# Supplementary material for: Mining the Utricularia gibba genome for insulator-like elements for genetic engineering
Source: Front Plant Sci. 2023 Nov 8;14:1279231. doi: 10.3389/fpls.2023.1279231 (PMC10663240; doi:10.3389/fpls.2023.1279231)
Supplement: Supplementary file 3 [file Table_1.xlsx]

## Sheet: SYNTENY
																						485	293	389	389	507	325	270	431	461	366	451	426	383	572	411	357	271	509	439	553	199	515	540	460	538	391	453	392
MODEL_1_CHR	MODEL_1_START	MODEL_1_STOP	MODEL_1_ORI	MODEL_1_ID	MODEL_1_FPKM	MODEL_2_CHR	MODEL_2_START	MODEL_2_STOP	MODEL_2_ORI	MODEL_2_ID	MODEL_2_FPKM	PUTATIVE_CRE_START	PUTATIVE_CRE_STOP	PUTATIVE_CRE_FOLD_CHANGE	PUTATIVE_CRE_PATTERN	PUTATIVE_CRE_ID	PUTATIVE_CRE_CALL	LENGTH_LT_1Kb	HIGH_LOW_QUALITY	NOTES	U_GIBBA_PUTATIVE_CRE_SEQUENCE	Zostera_marina.GCA_001185155.1	Phalaenopsis_equestris.GCF_001263595.1	Asparagus_officinalis.GCF_001876935.1	Zingiber_officinale.GCF_018446385.1	Musa_acuminata.GCF_000313855.2	Ananas_comosus.GCF_001540865.1	Zea_mays.GCF_902167145.1	Sorghum_bicolor.GCF_000003195.3	Setaria_italica.GCF_000263155.2	Oryza_sativa_GCF_001433935.1	Brachypodium_distachyon.GCF_000005505.3	Triticum_aestivum.GCF_018294505.1	Hordeum_vulgare.GCA_004114815.1	Coffea_canephora.GCA_900059795.1	Coffea_arabica.GCF_003713225.1	Salvia_hispanica.GCF_023119035.1	Genlisea_aurea.GCA_000441915.1	Erythranthe_guttata.GCF_000504015.1	Olea_europaea.GCF_002742605.1	Cuscuta_australis.GCA_003260385.1	Nicotiana_tabacum.GCF_000715135.1	Solanum_tuberosum.GCF_000226075.1	Solanum_lycopersicum.GCF_000188115.5	Capsicum_annuum.GCF_002878395.1	Lactuca_sativa.GCF_002870075.3	Erigeron_canadensis.GCF_010389155.1	Helianthus_annuus.GCF_002127325.2	Daucus_carota.GCF_001625215.1
CM007989.1	892	19311	+	CUFF.1	28.2319	CM007989.1	20371	20804	-	CUFF.3	298.417	19312	20370	10.5702	CON.DS	ID1	CONVERGENT	N	HIGH		GTAAAACCTCGTTATTGCAATTAGCATTCACCAAGATATCGAGGTGATGTTTAAAAAAAAACTCTGTTGCAGTTAGCATTTACGAGATGCCGAGGTTATGAAGGTTCGGACGAATGTTTCATGAGCAGTCTTGTAAGAGACACTATGACGGATATCGAGCTTAAATGATAAAGGGGTGAGCAGTCAGACAGAAATGCCTTCCTAGGGACTACAACTCAACAAAAAAATCCTGTGAACACTACCCTTAGTGCCCTACTCTAAAAACTTCCCGAGACTCTTAGGATATGACACTGCATAATTTCTATTTAGTAGTGCTGTTAAGGGTCCATCAATATGAAGCCTATCCATACTCGGTCACACACATCAACGTTTCATTTACCAATAATCATCCTGTCTCAC…	NA	NA	NA	NA	NA	NA	NA	NA	NA	NA	NA	NA	NA	NA	NA	NA	NA	NA	NA	NA	NA	NA	NA	NA	NA	NA	NA	NA
CM007989.1	21360	23218	-	CUFF.4	263.052	CM007989.1	24380	27396	+	CUFF.5	18.0708	23219	24379	14.5568	DIV.US	ID2	DIVERGENT	N	HIGH		GAGCTGGACTTTTATAGCAATAGATGAAGAAGAAAGGTTAGTGTTGGACTATTTATTAATAATTCCAGTGTCCTATATACTACTTTTGCTATAAACACAAGAAAAACAGACTTTGTTTTAAAAACAAAAACGTAAAAGGGAAAACAATTCTTGTCAAAGACACACCGTGTACATACACACAAAAGAAGAAAAACATTGTTTATGGGAAGATATATGTATGTATATATTTGGAAATTGGGAGGCAACATGTGTGTGTTCTAGACGTGATTCAGTTATCGATTAGCCAAACAGATGGCAACACCATCTAAGCTGGAAGAGAATGTTGAATCCCAATTGGCTCCAAAAGGACCCAGCGATCCATCTACGATAGTCTAGATTTGTGAGGTAACACCACTAACT…	NA	IV	IV	IV	IV	IV	IV	IV	IV	IV	IV	IV	NA	NA	IV	IV	NA	IV	IV	NA	IV	IV	IV	IV	IV	IV	IV	IV
CM007989.1	24380	27396	+	CUFF.5	18.0708	CM007989.1	32516	35215	-	CUFF.7	27.965	27397	32515	1.54753	CON.DS	ID3	CONVERGENT	N	LOW		TACTGGACTATTGATTTCATCTTAGAAGATGACCTTGATATTGGTGTCGTATTATATCTTGTTGGTATGGGTGGACCTCTTGCTTGCTAGAGGAAGTTCAACCCCTGGGCTAAGGCTTTTTTTTCCCCATCGCCAACTTGCTTCTGTTAATTGCATCGTAGGAGTGTCCATAGTATCTTACGTACCTCCCAGATTTGAATTTAATTTCATTCAAGCAAAATTCAAAATCCCTCCTATATACAAAAAAGAACAGATGCGTGCAAAAAGACCTCGCCTGTTGGGCTAAAAGCAACCAATAGTAGGAGTTGGAACAATGCCCAGGAATCCCAGCACCATGTTTCCCCGATCATCAGGTTCTGCACATTGACAAACTCGACAAGTTTCCAGATGAATTTTCAT…	NA	NA	NA	NA	NA	NA	NA	NA	NA	NA	NA	NA	NA	NA	NA	NA	NA	NA	NA	NA	NA	NA	NA	NA	NA	NA	NA	NA
CM007989.1	32516	35215	-	CUFF.7	27.965	CM007989.1	35393	37707	+	CUFF.8	2.20109	35216	35392	12.7051	DIV.US	ID4	DIVERGENT	Y	HIGH		GTAGGAATGGAGTGGCTAATTTTAACAGGTGACGTGTCCTTTATCCTCAAATATTTGGGCTTCATGGGCCGCCAAAATCTAGCCTATAACGAAGCAGTCGGCCTCGCTTGCTTCAGCCCAGTGAAGGTTGGTATAAAGAATCGAGGACATGCAATTCCAGTATCAAACTTCCGTCA	NA	NA	NA	NA	NA	NA	NA	NA	NA	NA	NA	NA	NA	NA	NA	NA	NA	NA	NA	NA	NA	NA	NA	NA	NA	NA	NA	NA
CM007989.1	53407	57047	-	CUFF.13	0.914975	CM007989.1	58442	62177	-	CUFF.14	30.0166	57048	58441	32.8059	PAR.DS	ID5	ALT1	N	HIGH		TCAACAGCAACTGTAAGGGGAACAGTCTCGAAACGGAATCAAACCTGGCGCAGATAGAAAGAGATGGAGTTATAGGTAGATTGGCGAGATAGAAGTTCCAGAGAAAAGGAGAGATCAGCCTCGAGGCGATCTTGAGGCTGAACAAAGAGCGCGGGAGTGAGGAAAGAGAATTCAAATCTGCAAGATGCCACGTGGAGGAAGATGGTCTCATTTGACTCTACATGCGGAAAACGTATGGGCGTTGTTTGTGCTTGGCTCGCTTTCTCCTCTACCACAGTAGTTTTTGGGTGAGTAAATTTTAACAACTGATAACAATATTTCCATATTCGAAGAAAATCCCAAGTAAAAATTGTTTAAATATATTGACTATAATTACAAATGTATTTAATAAATAAATTT…	NA	NA	NA	NA	NA	NA	NA	NA	NA	NA	NA	NA	NA	NA	NA	NA	NA	NA	NA	NA	NA	NA	NA	NA	NA	NA	NA	NA
CM007989.1	58442	62177	-	CUFF.14	30.0166	CM007989.1	62928	69661	+	CUFF.15	6.20109	62178	62927	4.84053	DIV.US	ID6	DIVERGENT	Y	LOW		CTACCCGCGCATTCACCTGTGACTTTGTTGGCTACTATTTGTGGCCCAGAAGATGGCTTAGGCCCGACTCGCCCAGGCCAATATGTATGCATTGTGTTTTATTTGCATTCTAAATATTAAATAACACTATGAAGATAACACAATAAAGTAGTGTTCCGGAATATTTCTCCGGATTATTTCTATTTTTCGAAAAATATAAAATAAAAGTAAAAATAATTTATAGAATTAAAGATGTTGATACTTTTAATTTTTAATGTTCATATAAATTAATTTTAAAAATATTTTTACTATAATTAAAAATAAAAATTGATTATGTTTCGTACATAAATTATTTTTTTTATTTCAAAAATAAAAATAATCCGAAGAAATATTCAGAAACACTACTTAAAAGTCTTTATA…	NA	NA	NA	NA	NA	NA	NA	NA	NA	NA	NA	NA	NA	NA	NA	NA	NA	NA	NA	NA	NA	NA	NA	NA	NA	NA	NA	NA
CM007989.1	63964	68578	-	CUFF.16	3.86457	CM007989.1	70261	75412	+	CUFF.17	8.26961	68579	70260	2.13985	DIV.DS	ID7	DIVERGENT	N	LOW		ATGTTGGTGAATGATGGAGAAGAGAAGAAGCGGTCGAAGATTACAGAGTGCCCAGCCGATAAATTACGAGATGGATTGATGCTGTCGCGAGAGAAAGGAGAACAGGAAGAGGATCGCCCGCGGATTGAAGGAGACGAGGCTGAAGATAAGATAGGCCCTAGGTTCCTTACTCAAGAGTCCAGAAGCGTTAAGGAACCAATGTCGAAGCCCATCTATGTTGCAGACCAGCCCAACGACCCATGTGAGATAAGACCTGCCCAAGAAGCCATATGGAGAAGCAGTCTGGCAGCAACTAAACGACAGGATAACGGCTAGTTTATTCTCTACAAATACATGTTTGTGCATCCCTGAAAACCATGAAAAAAAACACCCCATCAACAACGTTTTTCCAAAAAGCTT…	NA	NA	NA	NA	NA	NA	NA	NA	NA	NA	NA	NA	NA	NA	NA	NA	NA	NA	NA	NA	NA	NA	NA	NA	NA	NA	NA	NA
CM007989.1	75529	79367	+	CUFF.18	10.3331	CM007989.1	79561	80726	-	CUFF.20	1.21262	79368	79560	8.52136	CON.US	ID8	CONVERGENT	Y	LOW		AAATCTGCTCTCAAGCACTCACCACATGGCAGAAAAAGATTTTTTCAGTTCAATGTCATATGCTGATCTTACAATGATGTGGCTTTCAGTCCACAGAGAAGCACATCAAACTTCTTTACCTTATCCCACAAACCAAAGATTTTTCCCATTTTTCCCATTTCATTCGCCATTCCACTGCGTTCTGTTTGGAAA	NA	NA	NA	NA	NA	NA	NA	NA	NA	NA	NA	NA	NA	NA	NA	NA	NA	NA	NA	NA	NA	NA	NA	NA	NA	NA	NA	NA
CM007989.1	79561	80726	-	CUFF.20	1.21262	CM007989.1	81361	83936	-	CUFF.21	74.9163	80727	81360	61.7808	PAR.DS	ID9	ALT1	Y	HIGH		CTGATCGTCATCCGGGATGATGCTGCCTCCTCTCCCTCTCTTCCGTACATGCTGACCATCGCTGATGAAGAAAATGTTGGAGTAGCACTGTGAGGCATGAGGAAAATGTTGGCAGTAACACAAGAGCTCACTGAACATAGAACACACAACTATATCTGCAGTCTGGTAAACCACCTTGCCTCGAGGCTCAGAAGCTGGAATTGGACAGTGGACTGGCCCTCGGAAGGCCGCGCCGCACCAGAGATGGCTAAGACACTTGACACAGCTACACTGCCTCTATGTATAATATATATACACACAGACACACTACAAGCACAAGGCACATGCCCCAACACATGTTCGCTTTTTCCTGTTTTCAAAATGGGATTTCTCCAAAACGATTCCATGTTTAAATTAAAT…	NA	NA	NA	NA	NA	NA	NA	NA	NA	NA	DI	NA	NA	NA	NA	NA	NA	NA	NA	DI	DI	DI	NA	NA	NA	NA	NA	NA
CM007989.1	81361	83936	-	CUFF.21	74.9163	CM007989.1	84777	86993	-	CUFF.23	23.2006	83937	84776	3.22907	PAR.US	ID10	ALT3	Y	LOW		ATCCTAAAAAGAAAGTGGGCGCATTTCACAACTTTAAAAACCGATGTGGGGGTTGGGGCCCCACACGGTCGGAAGTGAAATGGAGCAAAAGCCGCTCTCTCTCTCTCCCTCCCTCCCTCGTGGATAAATTATTTTTAAGCAGGCGTTCATCATATTTGAAGATGAGCTCCAACCCAACCCAAAGAATGGACTGGTGTCAGCATCTCTGCGAATCTTCCCCTCCATTCTTTGCCTGCTCAGCGACGCCCACAGAAGCAAAACTTCATTTCATTTTCATGGACAGAATGTAACATTGTGTTTACCAGGCACAAAACATACACCCTGAAACTTGCCTTTCAAAATCGGAGTACTGCTCAGCCACATCGCCGGTGACAAGAAGAACATCATCTTGGTGGGTCA…	NA	NA	NA	NA	NA	NA	NA	NA	NA	NA	DI	NA	NA	NA	NA	NA	NA	NA	NA	DI	DI	DI	NA	NA	NA	NA	NA	NA
CM007989.1	84777	86993	-	CUFF.23	23.2006	CM007989.1	93533	95138	-	CUFF.24	66.7067	86994	93532	2.87522	PAR.DS	ID11	ALT1	N	LOW		ATGATGACTGAACTGAGAACTGATGGTGATGACTGGAGAGAAATAAAAAGGTCGATGAGGTAACAGAATTTTCAAAAATGGTCAACAATTCAAACAAAAATCCAGTCTTCAACTTCACTCTGCAACTTCCTGAATTCTCTATAATCTTCTGGGGCTTTTGCTGCGCATAGATCATCTGACCTGCCACTACATTTACAAAGAAAACGCATCCAGAAAAAACTTCGTTCTCCTTTTGCATCCCCTTCTTCTGTCATATGTAGATACAGCCAGGCGAGCTTATGGAGTCGACGACCAAGCTTTGCAAGTTTGGTTGACGCGGGTCTTATATGCAGTCACTGAATCAGCTGCGAGCTGCAGTGCCTCTATGTCCTCATCTTTTCACTGAAACCTACGTGCCGC…	NA	NA	NA	NA	NA	NA	NA	NA	NA	NA	DI	NA	NA	NA	NA	NA	NA	NA	NA	DI	DI	DI	NA	NA	NA	NA	NA	NA
CM007989.1	93533	95138	-	CUFF.24	66.7067	CM007989.1	98751	102835	+	CUFF.26	38.097	95139	98750	1.75097	DIV.US	ID12	DIVERGENT	N	LOW		GGCCGGCCTCCGCTTCTTCCTTTGGGCTCGGAATTTGGAAATGAGGTAAGTAAATAAACGTGAGATATGAAATTGCAAAGTGACCCAGCCCCCGGCCTTCCCGCTCCTTCCGCCGTGACCCAGCAAACGCGTCTTCCCTGCCAACTGTTGTCTCGTCTTCTCAACAGTTCCCCGAAATCCCCTAAAACTACCTACAAACACAACCCAACACAACGCACTTGTTTCTTCTAAATGCACAAATAACCGTAACCCCCTGAATCTGCATCACATGCAATGCTAGCTCCCCACACACGCACTTCCCGGTGTTCTTCTCGTCATCCCACGAATGGATTTGTCGGGGAAGAATTACTGCCCCCATGAAGCAAGGATCGACGTTGAGATCAACGAACACCCTTCTTC…	NA	NA	NA	NA	NA	NA	NA	NA	NA	NA	NA	NA	NA	NA	NA	NA	NA	NA	NA	NA	NA	NA	NA	NA	NA	NA	NA	NA
CM007989.1	98751	102835	+	CUFF.26	38.097	CM007989.1	103137	105812	+	CUFF.27	135.137	102836	103136	3.54717	PAR.DS	ID13	ALT3	Y	LOW		TTTGGATGATCGATCATTCTCTGGCGTGATGGGCCGGCTGCCTTCGAATTACATCACAATCCTCCTTTCTCATTGTTCCCATTTGGCACAAACCTTTTATTAATAGTGTATCCCTATTTTATAAATAACGGAAAAACAAAAGGAGGGTGACGCTTGGATTTCCCATATTGAGGTAAGGAGGCACAATTTGTATGTTATAACTGACACCGAGTAAACGTAATTACAATTTTTTTTTGTTTTATTTGTTGCCCCACATTAATTAATTAAAAAAGCCGGAGAGGAGGAGGTGGAGAAGGGCAA	DI	NA	DI	NA	DI	NA	NA	HI	DI	NA	NA	DI	DI	DI	DI	NA	NA	NA	NA	NA	NA	NA	NA	NA	DI	NA	NA	NA
CM007989.1	103137	105812	+	CUFF.27	135.137	CM007989.1	106099	107206	-	CUFF.28	88.8138	105813	106098	1.52157	CON.US	ID14	CONVERGENT	Y	LOW		CCATTATTCCTTGCGCATGCACTGTTTTTGCACCTGTTTCTGTTCGATTTGAATTGTGGTTGTTGGAGGACACTGAATGCTTACTGATATTCATCCTAAGAAGCGCTTCGCAATGGAGTTCACCAAGATTTAAGGAATCCTTAGCAGTACCGCACACTGAAGGTGGAAAACATCATAAAACGTTGGAAATGAATTTGATGTTGGAGAGCCTGTCGATCTACATGCCTTTAGACTTCCGAACTCAAACCATAAGATTTCACCATTGTGCTGACCCTCTCAGCAAAC	DI	NA	DI	NA	DI	NA	NA	HI	DI	NA	NA	DI	DI	DI	DI	NA	NA	NA	NA	NA	NA	NA	NA	NA	DI	NA	NA	NA
CM007989.1	106099	107206	-	CUFF.28	88.8138	CM007989.1	107340	110305	+	CUFF.29	18.0081	107207	107339	4.93188	DIV.US	ID15	DIVERGENT	Y	LOW		AACGGCATCAAGCCCATTCACGAGAGATTACGGTCCAAACTAGGAGCAATTGGTTGGGCCGTTTTTGTGTACGGCCCATGTAGGCCCAACATGCAAACGTCGTTCCGCAGTCCTCGCAAATCTTGAATATCA	DI	NA	DI	NA	DI	NA	NA	HI	DI	NA	NA	DI	DI	DI	DI	NA	NA	NA	NA	NA	NA	NA	NA	NA	DI	NA	NA	NA
CM007989.1	107340	110305	+	CUFF.29	18.0081	CM007989.1	111335	113669	+	CUFF.30	9.24018	110306	111334	1.94889	PAR.US	ID16	ALT1	N	LOW		CACGTTGCAGGTGTGGCAATTGGCTGAGAGCATCTACCGTGATGACGAAGAAGCTGGTTCTGAAGATTGATCATGACCCTTGTGGTAACGTTGCTTTCCCACCCGCTACTGAAACAAAACTTTTGTATGTAACAGATGGAACATGCAACTTGACATTTGATCATCAAAAAAACAAAGCATGAGTATCGATCGTCTTCCCCATCCTCCCTGGTGGTTGCCATCTGCTTTTCTTGCAACTTGACCGACTTCCAGGGCCAGAAACAGTTCATTCCAAAAGGGCGCGAAGACCCATTGACGCTACCCAGTTAGTTTTGGGCTTGGGTGTGTGATGGTCGGTCACAAATGTAATAACAGAAAGGCAAGGAGAAGTTGAAAAGTTGAAAAGACATTTCGGTGGCA…	NA	NA	NA	NA	NA	NA	NA	NA	NA	NA	NA	NA	NA	NA	NA	NA	NA	NA	NA	NA	NA	NA	NA	NA	NA	NA	NA	NA
CM007989.1	111335	116513	-	CUFF.32	2.26845	CM007989.1	119275	124501	-	CUFF.33	25.2585	116514	119274	11.1347	PAR.DS	ID17	ALT1	N	HIGH		AGACGACGACGACGACGATCACTGAAAGGAAACTGCTTTACCAATTTTTGGCAAGGGGAAGATGGACTCCGTAAGAAGTTCAGCATGCCCCTGTTTTGGGCCAGGCTTCAACTCAATTCCCTTTTCAGCCCATTTAGTGCCACGTAAGCATCACCAAATTCAAACACCAGCAAATAGAAATTTATTCCAGGTAATTGGTGGTGATCAAAGCCGTCCCCCGCGCCATCCTGAACCTCCCACGACGGCCATCTCCCGATGCGTCTCCGTCATCGGATTCCTTGAAAATACACTCATCGACTACCACTGTAAATCCCTTGCGAGTTAGATAGAGATACATTCCCTTGGCATTTCTGACGGGCTGCAAAGTGATATCCGGCCCCACGGTGAGTGGGTTGTCGA…	NA	NA	NA	NA	NA	NA	NA	NA	NA	NA	NA	NA	NA	NA	NA	NA	NA	NA	NA	NA	NA	NA	NA	NA	NA	NA	NA	NA
CM007989.1	119275	124501	-	CUFF.33	25.2585	CM007989.1	131029	133614	+	CUFF.35	12.0325	124502	131028	2.09919	DIV.US	ID18	DIVERGENT	N	LOW		CCCCCCTGGGCTTTCTGGTTGGCCCAGTCAGCCCATTGTTCGACACAAGTATCAACTCAAAACCAAAAAACGATTTTGAAAAAGGAAGTGGTTACTGTGATCTGTCGTTGCCAATCGTCTTGTCAAACAGTGAAAGAAAGGTACACATCACCTGGCCAATTTTATCTACGACTCAACTAACGCCCACCCAGAAGGCCAGACTGGTTCAATTATTATTTTTTTTCTAGAGAAATAAAAGAAGGTAATTGAAAATTGAATTTTGAGAATCACATGAGCATGGTTCATCCTTGTTTGTCTTTCATTTGGTGCGCTAGTGGGTGCAGTGTGGTGTCCATTGAATTTATGGCCATGTGAAGTGGAAGGGGGCGATGTTTTTTAGCCTCATCCCAAGGGCAAGGT…	NA	NA	NA	NA	NA	NA	NA	NA	NA	NA	NA	NA	NA	NA	NA	NA	NA	NA	NA	NA	NA	NA	NA	NA	NA	NA	NA	NA
CM007989.1	133712	134321	-	CUFF.37	13.3019	CM007989.1	134844	138283	-	CUFF.38	5.19514	134322	134843	2.56045	PAR.US	ID19	ALT3	Y	LOW		TATCCATCTATCTATCTCTCCAGCATCCACGTGAGCTAAAATAATTGTGTTGATATTCAAATGTGGCGGGCAGCGGCCTATTCATCTCTTATCTGTTTTTGGACTGGCTTGCTGGAGATGGAAAGGAATGGAATACATACCGCACACCGGGAATTATTGCATTTTTTATATTGGAATCCAGAGAAGAATGCGACAGACATGCTTGACGTGGAAGATGGAGGGATAAGGGGAGATGTAGTATGTTATAGTGGTATGGTATGCATGCATCATATTTTTTATTTATCTTCTCCCCATCCACCTCACTCAAACCTACAGTCCTCTCATTTTAGCACCAGATGGGATCCCTCCTGGGGAAGATCATTCACTGCGGAAGGACTATAAACAACTCCCCTTTATTAG…	NA	NA	NA	NA	NA	NA	NA	NA	NA	NA	NA	NA	NA	NA	NA	NA	NA	NA	NA	NA	NA	NA	NA	NA	NA	NA	NA	NA
CM007989.1	134844	138283	-	CUFF.38	5.19514	CM007989.1	138370	140632	+	CUFF.39	41.6258	138284	138369	8.01246	DIV.DS	ID20	DIVERGENT	Y	LOW		GGCCATTAAAAAAACATTGTTTTTTTTTTAAAAAAATGTAGACAATATATACCCAATTCGCAACCGCATTTGAAGGTTGAAGAAC	NA	NA	NA	NA	NA	NA	NA	NA	NA	NA	NA	NA	NA	NA	NA	NA	NA	NA	NA	NA	NA	NA	NA	NA	NA	NA	NA	NA
CM007989.1	141725	143487	-	CUFF.40	39.0362	CM007989.1	145537	149108	-	CUFF.41	11.1877	143488	145536	3.48921	PAR.US	ID21	ALT3	N	LOW		GGCAAGAAGTCTATTTTCACTACCCCGAAGTCCAAAGGGTGTGTTCCTGTGTACCGAGTACCACCTTACGATCAGTGGACTCGATTTATCCTACGGTGGAGATTTCGACTACGCTACCTGATTTCCCAATTAGGGAGGACTTGCAAATTTGTAGATGTTAAAGGTTGTTATTGCAATTTTCTCTATTTTTCTTTTGGCGCCAACGCCCGTCCGAATCTTACTCTTTCGTTCATCGTTTCTGGTCTACCTTCTTCCAGTAGCACTTACCTCGAAGTTCCCGGACTACGCATGAATGGGGTCGCTATTTCTCTTCCTGTTGGATACATTTTCACGGCTTTCGATATGGAGCGACGCCTCTTATTCCCCTGTTTCCCTATTAAGGCTCGCTTTTTCTGATTT…	NA	NA	NA	NA	NA	NA	NA	NA	NA	NA	NA	NA	NA	NA	NA	NA	NA	NA	NA	NA	NA	NA	NA	NA	NA	NA	NA	NA
CM007989.1	145537	149108	-	CUFF.41	11.1877	CM007989.1	149682	154299	+	CUFF.42	20.1016	149109	149681	1.79676	DIV.DS	ID22	DIVERGENT	Y	LOW		GGAGAGAGCGAGAGAGAGAGACGCGTCTTGAAATGGAGGAGTGAGTAGTAGACTGGTTCTGGTAGATGCTAACGAAGCTTAAGGCGATGACGTGTCCAGCATACCACCTGCACCTGGTTTACTTGTTTATAGTACTTGGGCATCCATTCATTGGGAAGGAATGAGGTGGGCCCGTGGGGGCATGATTGGGCTGGAATGGGCCACGGGCCCAGTGGAATTGCAGCTACTGGCCGCTAGTACGTACGTATGTTGCCGAAAAACTGGACACCACAGCGACGCGTGCTGCTGCTCTGTCTCATCCATCAACGTGCTTCTTGTCCTTGTGCTCCAAGCCGTATGTATTGCACCTAATTTTCTTTTTATATTTTACTTACTGCTCTCTACACATACTAACTGCAT…	NA	NA	NA	NA	NA	NA	NA	NA	NA	NA	NA	NA	NA	NA	NA	NA	NA	NA	NA	NA	NA	NA	NA	NA	NA	NA	DI	NA
CM007989.1	156190	157323	+	CUFF.43	26.1625	CM007989.1	158347	161521	+	CUFF.44	7.42543	157324	158346	3.52336	PAR.US	ID23	ALT1	N	LOW		ATAGTACCTTAAAAGGCAAAGCATGAGTGTCAATATGAGAGTGGAAGTGTATTCAGCCTATGTGTTTTTTTATTAACAATTCCAATGAAACTGCACGCGCGGCACAATAAATGTGAAAGAAGATTGCTGCTGCGGCAGCGCATATCAAGGGAGGTGAGGCGGGCGTTACGAATAATAGCGGCAGTTAGATTGAGGTATTCAAAGGCTGGTGCACTTGTTGCGGGGTTTTCGTGCCCACAGCTTTGGCCGATCCAATCCCCTCGCATAGTTCTGGATATCCAGCGTAGGGACCAAGAGTACCGCTTCTCCTCCTCAAGAATCCAGTAGACGTAGGCAGACGGGGAAACCGTACCATCTGCCTGAAACAAGAAATGAATCGAAGACGAGTAGAAATAGAGC…	NA	NA	NA	NA	NA	NA	NA	NA	NA	NA	NA	NA	NA	NA	NA	NA	NA	NA	NA	NA	NA	NA	NA	NA	NA	NA	DI	NA
CM007989.1	160975	164511	-	CUFF.45	56.0118	CM007989.1	164631	166472	+	CUFF.46	37.6856	164512	164630	1.48629	DIV.US	ID24	ALT2	Y	LOW		GGGGAATGACTTCTTTTTTTTTCTTTGTTTATCTAAACTAAATGGGCCGGGCCATTCCCCACCGGAGTATCCAATTCAATAGCCCAAATATGAAGAAGCTGTTGAAAAAAATCTGGGT	NA	NA	NA	NA	NA	NA	NA	NA	NA	NA	NA	NA	NA	NA	NA	NA	NA	NA	NA	NA	NA	NA	NA	NA	NA	NA	DI	NA
CM007989.1	164631	166472	+	CUFF.46	37.6856	CM007989.1	166665	169124	+	CUFF.47	4.04351	166473	166664	9.32004	PAR.US	ID25	ALT1	Y	LOW		AGCTTTCTGTGCACTAATCGTCTTATAACTTGTAACCGGACCTTTTCTGTGCTGTGTTTTGTTGTGTACTACCTGTTTACAATGTAAATTAAAATATTAAGATGTAAAAAATGCCCACGTGTTTTCCCATTATTTATTTATTTATTTATTTTTTTAACCATTAAAAGTACCGTCTCTTCCATTGGGCTGTC	NA	NA	NA	NA	NA	NA	NA	NA	NA	NA	NA	NA	NA	NA	NA	NA	NA	NA	NA	NA	NA	NA	NA	NA	NA	NA	DI	NA
CM007989.1	166665	169124	+	CUFF.47	4.04351	CM007989.1	169290	174432	+	CUFF.49	208.785	169125	169289	51.6347	PAR.DS	ID26	ALT3	Y	HIGH		CCTGGAAGCGAACACGAAATATGTATATTCACCATAAAAATGTGATACGGTGACGGTACATGAAGCATTTTGAAGCCAGGAACCCCAAAGCCTCAAAGGCGCACCATGGTCGAGTCTTTTAACAAATATCCTTCTCTGTCGCTTTTTAAGACATTAAAATGAGG	NA	NA	NA	NA	NA	NA	NA	NA	NA	NA	NA	NA	NA	NA	NA	NA	NA	NA	NA	NA	NA	NA	NA	NA	NA	NA	NA	NA
CM007989.1	169290	174432	+	CUFF.49	208.785	CM007989.1	175133	177867	+	CUFF.50	51.0196	174433	175132	4.09225	PAR.US	ID27	ALT1	Y	LOW		TACTGGATTGACAGCGTGAAAAGAATAGGCCCTGGAAACAAAATTAGCTACAAGCTTCTGGTACAGTCACGGCATTCCTTCCTGCTAGTATTCTGTCTGATTCACACCGTCCTTTTTACATGGGGGTTCGTCCTTCAGCATGGTGAGCTGGTGGAGAAAGAAGACTGGCTACCCAAAGGCCCCATAACAATCGGCGTCACATCCGGCGCATCCACTCCCGATAAGGTTATTATAACAGGATCCACATCCGCTTCTTACCAGACAAACCACATTCAGGGTTTTTGTTTTGTTTGCACCAGGTTGTAGAAGATGTCCTTGAAAGGGTTTTCGAAATTAAGAGACAAGAATCACTGCAACTGGCTTAAACTGACCCATCCCCTCCTTGCGATGAGGGATGGC…	NA	NA	NA	NA	NA	NA	NA	NA	NA	NA	NA	NA	NA	NA	NA	NA	NA	NA	NA	NA	NA	NA	NA	NA	NA	NA	NA	NA
CM007989.1	175133	177867	+	CUFF.50	51.0196	CM007989.1	180248	181121	-	CUFF.52	3.35849	177868	180247	15.1912	CON.US	ID28	CONVERGENT	N	HIGH		CTACTGAATTAAACTTGCTCAATCAATCCTAGTGGAAGATCACTTTCTTCCTACAGTTGACACCCATGTAAGTTTGTATGGGCCCCTTGTTTACCCCCAATGAAGAGGGGGTTACATTGAATTTCCGCAAACTTTACCTCTTGATGGGTGCGAGGGAACGGTCTGTCGCCTCCTGCTGATGTCTCAAATGTGTGTGATATTGTAAATTGTGTATTGTATTGTTAGTTTATCTGCAAGTTGAGTGGTCCGAACATGTATTATGAAGATTGGTCTGGTTTACTTAAATTTTGTATATTTAATTACAGATTATTGAAAGTGGTATTGAATTTGTATAATTCAAGATTAGGATGACTGCTGGTGGGGAGAATCTGGTTCTAATTTAGATTAGGAAGGGCGGAG…	NA	NA	NA	NA	NA	NA	NA	NA	NA	NA	NA	NA	NA	NA	NA	NA	NA	NA	NA	NA	NA	NA	NA	NA	NA	NA	NA	NA
CM007989.1	180248	181121	-	CUFF.52	3.35849	CM007989.1	184333	198311	-	CUFF.54	13.8985	181122	184332	4.13832	PAR.DS	ID29	ALT1	N	LOW		GGCGGCCAATAGCGCCGCTCTCCAGAGCACCGCCTCTCCCTTTTTATAAGGTGATATTTTTACGTACATGGTTAAGTGATGTAGACGCAATTTTGCAACGCTTGTCCTTATCTCGATTAATTAATGATTCCTACCCAAATTCCAGAGATGCTCTTCGGATTAAGCACCAGTTGTCCACGTCAGACGTTGACTGATCCACTACCTGTCCCAGCTATTCATCAATGATTGTGTTCCCTTGACTTCTTCTCCCAAGTCCCAAATCAAAACAATGGAATACGTTCTCCTATGCCCAGTCTCCATCCAAGTGTGGAACCCCAGGTTCCAAACGGAATCAGCCCCAGCCCAAGAGGGAGCCTTCATGCATCAAGGATTCCACACACAGGCACACAGTTGTGTTGT…	NA	NA	NA	NA	NA	NA	NA	NA	NA	NA	NA	NA	NA	NA	NA	NA	NA	NA	NA	NA	NA	NA	NA	NA	NA	NA	NA	NA
CM007989.1	184333	198311	-	CUFF.54	13.8985	CM007989.1	200019	202406	+	CUFF.55	0.698941	198312	200018	19.8851	DIV.US	ID30	DIVERGENT	N	HIGH		TTCTGTAATATTATTTTATTACGGAGAAACTTCCCTGCTATAAAAACACTGGATCACAGAACAAGGCTCATATTAGCCCACCCTTTTTAAAAGGCCATGTTCGGCCCAAGGCTCCGCCCAGAAAACATCATATCTATTTAATTCAATTGAATTGGGGGGAAGAAGAAACCCTAGAAATTTGGGTGACGAAATTTTTCGCTCTTATATTACCGTCGTCAAATTTGCGGTTCTTATCGTTGAAATGGCCGCCGTTTGTCCAATTCGTGAGATTCCGTGATCGGTTTGCACGTAGTTTCTTAAGCTCATATTGAGAGAAATATTGTACGTAAGATCGATAGAGGTGTTTGAGGAGCCGCAAGCAAGTTTTGGGCTTTGGTGAAAGCCCACCGCGTGGCGTTA…	NA	NA	NA	NA	NA	NA	NA	NA	NA	NA	NA	NA	NA	NA	NA	NA	NA	NA	NA	NA	NA	NA	NA	NA	NA	NA	NA	NA
CM007989.1	206524	208003	+	CUFF.57	2.45658	CM007989.1	210588	213095	+	CUFF.59	48.6129	208004	210587	19.7889	PAR.DS	ID31	ALT3	N	HIGH		CTCCGTTTTTGAGCGGGAAGAAAGACATCCCGTAACCGCTACGCCAAAAAATAAATAACTAAATAATATTGGGTTAGTTGGGCTACACTTTAATTTGGAAATTGGAAGCTCCTCTCTACACTCGTCAACAAACATGAATCATTTGCATTTCTTTTTTGGAGTCTGAAGCAGCACCCGTAAGAGCTACTGTGTTGGGATTTTTGTATATATTATAATCTTCCATTTTTGTATTATTATTTGCTAACGAGTGATTCACCAGCACTTTTTTTTTTTTTTTCTGGCAGCCGGATTTAAACAAGTATGAGGACAGACGTGTCCAAGTCCGGCACTTGAATGATATGTGGCTTCTGTAGCCCTCACCGCAACCCCACGAAAGGGCACTTGAATGATACGTGGCTT…	NA	NA	NA	NA	NA	NA	NA	NA	NA	NA	NA	NA	NA	NA	NA	NA	NA	NA	NA	NA	NA	NA	NA	NA	NA	NA	NA	NA
CM007989.1	210588	213095	+	CUFF.59	48.6129	CM007989.1	213758	215180	-	CUFF.60	3.0146	213096	213757	16.1258	CON.US	ID32	CONVERGENT	Y	HIGH		TTTTGTTCAGGTTTGAAGGGAAAAGAAGAATTTGGAATTGCAATTTGCATCCGAAAGAAAGTGAGCATGAAAAATTTGATTGATGGTGTGCGGGGCGGGGCGGGGCGGGAATTGAATGCGTGTGCTGGTTGGCGTGTAGTGAAGACGAGATGAGATAGTGGAGGTTTGGGCGGCAGATCCAATGCACATGGAAGAAGACGACCACTCACTCCACGGCGCCACGTGCATTACCTCCACGCCATTTTGCTCGCCTTCCGCCTTTAAATTATTATTATTTTTTCACTTGGATTCTTCTCCTCTTCCTCTTCGTAAAAGCAAGAGGGGGCACGCTGCCTGCCTCCTGGTGCCCCCCACCCCCATTCATTATTGTTATTCAGTGGGCCGGAGTAGAAGAAACTA…	NA	DI	NA	NA	IV	NA	NA	NA	DI	DI	DI	NA	DI	NA	NA	NA	DI	NA	DI	DI	NA	NA	NA	HI	IV	DI	IV	DI
CM007989.1	213758	215180	-	CUFF.60	3.0146	CM007989.1	215645	219170	-	CUFF.61	55.1045	215181	215644	18.2792	PAR.DS	ID33	ALT1	Y	HIGH		CGATCAGCAGAAATGAAAAGCTCAGTGTCTCGCCAAATGTTGGCTTATAATAGCGAAGGTTTTCAAAAATTGATAGACAGCGGAGGGTAAAAATGGGAATTCCGTGATTTTTTTGATCCTACTGCGGTGGAAGCGGTTACGCAGCATGTGGTCCTGACTTTTTTAACGGCGACAGGCACATGCCGATGCCTTCGTTAAGAGAGATGGGGGAATGATTACGGGCAGGGAGCTAATCACAGGCCACCACGTGGATGCCTTGACAACCGGCGTTACCCGGTCAGGATACCGGGAATCTTTTTAATTAACCACATAAAATGATACCATGATAGCCAGCGCCACCGGCGACTGCACAGAATCTCACTCCAATTTATCACTAAACCTACCCTGACCTTGCACCAG…	NA	DI	NA	NA	IV	NA	NA	NA	DI	DI	DI	NA	DI	NA	NA	NA	DI	NA	DI	DI	NA	NA	NA	HI	IV	DI	IV	DI
CM007989.1	215645	219170	-	CUFF.61	55.1045	CM007989.1	219561	221765	-	CUFF.62	1.08935	219171	219560	50.5845	PAR.US	ID34	ALT3	Y	HIGH		TGTTGCGTGGGAGTGAATTCTTTGTTCTTATCTCTCTTTGACATCGTCACTTGTAGGCAGAGCCTTCGCTCCAGTCCTCCCTCCGTGTTACTCAAATGAGAAAAATCAAATCAAATACATTGCAGCTAATTATTATCATTATTTATTAATATAAGTCCACATTAATAAATAAGATTCGGTGGCAAGTGTCTCCCGTTGAATTTAACATAGGTATTTCTCCAATTTCCCCTGGTCCTTACGCTGTGCACGTGTAGGAATTTTGGGAAAAATCCAGCAGAAATTAATTATATACAAAAAAATAATAATAATATTTTAAAGAGTGACAGAAGATATACATGTAAGTAAATTACGGCCCATTCTGGTTCAAACACTGAAGGACAACGGGTGCA	NA	DI	NA	NA	IV	NA	NA	NA	DI	DI	DI	NA	DI	NA	NA	NA	DI	NA	DI	DI	NA	NA	NA	HI	IV	DI	IV	DI
CM007989.1	219561	221765	-	CUFF.62	1.08935	CM007989.1	227450	229843	+	CUFF.63	91.998	221766	227449	84.4519	DIV.DS	ID35	DIVERGENT	N	HIGH		TCTTTGACCGTCTTGCTTCTTCTGTAATGGCTTGCTTAACCTGTATTTAAAAGTTCAAGGGATTAAAAGAGTTGCAACTAATTGCATAAAAAAATATCATACGGACACACTTTAACCAGAAGATAAAAAAACTTACATTTTTTGAATGTATAAAATGGCTGTACAGGTTAATTTGCAAAGGAGTCAGCTTGCAGCAGGCAACCTCAACTATCTGCAACATTTTAGCTCAAATATCATTACCCACTCTCCCGTTGTGCAGGTTTCCCAAGATGTATTTCAAAAACATGGATAGTATAGGATGAAGTACCTTCGGTGGTAAGTGATTTGATAATAATGTATTAGTCCTCCGTAAAATAAACTGAAAGAAAAGCATTTCATTGGATAGAAGTTATCATTTAT…	NA	NA	NA	NA	NA	NA	NA	NA	NA	NA	NA	NA	NA	NA	NA	NA	NA	NA	NA	NA	NA	NA	NA	NA	NA	NA	NA	NA
CM007989.1	228514	229843	-	CUFF.64	18.0632	CM007989.1	230056	230786	-	CUFF.65	62.1987	229844	230055	3.44339	PAR.DS	ID36	ALT1	Y	LOW		GGCCTACAGCATCACCAGCATGATCAACATCAGTGCAACAAGAAATACTTCAATACACAGGAAACTCACAAGTTGGTAAACGCAGGATTCCCACGAGAATTGGCGGTGATGTACTGGGAGAGCAAATTCGTATACGGCCTTGTATCAACGATTTCGAATGGATCGATGCCGGCTAAAGGGTTCCCAACAGGATTCCTCACGTTGTCCATTC	NA	IV	NA	IV	IV	NA	IV	NA	IV	IV	NA	NA	NA	NA	NA	IV	NA	NA	IV	NA	NA	NA	IV	NA	NA	IV	IV	NA
CM007989.1	230056	230786	-	CUFF.65	62.1987	CM007989.1	231489	234734	+	CUFF.66	4.58825	230787	231488	13.5561	DIV.US	ID37	DIVERGENT	Y	HIGH		CAAGGAGGTGGCGAGTGGGAGCGGTGACGCCATTTTTGTAGCGAGAGGAGACGCGAGCTTGACTCGTAAGTTGAAAATGGACGTGTCCTCTTAGGATAACCAAAGGCCAATTGCAGGCGCAATATGACGACAATGTCCCCCCCCCTTGGTTCACTCATCAAGAACATACCAAGGATCTTTCGGTAATAGCGCGTAAAACACCACTTCAGAGTTTGGAAAGACGACCAACGTATGCATCCTCGATGAATTTCTCCACCGAATGCCTTCTATGATGCCGAAGAAACACACCTTTTATTTTTGCATTTTTTAATAATTAAATGCTCACGATTCCAATTTTATTTACGTAAAATAGGAAAAAATAACCTGAAATTCTCACGGCCCAAGTGCCTAACATGGGGT…	NA	IV	NA	IV	IV	NA	IV	NA	IV	IV	NA	NA	NA	NA	NA	IV	NA	NA	IV	NA	NA	NA	IV	NA	NA	IV	IV	NA
CM007989.1	240952	241920	-	CUFF.70	5.80474	CM007989.1	246915	248497	+	CUFF.73	42.3908	241921	246914	7.30278	DIV.DS	ID38	DIVERGENT	N	LOW		GCCCAGTAAAATGAAAAGAAGGTTGTACCCTTAACTATGGTTAATACTCAACCATTCCCTGGAGTTAGGTAACCGCACGTGTGTACCATGAAATATTTAGGACTCTCCCGGCGTACAGATCCATTAGCTTGAAAATCAGAGAAATATCACTCTGTTTTCATTTTGTGTAACTTTTCTCTCGCTCAAAAAAAAAAAAAAAAAAAGTGAAAGCAAACCCTTTCCACTGTTCAAATTCCTTCTCATATTCTCCTCTCCCGTGTTCCCTCCCTTTCGCCTCATTTCGTTTTACAGACAAGTCGATAAGCACAAACATACCTGGGAGTTTAGAGTCGCTTGATGTCTTATGCAGATCCCACACCATTTCTCCTGCCTGATTTCCCAGTGACCGTTTGTACGGTC…	NA	NA	NA	NA	NA	NA	NA	NA	NA	NA	NA	NA	NA	NA	NA	NA	NA	NA	NA	NA	NA	NA	NA	NA	NA	NA	NA	NA
CM007989.1	246915	248497	+	CUFF.73	42.3908	CM007989.1	252061	256642	+	CUFF.76	3.20405	248498	252060	13.2304	PAR.US	ID39	ALT1	N	HIGH		TTTCGAGTTTTTTTATAATTGTTTTAATTGAATTCAATATATTTTAAAAATGTTTCCAAATTTATTATTATTTTTAAAATTTTTAGAAAATTACTAAATTGAACACAAAAAAAATTATTGATTTAATTCGGATTTGCAAAACATTGTGAACTTATTTCAAGTTTTTTGTTGGAATATATATATTTATTTCTTCAAAATTGGGGATCCCATCTCTCTATCGGTTATCAGCAATGGCTTGTGAGAACGCCCAAACGTTCAAATTGATCTGGACAGGCCCAAGAAAACTCAAACGCCTTGTTGCTGACCTAGTTTCGAATCGCGAGTCGTTTCACATGGGGGTAAAGAACCAAGCAATGCCGGCGGCGGCCGAGGACAGATTCCGTTCAGTGTTTTGGCCGA…	NA	NA	NA	NA	NA	NA	NA	NA	NA	NA	NA	NA	NA	NA	NA	NA	NA	NA	NA	NA	NA	NA	NA	NA	NA	NA	NA	NA
CM007989.1	252842	256642	-	CUFF.77	3.82923	CM007989.1	257344	264879	+	CUFF.78	8.24895	256643	257343	2.15421	DIV.DS	ID40	DIVERGENT	Y	LOW		CAAAACCAAATACCCCTGCAATAGAACCAGAGTAAACAAATACATAGGATAATTACCTGCGATGGATAATACCTTGTCTGAGTGAAGGTATGCCATGCCAGCAGGGAGGGAGGGTGCTGAAAAAAGACTATGGATTTAATTCAGCTTCTAATAGTGTGCTTATTACATAAAAAGGAGAAAGCAGACACGGGTCTACTTTTGTTGTTGGGGAGTCTTATTTCTAGCCGTGGAGGTGATTCACGAAAATGACGCTGACAACACCATTTGTTCGTTGATGATGTTTCACGTTGAACTAATCCTCCCAGAAGGCCCATTTGAAGGCCCTAACCCAATACGAAGGGGTATCTTTTGGGCTGGTCTCATGCAACAACCAACGAGTGGATGGACCATTTGGCCCAG…	NA	NA	NA	NA	NA	NA	NA	NA	NA	NA	NA	NA	NA	NA	NA	NA	NA	NA	NA	NA	NA	NA	NA	NA	NA	NA	NA	NA
CM007989.1	257344	264879	+	CUFF.78	8.24895	CM007989.1	267315	269529	-	CUFF.80	13.4978	264880	267314	1.6363	CON.DS	ID41	CONVERGENT	N	LOW		AATAGTTTGCAACCTACCACAGTTTGGCGAGAACTTTTCTTCTGGAATGTTATTATTAATAATTAAATGAGTGCTAACGATAAATAATTTTCTGAAAATATTTTTAATAAAATATTTCTTGAAAATAATAATTGATTCTAAAATAAAGATACGAAAATACTGGAGAGATAAATTTAAGTTGTGTGAGCCTGAGAATATGCAATAGAAGAAGTAATCCGAGGGATGGGCGTTTAAAGGCAAGCGGGTGATGATGTGAAATTTATGTACGGCTGGGGCTGGGTTTGGCATTTTGTCAGAGTTCTCCAAGACACGTGCCTGCCTCGAATTACATGTGAATTTGGGTTCGGACTGTATGATTTAACGTGTATTTATTACTATTTTATTTAAAAAAACAGTTTA…	NA	NA	NA	NA	NA	NA	NA	NA	NA	NA	NA	NA	NA	NA	NA	NA	NA	NA	NA	NA	NA	NA	NA	NA	NA	NA	NA	NA
CM007989.1	267315	269529	-	CUFF.80	13.4978	CM007989.1	269810	271978	-	CUFF.81	4.19979	269530	269809	3.21392	PAR.US	ID42	ALT3	Y	LOW		GGAACACCATTTTCTACTGTCATATACGAGACCCACGTCATCAGTCTGACCTCAGAAATTCAATTGCGTGCACGTGTGTGGTAAAGGAATTTTTTGATAACTATCGACGAAAAAAACTCGCACCATGATCCCTCGATTTGGATCAAACATTTATCATGACAATTAACGCTTTTTATCATGACAAAATAAGTTCTAATAATCGACATCAAATTCTTCCTTTCGTCATGAGGGAATTATACAAATACTTCGAAGGGGTGCTGCCACGGTACAGAGGTTCTT	NA	NA	NA	NA	NA	NA	NA	NA	NA	NA	NA	NA	NA	NA	NA	NA	NA	NA	NA	NA	NA	NA	NA	NA	NA	NA	NA	NA
CM007989.1	269810	271978	-	CUFF.81	4.19979	CM007989.1	274329	279084	-	CUFF.83	30.5715	271979	274328	7.2793	PAR.DS	ID43	ALT1	N	LOW		GGGAACTGTGGGGGTCGGTGGCTTGGATCCCGCCATTGATACAATTCGAAAAGCTCGTTTACGCGCCTAGGTAAATGTAAGGTTTTCGAATCGTTTTGCAGGGCCAGGGGTATTATAGTCTTCTTAGATTTATTTAATTTTTCTTTTTCTAGTATTCTGTATTGGACGCACGCCTATACGCTTCGGTCTGGACTCAGGACTGCGGTTGATGGTATTTTTTTTTTCGAACGATGGTGAAGCGCGGCGGCAAAAGCAGCAGTGATGCGCCATCTCTTCAATCGGATCTCATTCTCGGGAGCTCTTTCCAGTTCAACTCTCTCCATCGTTTATGGGAATCGGAATTGCTCAGGTTTCGTACCTCGGCCGCCGGCGGACGATCCCGCAGTGCTGTTGCAGGGC…	NA	NA	NA	NA	NA	NA	NA	NA	NA	NA	NA	NA	NA	NA	NA	NA	NA	NA	NA	NA	NA	NA	NA	NA	NA	NA	NA	NA
CM007989.1	280233	282130	-	CUFF.84	31.4928	CM007989.1	282957	286937	-	CUFF.85	6.35599	282131	282956	4.95482	PAR.US	ID44	ALT3	Y	LOW		TTAACTTATGTGCAGCAAAATACCAAGCTGTGTGGGAGCGTTTTGTACGGTACCTCGTTGTCTTCTTCTTTTTTTTTTTTTTACCTCGCGCGGATTAAAAAATATATTACCGTTATAAATCCGGGCCGCAAAATGGTGTCAGTTATTTGGGCCTATGATAATGGACCGGTCTGCGTCTTCCGATTAACCCAAAAGTTGGTTCTATAAATTAATTATAAATCCTTGGGCTGGGTTGTAATTTTTCAGGATTCTCTGCCAAATGAAACGGCTCTCATGACACGTAGACAGACCAGACCATCAGCCGATGATTTTCCGATGGCGAAGGAAGAGACAGGGAGAACCTCTTCCACAGCAAACAGATAACAATCCGAGATGCTTCTTCAAAGCACCATCTCATCG…	NA	NA	NA	NA	NA	NA	NA	NA	NA	NA	NA	NA	NA	NA	NA	NA	NA	NA	NA	NA	NA	NA	NA	NA	NA	NA	NA	NA
CM007989.1	282957	286937	-	CUFF.85	6.35599	CM007989.1	291182	292763	+	CUFF.91	13.1781	286938	291181	2.07333	DIV.DS	ID45	DIVERGENT	N	LOW		TTCACGCAGGCCGGGAGAATAAAAATTAAAAATTAAAAATAAAGATGAAAATGAGAGTGGAGTGTCTGATTTGGGCCTGGGGTTCGGGTTCCCTTCCTTGGCTCTTCTAGGTTTTAGGCACCCCCGGGGCCTGCCACAGTGGAAATGGAAATCTTGATTGTTGCCTGCCAGCCTACCCCCCGCGGGGCCCACCATAATAGGGTCCTTTATTTTTACTTGTTACAACTTACAACATCCATGTGTCCAATGATCAAGTGATTTAATTAATTAAATCATCTATTTAATTATTTACTTATAAAAAATAATCATAATAAACAGGCTAGGCTAGCCTGGTACACACTTGCTACTAGGGGGGTACATGATGAACATGGGTGGGATGGGGACATGAAACAACAACAA…	NA	NA	NA	NA	NA	NA	NA	NA	NA	NA	NA	NA	NA	NA	NA	NA	NA	NA	NA	NA	NA	NA	NA	NA	NA	NA	NA	NA
CM007989.1	291182	292763	+	CUFF.91	13.1781	CM007989.1	295084	299164	-	CUFF.93	7.51618	292764	295083	1.7533	CON.US	ID46	CONVERGENT	N	LOW		TTCTCAACTGTACTTTCTAAAACTTCAACCTTCCCTAGAATATCCATCAACAGGAAGCCAATGCTGGCAATAGCATCATTCTCATGGGATAAAACTGGAGGTGAGAACTGTAATATCATACTCTGTAGTAGCTTCGAGTTGACCTTCTGACGCATCTCCATTTTCTCTAGAGCTTCTCCAAGTTGTTTCAGAGTCCAGGAAACTGAGAGCCCGCATTCCTCAAAGACGCCTTTCATTTGTTCCCTCTTCTCCAACGGAGGCTATAAGGCGTCAAAGAAGATTTCTTACCATATGCATGGTTGGTATTAATGAGTGCGAGTTGATGACATTTTTTTTTTTTTTACCTGAAGTGGTGATTGAAGGCAGATTTTCATAGCAAGAATTGTTGCAGCAAGATCT…	NA	NA	NA	NA	NA	NA	NA	NA	NA	NA	NA	NA	NA	NA	NA	NA	NA	NA	NA	NA	NA	NA	NA	NA	NA	NA	NA	NA
CM007989.1	299277	301346	-	CUFF.94	7.25604	CM007989.1	301905	302727	-	CUFF.95	1.26146	301347	301904	5.75208	PAR.US	ID47	ALT3	Y	LOW		CGCCATTCAGCGAAGCTTCGAAGGCCTAGATACCTGAGAAGTACGAGCCCATAATTATTTTGAACTCCAGAGCCCACAATAAGCCCACTTACGCTTTATGCGTATTTTCCGATAAAAATAATAATATTCCCCTCCCCAAATTACGACTTGTAATCATATTAATTCCATTCCTTCAATTTTATTAAAAATTATTTAATTATAGTGTGTTCCATAAAAAATTTTAAGTCTATTTTTACTTTTAATTTATTTTTATATTTAATTCTATAAAAAATATTTTAAAATTTATATTGAAATAATTAAAAATAAAACTAGGTTATTTCTCACGTTTCAATTCACATTTTTTCAAATATAATGTTTTCAGAACTCTCAAAAATTATTTCTACTTCAATTTCTTATTTA…	NA	NA	NA	NA	NA	NA	NA	NA	NA	NA	NA	NA	NA	NA	NA	NA	NA	NA	NA	NA	NA	NA	NA	NA	NA	NA	NA	NA
CM007989.1	301905	302727	-	CUFF.95	1.26146	CM007989.1	304871	309887	+	CUFF.96	8.54629	302728	304870	6.77489	DIV.DS	ID48	DIVERGENT	N	LOW		ATTTCTACAAAATGTTTTCTTTAAAAAACTTTCCATGCTCCCGCTCCAGAATCTTTTCTTGAAGAAGACGCCGTCGTTTTTGGTTTTGAACAATCTTGCCCTAGCCTCGGCCACCAAAACGGCGGTGTCCTTGGCGGTGAAAGCCGCCCGTGAAGATCCATCATCCGCAACAAGCATCGCGGCGAAGAGAGCCCCCAATCCACTTCCGGCAACGATATCGAAATAATCCGCGATCCGAGCGTCAGGATCGCCGGATTTCTCCCGGATCTGATCCTCTAGATGAATCAACGCTGCACAAGCCGTAGAATCCAGGGCGGTTCCGCCGCCATCGATACTGAGAACACGAGTTTTCTTCCCCTCCAGCCACTTCCTCTCCAATTCTGAGAAAATCTCCAACGC…	NA	NA	NA	NA	NA	NA	NA	NA	NA	NA	NA	NA	NA	NA	NA	NA	NA	NA	NA	NA	NA	NA	NA	NA	NA	NA	NA	NA
CM007989.1	304871	309887	+	CUFF.96	8.54629	CM007989.1	310762	311343	+	CUFF.97	141.88	309888	310761	16.6014	PAR.DS	ID49	ALT3	Y	HIGH		AGTACGTTCTTTAACCCTCTTCTTTTGGAAAACAGCCATGGCTTGATCTCGACTTTGCAGAGAGTTTCCTTGGACGACTTGTCCAATTCAACGATGAACCCATCTCCTCTCAAATGCTTGACCCAAGTCACGGTAATGAAACCTGAAAACACTTGAGATTGATGATGGTACACACACGTGACATGCCCCTGGGAGGCAGAGGGTCGATTTGCTGGCGGCGATGATGAGGAGGAGAAGTCTGCAACTTGAGTTCCACTTTCACCGAAACAGGATGGGAAATCCTTCATTGGTTCTGAATCATGATTTGGGTATCCCACAGATGGGGTGTTGATATAGCTTGAGAAACTGGGAGAAAGGGACATGTGACAAACACAAGGGCCACACTTTTGATGTCTAGTT…	NA	NA	NA	NA	NA	NA	NA	NA	NA	NA	NA	NA	NA	NA	NA	NA	NA	NA	NA	NA	NA	NA	NA	NA	NA	NA	NA	NA
CM007989.1	310762	311343	+	CUFF.97	141.88	CM007989.1	311622	312026	+	CUFF.98	1180.37	311344	311621	8.31952	PAR.DS	ID50	ALT3	Y	LOW		GACGCACTTTGGTGGTGGAAAATCTACTGGATTTGGATTAATTTATGATTCTGTTGAGAACGCAAAGAAATACGAGCCCAAGTATAGGCTTATCAGGGTAATTTTCATACTGATTTCATCGCACAGTTTATTGTGGAATGTAATCTCAGGCCTTTTCGTATTCATGTTTTCATTTAGTTATGAGTTCACCTTCAAATGGTGGTATCCTCATCTCTCTATTTGTGTTGCTGCCTGTAACCCCTTTTTTCAACGTTCTGGTATACAGAATGGTCTGGAC	NA	NA	NA	NA	NA	NA	NA	NA	NA	NA	NA	NA	NA	NA	NA	NA	NA	NA	NA	NA	NA	NA	NA	NA	NA	NA	NA	NA
CM007989.1	311622	312026	+	CUFF.98	1180.37	CM007989.1	312688	314070	+	CUFF.99	1.44553	312027	312687	816.569	PAR.US	ID51	ALT1	Y	HIGH		ACAACAGTAGATGAGCCATGAGGCTTGTCTGCTTGCTTGCTTACCCCTCTTGGCCTTCTTGCATGTGCCTCGGCACTTGATATGCAAATTTCTAGCACTGCGCTTCTTCAAGTGATGCCCGACACTGTGCTCCTGAAAGACAATAATTTACTCACTGTTTTAAAATTTGGGTTAAAGGGTCTTGATTGAATAAGATATAGAAAAAGTAAAAATTGTGGTAGTTGAAAATATTAATTAAATAATTATTTGTAATATTTTACAATTATATAAATTCAGTTTCATTTATTGTAAATATAAATTAATTCAAAATTATCAAGTCAAACGTAAATTTAAGTCAATTTTAAAAGACTCAATTTGATTAGGAATTTTTATTTTGTACGGAATAACAAGGTATCTGAT…	NA	NA	NA	NA	NA	NA	NA	NA	NA	NA	NA	NA	NA	NA	NA	NA	NA	NA	NA	NA	NA	NA	NA	NA	NA	NA	NA	NA
CM007989.1	312688	314070	+	CUFF.99	1.44553	CM007989.1	324045	326372	+	CUFF.101	133.005	314071	324044	92.0114	PAR.DS	ID52	ALT3	N	HIGH		GAGAACTTTTCCATATTCACCAACACATCAACCTTTTAATTCTTTTCAGTTTTACCATCTTAAAATAATGCTCTATGTGGATCATATATTATATGATATTATATAGTTTATATATATTTATTGATGATGAATGAAAATCCATGAAAAAGCTGCAAGCTTTCATCACATTGGTCCCTCCCTCTCCCTGCATTGCTCTCCATTCAAACGGTAAAAAGAAGAACACCCCAAGAACCATCGCTTCTGATTACAACGGGATACTCACAGGGGTGATGATGATTTTCGTTCTTCTGGAAATCCCTTCTGGGTTTTGTGTCGGTTTCAACTTTCAAGCCATGAGGGAAACGAGCAGATCTGCAAAAGCAGCAACGATGAACTTGTGGGTGTTGGCAGGATTCAGCG…	NA	NA	NA	NA	NA	NA	NA	NA	NA	NA	NA	NA	NA	NA	NA	NA	NA	NA	NA	NA	NA	NA	NA	NA	NA	NA	NA	NA
CM007989.1	324045	326372	+	CUFF.101	133.005	CM007989.1	326798	328571	-	CUFF.102	82.0832	326373	326797	1.62037	CON.US	ID53	CONVERGENT	Y	LOW		ATCCCCAATTCTATTCCACCTTTACGTAAAGAGTTGATGAAATATTACAACATCCTGCCTTGCATAGTCAACTCGATGCAACTACCCTTTTGCATGGATGAAGTCTATTAATTGAACAGTATCAGCATTTGCTATGTGGTCCTGGTCCCTGCTGTGGGCAGAGGGCGTAGCAATCCAGGGGTCACGGTTGCTTTAGAGCTGTTCTTTTAGCCTTTTGCCTTTAGGAGGGTGGGGGTTGTTTTCTCATAAATCTCTGGTGATTGCAATATTTTAGGAACAGCGAAGCTGAGAACAACCAGTGAATTCCTTTTTGCTCCCTTTTCCCATCAGCACCAGTAAGCTGGATCAGTAGTAAGTCTTATGTGAAACAGTGGAGAGGAGCAGTGAGATAAAAAAGAG…	NA	NA	NA	NA	NA	NA	NA	NA	NA	NA	NA	NA	NA	DI	NA	NA	DI	NA	DI	NA	NA	NA	DI	NA	DI	NA	DI	NA
CM007989.1	326798	328571	-	CUFF.102	82.0832	CM007989.1	329484	332209	-	CUFF.103	47.4784	328572	329483	1.72885	PAR.US	ID54	ALT3	Y	LOW		TACACTAATTGGGTTTCGCAGAAACGGAGAATAAGAAGAAAAAAAAAAGTATACAGGACAAGAAAGCTAACGCCAGCAACATGATGAGGGCCCCTAACGCCTCTCACCCAGTTTTGGACTTTAGCTTCCTTCTGAAATTATTGCACCAAAAAAAATACAAAAAATATTATCCGAATTTATTGAAAAAACATGCAAGTCCCACTCCAATGAACTAAACCAGACCAAACCCAACTCCTCCCAACGTTCCTCAAAAATCAGCCTTTTGTTTTCTAACACAGTCGCATTTCATTACACTGTGCCCCATCGGCGCCACATATCGAACTTGGTTGAGAGAAAGGAGTCCAGTTGCGTCTGAAGATCTTCTCCATTGACTCAAAGCCTCTTAAACGGCTTGTGGGT…	NA	NA	NA	NA	NA	NA	NA	NA	NA	NA	NA	NA	NA	DI	NA	NA	DI	NA	DI	NA	NA	NA	DI	NA	DI	NA	DI	NA
CM007989.1	329484	332209	-	CUFF.103	47.4784	CM007989.1	335652	336915	+	CUFF.104	1.43356	332210	335651	33.1192	DIV.US	ID55	DIVERGENT	N	HIGH		CTTTAGAATGCGTTTCCCGTTTTTATATTTTGCGTACAAATACAAAAACATGACAGCTGTAGCCTGTACGCATAAAACGTGAGTTGGATCTGGAGAACATAAAGTTTACATAAAAGCCCAATGGTCTCATAACTTCTTGGCCCAGGATTCGGAAATCGATTGCTGTTCCGTTCCCGGCATATCTACCAACGTCTCTCTATCTCTCTCGTGTGTTTGCGCGCGATTGGCAGAACGTCTTTTTGCTTTTTTTCTGGTGGATCGAGGTGTTTTGGTAGATTTCCGATTATGTTATCGTATGAGTCGCTGATTTTTTTTTTCCATTCTACAAGCTGTAGAGTGGACTGGATCGCAATGTCATACATATACTGTGATTTGAAGAACGTTTCTGATTTTCAAATT…	NA	NA	NA	NA	NA	NA	NA	NA	NA	NA	NA	NA	NA	NA	NA	NA	DI	NA	DI	NA	NA	NA	DI	NA	DI	NA	DI	NA
CM007989.1	335652	336915	+	CUFF.104	1.43356	CM007989.1	336999	339506	-	CUFF.105	9.59135	336916	336998	6.69058	CON.DS	ID56	CONVERGENT	Y	LOW		ACAACCGAACGTTTCACGTATGAAGGTAGCCTCCTGGACCTGCTCTAAGTGTCATTCCTAATAATCAACTGAAATCAAAGAG	NA	NA	NA	NA	NA	NA	NA	NA	NA	NA	NA	NA	NA	NA	NA	NA	DI	NA	DI	NA	NA	NA	DI	NA	DI	NA	DI	NA
CM007989.1	336999	339506	-	CUFF.105	9.59135	CM007989.1	341028	344295	-	CUFF.106	2.3265	339507	341027	4.12264	PAR.US	ID57	ALT3	N	LOW		GAGAATGGGCTGCAAACAGTTGGGCACGTGTTTGAGCTTTTGGGCTTCAAATTTCAGTTGAACTTTCGGGTTTGGCATTATTAATATTAAAATAAAAAAATATATTTTGAAATTTGAAATATAATAATTTTTTTTAGTGAAAAAGTAACTATATCGAAACGCAAACGCAAAGAGCATCAGCTCGACGTCAGAGTTCTGGGGTGCAGTTGTGCAGTGAACTAACTGCAACCCAGTAATGGGATGGCATTGAAGATGGAGATAGAAAGATGCGTATGATTGTGAGTGCCAAAAAGTGAAAAAAAGTTAAACTTTTGGGGAGTTGAATACGCAATCCGATCGTCAGTCCGTGGGTTTCAGATTCATTGAATCATTGCTCAGTCTGCTGCTTTCTGTTCACAA…	NA	NA	NA	NA	NA	NA	NA	NA	NA	NA	NA	NA	NA	NA	NA	NA	DI	NA	DI	NA	NA	NA	DI	NA	DI	NA	DI	NA
CM007989.1	341028	344295	-	CUFF.106	2.3265	CM007989.1	346560	349833	-	CUFF.108	6.41123	344296	346559	2.75573	PAR.DS	ID58	ALT1	N	LOW		AAGTGCAGGGAGGGTGAAAACCAAGATGGGAGGTATTATTTAAGAACGAGGGAAAAAACACGTAGACACCACACCCATTTCTCGAGGTGTCCAAATGTCTTCTTTGGATGAAAACCAAAGGGCCCTGTGACCCAAGCTTTTGTTTCTAGAGAACGCCATCGAAATGTGCATTTTTGCTCACTGCCCAACGTGGCCCCCCAGCCTGCCCGGATTCTCGTCCCTCTCGTAGACCAGACCAGACCACACCAGATCAGCGCCCGCCCGCCCCGGTCCCTATAACAACAGAGAGGATACACTGATGCGGGTCGCTTTTTCATAGAATTCACATTTTGGATGAAAATTGATAACAAGATGTTCGAGCATGAAAGCACAAACCCTATTACTGCTGTTACCAACGAG…	NA	NA	NA	NA	NA	NA	NA	NA	NA	NA	NA	NA	NA	NA	NA	NA	NA	NA	NA	NA	NA	NA	NA	NA	NA	NA	NA	NA
CM007989.1	346560	349833	-	CUFF.108	6.41123	CM007989.1	350380	353424	+	CUFF.109	12.7543	349834	350379	1.98936	DIV.DS	ID59	DIVERGENT	Y	LOW		GCCCAAATCTTGCGTACACTGGGCTTTGTCAAGACACAAATATCTAGATGGGCCACCTTAAGGCCCAACTCTTGCAACGAATCAGAACTTCCGATTTGAATGAAAATAAGTAGGCCAACCCAAGCAATTATCAATAATTTAACTTTTTTTATTTTTTTTATCAATAATTTAACTTTTTTTATTTTTTTATCAATAATTTAACTTTTAATATATTTGCAAGTAAATTTCTTATTTATAAAAATGTGAAAAATTATTAACAGCTCAATAAATTAGAAGTAAATTATGTTTTATTATTTTTTTACAAATGGCAAAATAGGGTTTAGTTTTTGGCATGAAGTCTAAAGTTTTTTAAAAAAGAAGAGAGTTGTGAGGGAGTGGGCCTAATATTTAATTTAGGAA…	NA	NA	NA	NA	NA	NA	NA	NA	NA	NA	NA	NA	NA	NA	NA	NA	NA	NA	NA	NA	NA	NA	NA	NA	NA	NA	NA	NA
CM007989.1	350380	353424	+	CUFF.109	12.7543	CM007989.1	355565	367780	-	CUFF.110	8.3464	353425	355564	1.52812	CON.US	ID60	CONVERGENT	N	LOW		CCCCGAAATGTATCCCTTGCCATAAGCCTCCTGGCGATGCAAAATGCGCCAGATATGGGAATGAGCAAAAGGTTGAAAATTTAAAGATGAGAGCCTAACAAAATCATATGATGCGTTTTTCTCTAGTCTTAAGAGCTATCCATAATAACAACATTTCAAAAAGCATCGGCGTTGGAGGTGCATACCTCACTGAATTCAGCATCGATGTCATGGATTGTCGTCAGCAGGGCGTCCTCTAGTGCCTGCTCAACCAGTGACTCTTTGCAGGAACTGCAAGTAAAAAGTCCTCATCGTTTCCATATAGATTAGTGGAGGAATAAACGGTGGATAAACCATAAGAGGATGATATGGATAAGTTTCAATTACAAAAGCTGCAAATGAACCTGTATGCTGAGCATG…	NA	NA	NA	NA	NA	NA	NA	NA	NA	NA	NA	NA	NA	NA	NA	NA	NA	NA	NA	NA	NA	NA	NA	NA	NA	NA	NA	NA
CM007989.1	368154	373149	-	CUFF.111	9.82739	CM007989.1	373323	374244	-	CUFF.112	28.6	373150	373322	2.91023	PAR.DS	ID61	ALT1	Y	LOW		TCGACTCGACGCGTCTATCGTTCGTTAAATCGTTGTTGAACAGTGTACACGTGGTATCCAATTTTTTAATAATTTAAAACATTGTTATATTTATTATTGTTTTAATTTAATCATGCGTCATCACATACGTCATTAGTAATCTTCAGCTTTCCACACACAACCGTTGACCGAC	NA	NA	NA	NA	NA	NA	NA	NA	NA	NA	NA	NA	NA	NA	NA	NA	NA	NA	NA	NA	NA	NA	NA	NA	NA	NA	NA	NA
CM007989.1	373323	374244	-	CUFF.112	28.6	CM007989.1	374356	380115	+	CUFF.113	28.6072	374245	374355	1.00025	DIV.DS	ID62	ALT2	Y	LOW		AGTCGACTGCTGACGCGATCAGTGGCCGAGGCACCAAGTCACGGCAAAATTGACTTTGAATATGATTGTGTGTTGGGCCTGGTGGTAAAATTGGGCCTTCGGCCCTTCTA	NA	NA	NA	NA	NA	NA	NA	NA	NA	NA	NA	NA	NA	NA	NA	NA	NA	NA	NA	NA	NA	NA	NA	NA	NA	NA	NA	NA
CM007989.1	380546	382105	+	CUFF.114	38.8791	CM007989.1	383269	384429	-	CUFF.115	233.577	382106	383268	6.00777	CON.DS	ID63	CONVERGENT	N	LOW		CCTCCTCACCGAATCCGGTACTAAGGAGCGGCTGCAGAGCGTTGGTTTAGACCATGGGCTGCTAGAATTCAAACCCAGAATCCTGAAAACTCGCAACAGAGCCATGGTTAAGGTGAAGACAGGGTTGGCTTCAATGATGGAGGATCAACCCCAAACCTCGGTGGAGGTTCTGACAGATGCTCCCTGAAGCAAGGCGTGTGTGTGGTGCCATTTTTTTTGTGATCGGTATCTTTCCTTTCCATTTTGCGAATCCCCTTCGGCTTTTTAGTAAGGGCATTAGCCATCAGTCACCTAATCAGTCCTGCCAAGTCCAGGCTTCTGCAACTCCCCTCCTATCCCATCCATCCCATGTCCTCGGGGCAGGAGAAGTGGGTTTTTCCTGGTGCTTGCTGCTTTTGC…	NA	NA	NA	NA	NA	NA	NA	NA	NA	NA	NA	NA	NA	NA	NA	NA	NA	NA	NA	NA	NA	NA	NA	NA	NA	NA	NA	NA
CM007989.1	383269	384429	-	CUFF.115	233.577	CM007989.1	387205	389411	+	CUFF.116	7.57766	384430	387204	30.8244	DIV.US	ID64	DIVERGENT	N	HIGH		GTCCGGGGGATGAAGAGTCAGAAGTGGGGACACCGCTTTGATGCGGACACGTATCGCTGTCGGGAGCGGGAAAGAAAGAAAGAAAGAAAGGGCATCTTCACACCCGTCGTGATTCGCTACGGAGGTGAACACGGTGGGGACTACCCCTCCCCCCCAACTGCCGTTATTCATTGATTGTGGGCCAGGAGAATCGACGGCTCAGATGCGATGTTTTACGCCGTGGGTTAAACGACAATCATGCTCTGCGTTTTACCTATGATTATTATTATGATCATCATTATTATCTTTGAGTGGGCAGAATAATTGAGGAGGGCACCGCATGTGATAAGGAGCCATGGGCCCCGGACTGTCTGAAGTTGGCAAGAACGTGGGCTTTTATTGCAGGGGCCCAATTAGGAA…	NA	NA	NA	NA	NA	NA	NA	NA	NA	NA	NA	NA	NA	NA	NA	NA	NA	NA	NA	NA	NA	NA	NA	NA	NA	NA	NA	NA
CM007989.1	387205	389411	+	CUFF.116	7.57766	CM007989.1	389863	391366	-	CUFF.118	45.2758	389412	389862	5.9749	CON.DS	ID65	CONVERGENT	Y	LOW		AAAAAACATACACCAGATTCGTATACAATGAATATAGTGGTGGAGTTGATGCAGAAAGATGAAAACTGCTCGGAATTACTGGAGCTTATTCCAAATTTTGTCACAGGGGGGAAAGGATGAAACCCGGGAGGATCGGGTAATTATAACTGGATCCTAGTTCACTTTAGCATAATTTCTGTGCTAAATTTGTTGTTTTTTCATACAGACGCTCGCATGTTTGAGATGAAGGGATCCGCAGCTCAACAATATCTCTGTATAAATTACATGCTCCCAACTCTGGAAGGTAAATGGATGCGGGAGTTTTTTAGTACTGATCTCTATGTTTGACAAGCTGAACGCTTACTTCACAACCGGATCTCAGGCCGGAGGTTTTGCTGCTTGCTCATTTGATGAAGCGCA…	NA	NA	NA	NA	NA	NA	NA	NA	NA	NA	NA	NA	NA	NA	NA	NA	NA	NA	NA	NA	NA	NA	NA	NA	NA	NA	NA	NA
CM007989.1	389863	391366	-	CUFF.118	45.2758	CM007989.1	393687	396977	+	CUFF.119	8.64243	391367	393686	5.23878	DIV.US	ID66	DIVERGENT	N	LOW		GTGAGAACTGAGAAAGCACGAACTGACGCCGGCCCAATCGGACAATAAAGTACATTTACATTTGGGCCAACAGCCCATCTGCCATTGGGACCAAGATTCTGTCTTCATCATTTCCCAACGGATTGTCCGCTGCGTTGCCGTAGTGGTGGGGTTGAATTATTTTAGGTAATAATAAATTATTAATCTAAAAGAGAAGGAAATGAAATATGATTTAATTATAATCTAATTATAAATTTTGAAATAATAATTTATTTTTTTATAATGAAAAACATAAATAAATTTTTTTAATAAAATAAAACGATTCAATCACGATTTAAATCATGTTCAAATCGTTCAAATTACAAACTATCGGTATAAAAGAAATTTGGTTTTTTAATTATTTAAAATATTTGTTAAATT…	NA	NA	NA	NA	NA	NA	NA	NA	NA	NA	NA	NA	NA	NA	NA	NA	NA	NA	NA	NA	NA	NA	NA	NA	NA	NA	NA	NA
CM007989.1	394113	397539	-	CUFF.120	2.09515	CM007989.1	397949	398297	-	CUFF.121	14.3133	397540	397948	6.83165	PAR.DS	ID67	ALT1	Y	LOW		ATGCCACTGCGTATTTCTTTTTTTTTTTTTTTTTATGAATTCCTACCTGAAACATAGACTTTGAAAAATTGACCGGTTTAATTAATAATATGCTTAATTATTGATGTTGAAATAAATACGCGTTCTATTTATGTAATATATAGTATATTTAATGGATAAATTTTGTAAATAAATATATATTTAACATTAAAGAATGTTAAAATTCATTTAATTAATAAAATTCACGTGAATTTTTTTAAAAAACATATAATGAAGAGCTTATGATTTTATTTACAAATCAAGTATATATTAAAAGCACAATTTAAATGATATTGAATTTATTTTTAAAAATCCATAGTGGAAAAATGAGTATTTTGTTTTCTTAATTACTATTATTGTTATAATTAATTAATTACCCAT…	NA	NA	NA	NA	NA	NA	NA	NA	NA	NA	NA	NA	NA	NA	NA	NA	NA	NA	NA	NA	NA	NA	NA	NA	NA	NA	NA	NA
CM007989.1	398315	400560	-	CUFF.122	19.4811	CM007989.1	403554	407086	+	CUFF.123	3.84359	400561	403553	5.06845	DIV.US	ID68	DIVERGENT	N	LOW		GGGCCAGCTCACTTCAGAATTCCAGAGCTTGTAGGCCCATTTTATTGCAACGAATTGGTGTGACTCCCCAAGGCCCAATTGATGTTAATTTAAAAACTTTTTTCTATTTAAATCCGAATTAAGCCCCAATTTTTTTAAAAAAAATTAGTGAATTTTAGCTATAAAAATAGTAATTCATTTAATTATAATAATTGAAATTCCAAGTATGAAAATAATATTTCGAGTAACGGAGGGAGGCGTTGCAATTTGCGTTGGTCCGTTACAGCGGGGGGCCGAGGCCTCGCTTACCGTTTACGGAACATCGCCGGAATCCAGTATACCTGTGGAGAGTTGTGCCAAAACTCCGACGAGAGGCGCATTGTTGGCTGTAGCGGGCTCAGCCTGCTGGTAATTATCTCT…	NA	NA	NA	NA	NA	NA	NA	NA	NA	NA	NA	NA	NA	NA	NA	NA	NA	NA	NA	NA	NA	NA	NA	NA	NA	NA	NA	NA
CM007989.1	403554	407086	+	CUFF.123	3.84359	CM007989.1	408305	410419	+	CUFF.124	9.18674	407087	408304	2.39015	PAR.DS	ID69	ALT3	N	LOW		AACAGTAAAGACTTTTGGAGACGAGAAGCTGTCTGGGCTTGGGATTATTCCCAGAAAATGGTCTTCCTCAGTGCAGTATCAGAACTTTGGTGGAGCCACGAACCGACGTAGCTTCCTTCCTGGAGACTTGCATCGCAGGGATGCTTGGGATTTCTCTCAAATGGAGTTGCTATGGCTGGCAGATGGACAGCAAAGGAGCTTCCCTTACATTCTTGACTTGTATTACACTTCCCATAACCAAGAGATGGACAATGGAACAAGGGAAGCAGCTCCATCCAGGCTTCATGGCGATCATCCTGAGGAGAACCCCAAAGATCCATGGCAGAAGGGAATGGACATGAGCCACATGGACATGTGGGATGCCAACCAGTTTGCAGACCGCATAAACAGTCACCTGCA…	NA	NA	NA	NA	NA	NA	NA	NA	NA	NA	NA	NA	NA	NA	NA	NA	NA	NA	NA	NA	NA	NA	NA	NA	NA	NA	NA	NA
CM007989.1	410017	413072	-	CUFF.125	16.9185	CM007989.1	416668	418008	-	CUFF.126	2.85614	413073	416667	5.92356	PAR.US	ID70	ALT3	N	LOW		CGAGTGGAAACTGTAGTTTAAAGGACACCCGGGAGAATCCGGAACCCGGATGTAACCCGGAGAAGCCGGGTCGAAACCCTGGGGTCCACACGATTACGAACCCGAGGGATCCGACCCGTCACCATGCTGCCGGTAAAGGATACCGACAGTACAGGAACAATAGACTGAAGGGGGGCAACCCTAATTCAGGCTGAAATTTCTGTGGAATTATAATAATTATGTAAAAAATACTGAGAGCATTTAACAAAATAATTTAATTAAAAATGTATTTAAAATATTTATATTTAACATTAATAGCATAATCATGTTAAAATAATATATCTATCAAATATTTATCTTAAAAAAGTTGATACATTCTCTACAAAAACCCTCGTCATCACATGTACAAGGATTGGTACA…	NA	NA	NA	NA	NA	NA	NA	NA	NA	NA	NA	NA	NA	NA	NA	NA	NA	NA	NA	NA	NA	NA	NA	NA	NA	NA	NA	NA
CM007989.1	416668	418008	-	CUFF.126	2.85614	CM007989.1	418328	419474	-	CUFF.127	412.326	418009	418327	144.365	PAR.DS	ID71	ALT1	Y	HIGH		ATACCCAATTGAGAAGAGCAGCTCAAGGTCCATATAACCCAATGCCTTGAACCAATTCCTGGCCCGTTTTCTTTTTCAATTTGATGATACATTCGCCTTGAAAGCGGAGACGACTGTTGTAAGGGAAGCTCATTCGTATCCTTTGATCAGGTACATTGCTGTAACCCTGGCGGTTTTCCGGTCACCGCGGGGCTCCTCTACGGTCAGTAGTTACCAGACTTGGTGAGACTAAACGCCTTCTTGGTGTATGATCTTGGTCGTGACATGACAATGAAGGTTGTTTTCAGTGCAAATGCACAAATTCTAGTTTGGGGGGGT	NA	NA	NA	NA	NA	NA	NA	NA	NA	NA	NA	NA	NA	NA	NA	NA	NA	NA	NA	NA	NA	NA	NA	NA	NA	NA	NA	NA
CM007989.1	418328	419474	-	CUFF.127	412.326	CM007989.1	419587	420827	+	CUFF.128	0.801582	419475	419586	514.39	DIV.US	ID72	DIVERGENT	Y	HIGH		CAAGAACTAGGGTTCTTAAGTTCGGTATATATATTGGGCTTTCAAATATTGAAATGGCTTAGGCCCATTCTAGACGAAAACTCGGCCCAACCATTCCTCTTTGTAATAAGG	NA	NA	NA	NA	NA	NA	NA	NA	NA	NA	DI	NA	NA	NA	NA	NA	NA	DI	NA	NA	NA	NA	NA	NA	NA	NA	DI	NA
CM007989.1	423555	426837	+	CUFF.129	3.92109	CM007989.1	427243	430076	+	CUFF.130	16.9441	426838	427242	4.32127	PAR.DS	ID73	ALT3	Y	LOW		ATCATTATTTTATGCAAAAAAATACTGATTGATTTGTGGAATATAAATTTAAAAATTAAAAATAGTTTACATATGGAGTTAATCTAAACTAAATAAAATAAAAAGAAAAATAAGGTTGCGTATTATTTATTATTATTTCATCACATATTTTCCAAAAATAGATTTAAAAATTTTTAGAGAATAATAATTTAATTATGACATCTATTTTTTGGTATTAAATAAAATGGAATTTAGAATTTTCCTCCCTCACTGATTTTTAAACGGTTTTCAAACGGGTGACGTGGATTCAATGGAAGTGGGAACATCGAAAATCCCTAGAGGGGCAGGTGGGCCCACACCTTGTCGGTTTGTCACTGATGGGACAATTACAACGCGTCTGCTTCCCCGTGCGGAAGATTG…	NA	NA	NA	NA	NA	NA	NA	NA	NA	NA	DI	NA	NA	NA	NA	NA	NA	DI	NA	NA	NA	NA	NA	NA	NA	NA	DI	NA
CM007989.1	427243	430076	+	CUFF.130	16.9441	CM007989.1	433263	441711	+	CUFF.131	7.60801	430077	433262	2.22714	PAR.US	ID74	ALT1	N	LOW		AGGATGCAGCATCAGCAGAGGATATGAATGTGTGTAAACACGATCCGTTTCCAGGGTCGATAGCCTGATTCGAACCTTCCCAATTCGAGTATCCCTGCCAGAGTTTCCAGCCATGGTGTTTCTTTCAACACGGGAGTTGTCGAAGAGGCCGACTGTGATCACGGTGCAGGGATCAAAGACTTCCCAAGTGTACTGTTCATTCCATTTGGGGGATAAACTATCAACCACAGTCCTGGTTCTGATCCACTTTTGACCATACTTGGCAACACAGTATGCATCAGTTGAGCCTCCGATGCCTTCTTTGATCTTCATTGGCATCAGATTTGAGGCCCCTAGGATCCCAACTTCAAGAACTCCGATGTGTGGCTTCCACAGCTGCTTCGCTGTTGGGCGAGCGTC…	NA	NA	NA	NA	NA	NA	NA	NA	NA	NA	DI	NA	NA	NA	NA	NA	NA	DI	NA	NA	NA	NA	NA	NA	NA	NA	DI	NA
CM007989.1	433263	441711	+	CUFF.131	7.60801	CM007989.1	441906	444220	+	CUFF.132	0.459857	441712	441905	16.5443	PAR.US	ID75	ALT1	Y	HIGH		CTTCATCGGGTATTATATTCTGTAGCTTTCCTGATCTGGGAGAGAGGTACCCGTTTTGGGTCAGATTTTGTTGCTATGAGTGAAGTCGGGGAGAGTCCGTGCTTGTGCGGGGAGGCGGGGGCGGTGGGGGGATGGCGGCGGATCAGATCGAGGGTTTGTGGGATAACGATATCCTGTCTGTGGACGGCGCTTC	NA	NA	NA	NA	NA	NA	NA	NA	NA	NA	DI	NA	NA	NA	NA	NA	NA	DI	NA	NA	NA	NA	NA	NA	NA	NA	DI	NA
CM007989.1	441906	444220	+	CUFF.132	0.459857	CM007989.1	447836	449539	+	CUFF.133	32.2403	444221	447835	70.1092	PAR.DS	ID76	ALT3	N	HIGH		CCAGAGTAAAACACCCTCATCTTCCATGAACTTGCACCTTCACTATCAGGTGTGACCTGCTTTTCCCATCACCCTTCATTCTGCTCTCACCCTAATGAAATGAAACCCCTTTTAAGTTCTCTGTGCAAGAAAAAGCACTGCTCTCACGATTAGGGTTTAGCCTGAAACTCCAGAAATGGGGTATCTGGAAATGAAATCTGCAAGGCTTCTTGGTACACGAAAGACCCCAATGGTTGGGGTCACTTTGTCAACACGCGAAACCTCAGGTGAATTATTCGAAATTACAAGGGTTGAAATCTATAATTTCTGTTTTCCAGGGGTCAATGTGCATGATCCTCAAAGTATGGCCATGCTTTTTTTTTTTCAAGAAAAAAAAAAATTAATAATCTTCCCCCAGCA…	NA	NA	NA	NA	NA	NA	NA	NA	NA	NA	DI	NA	NA	NA	NA	NA	NA	DI	NA	NA	NA	NA	NA	NA	NA	NA	DI	NA
CM007989.1	449367	450837	-	CUFF.134	201.917	CM007989.1	452541	455683	+	CUFF.135	20.5022	450838	452540	9.84855	DIV.US	ID77	DIVERGENT	N	LOW		GATGTTTAGCTTTTACCTTTTTCTTAAATAGAACGAGTTCTCTGTTTAAATTCAAAACCATCCCAAATTACGGATGTGCCATCGGTCTGGGACCCAGCGCCTCCTTATCGTTTCCCGAACTGAGCCTTTCCATAAGGCCCATTCGGGTGACAATGCCACAGCCCATTGAAGTACACCAGGCCCAATCCAACAATAATTCTGATACACTGAATTTGATTAACCCAAAATTTTTTATTATAAATACATTTATTGAATTTTAAATATATGATATTTAAAATAGAAATAAATGAAAAAGTTTTTTGGGTATCCAGTTGTCTTGAAAATAAATTATTATAAATTATTTTTTAAATTATGGTGTAATTGATGAGTCACCTGGGGCGAAGAAAGAGAGAGTGAATG…	NA	NA	NA	NA	NA	NA	NA	NA	NA	NA	DI	NA	NA	NA	NA	NA	NA	DI	NA	NA	NA	NA	NA	NA	NA	NA	DI	NA
CM007989.1	454738	455683	-	CUFF.136	80.1662	CM007989.1	455767	457823	+	CUFF.137	6.40702	455684	455766	12.5123	DIV.US	ID78	DIVERGENT	Y	HIGH		CCATTAAAAGATGCGAAAGCCCAGAGGCCCAACCAGGGAGGGGTTTCTGGTGCTTTCCTGATCTCCTCCGGAATTTGGCGCA	NA	NA	NA	NA	NA	NA	NA	NA	NA	NA	DI	NA	NA	NA	NA	NA	NA	DI	NA	NA	NA	NA	NA	NA	NA	NA	DI	NA
CM007989.1	456016	459716	-	CUFF.138	11.6165	CM007989.1	460878	462018	-	CUFF.139	722.974	459717	460877	62.2366	PAR.DS	ID79	ALT1	N	HIGH		GATTCCTTGCGAAGATGGATTTGTTGGTATATATAGACGGGGAATCGGGAAATCAACGGCTTGGATCATCTCATTGCCTTCAACGGCTAAGATTAAGGCACGTGTCACCAATCGCGGAAAAAAAGAGACGAAATTATTTTGGTGCAAGAAAGACTAGACGACCGTGATGACAACAGTTGACAGCAAAGAACACAGCACAAAGGGAAACGCAATAACAACGAAAAATAAGCAGTTATGGCTGCAGCTTCACCAGCACCTGCATCCCCATGCTTCAATCTCAGTACTTATTCTTGTACCAGTACACGCCCTTGTCCTCAGGAACCTCATCTTTCTCCACATACAAGCATTCTTTAGCCTCCCTCCAGAGGGCCTGGATCACAGGGGTGGAATCGAACTTGT…	NA	NA	NA	NA	NA	NA	NA	NA	NA	NA	NA	NA	NA	NA	NA	NA	NA	NA	NA	NA	NA	NA	NA	NA	NA	NA	NA	NA
CM007989.1	460878	462018	-	CUFF.139	722.974	CM007989.1	464911	471355	+	CUFF.141	4.0735	462019	464910	177.482	DIV.US	ID80	DIVERGENT	N	HIGH		CTTCCTTCCATATAACGTCAATTTTATTTCTTCTTTTAATAGAATATCAAATTTTCGAGGAGCTAAAAAAAAAAGAAGACCGTGACGTGTGGGAATGGCTAAGAATAGTCCACCACGTGTCTCCTTAACATTGGTTGAGACCTCGTCAAAATTGGCTGTGGCGAATGGGGATTGCCCGATACAATGCACCAGCCACACGGAACGGTGGAACATTCAAAATATACACGTGGCGTGGGCTTTTCTTTTTGAAAAATAAAAAAAGAAAACCATCGGGAAAATGAGAGGCGATGGAAACTCCGGCGGAGTTCACGAATGCTTTGCGAGGATGGCTGCCTCGGAAAACACCCGTCTGGGAAATGCATCTTCTTCTCTCCCATTGGCTTTGACTAGTGATGTGTA…	NA	NA	NA	NA	NA	NA	NA	NA	NA	NA	NA	NA	NA	NA	NA	NA	NA	NA	NA	NA	NA	NA	NA	NA	NA	NA	NA	NA
CM007989.1	464911	471355	+	CUFF.141	4.0735	CM007989.1	471498	475844	+	CUFF.142	15.3322	471356	471497	3.76388	PAR.DS	ID81	ALT3	Y	LOW		AATAAACTAAAAAAAAGTAAAAACATAAAAAAAGCATCAACAAGAATGATTTTGACGCTATTTTCATGAAGCTTAAAAAATATATTAAATACGATATATTAATATGTTTTATTTATTTATTTTTAGTTCAACAAACAGATA	NA	NA	NA	NA	NA	NA	NA	NA	NA	NA	NA	NA	NA	NA	NA	NA	NA	NA	NA	NA	NA	NA	NA	NA	NA	NA	NA	NA
CM007989.1	482083	489311	+	CUFF.146	16.2598	CM007989.1	489488	490890	-	CUFF.147	1.74206	489312	489487	9.33367	CON.US	ID82	CONVERGENT	Y	LOW		ACTCCTTTCCTTTAGCATCCTTGCCAAGTAGAGTTGAGCAGTATTTAAATAATAGCTTTGGGTTCAACTCGGTCTAGGTATTCATGCTTCTAAAGTTTCATAATGCGGCTTTATATCGAATGCTTCACTGCCAAGTTGGTGAGTGGACTGCACTCCAGGGCGAGGATCCACCCCT	NA	NA	NA	NA	NA	NA	NA	NA	NA	NA	NA	NA	NA	NA	NA	NA	NA	NA	NA	NA	NA	NA	NA	NA	NA	NA	NA	NA
CM007989.1	489488	490890	-	CUFF.147	1.74206	CM007989.1	499401	500992	-	CUFF.150	7.4413	490891	499400	4.27155	PAR.DS	ID83	ALT1	N	LOW		GCCATAACTGCCGCTGCGCGAATGACGGTATATATAATAGTGGTCCAGCAATACGTAGATTTTAGACCTACCTAAAAACAACCCGTGGATTCCACCAACATTGCCCAAAATGCACTATTTACCACCTCCTCCTCCTCGCCAAGTCAAACATTGGAGATCGAGATCTAGGGTAGGCTCCACGATTCGTCAGACAGAAAGTGACTGGGGCGCCATGGCCATGCTTCACAACTCACGATAGAATTCTGTTGGATTTGGGTGGATCCAAACCCTAAATGTTGCAGTACTTTTCTTCATATCGCATCAGTGAAACAACACCAGAGCATTAATAAGATGGTTGAGAATCTTAAGATGCATTGGAAGCCTTCCCTTTCTGGGAGCCCTGCATTGGGTCTCATTGCA…	NA	NA	NA	NA	NA	NA	NA	NA	NA	NA	NA	NA	NA	NA	NA	NA	NA	NA	NA	NA	NA	NA	NA	NA	NA	NA	NA	NA
CM007989.1	501314	510047	-	CUFF.151	8.98383	CM007989.1	517589	520153	+	CUFF.156	130.283	510048	517588	14.5019	DIV.DS	ID84	DIVERGENT	N	HIGH		AATTACAACGGTCAAACTCGGAACCCAATAAGCTGCAACCTCCTAACTTCAAAAGCCCAACGTTGGTCCAAACGGCCCATAATCCCATGCGGCCCAGAAGGTGACATTTTTTGAATATTTTTTTTAAAAAATATTTATTTATTTTATTCAGACTTATTTGTTAAATCTTGCCATCGAAAAACAAATCAGACTTTTTTGTTGGTATGTTTAAATTTGTTTCATATAATTAGTATATATATTAGTTTTATATAATTATACAACTTACATATTTATATTTTGAATATATAGATAATATACATAAATGAAGGGGGATTAATTATATATATATTGTTTATATATTTAGATTTCTATTCTCATATATTAAATGTTATATACAATTGAGTATTATATATATTCAAT…	NA	NA	NA	NA	NA	NA	NA	NA	NA	NA	NA	NA	NA	NA	NA	NA	NA	NA	NA	NA	NA	NA	NA	NA	NA	NA	NA	NA
CM007989.1	517589	520153	+	CUFF.156	130.283	CM007989.1	522217	527071	-	CUFF.158	17.1809	520154	522216	7.58302	CON.US	ID85	CONVERGENT	N	LOW		AGCAAGTAAGCAATGCAAAGAGGGTCAAGGTCAAATGGGAAAATCAAGAAATTGAAAAGGGTGTTGCTTGAGTGGATTTTTGCCATGTTTGGATGCCTTCTGCAGCTTTTCCAAGGCTGTCCCTCTTTCTTTCATTCAGTAGTGCGTTCATCTCACCTGCAGCAAGGCTGAGGCTCCACCTTAACTGCACAGAATCCCAATGACATTTCACTTTCATTTCAACCATCCAAAAAGAAATTTCATTCTCTTCTGCTTGTTTTTTGTATGATATGGTGATGGGTATCTATCAAATCCTCAAAATATTCCATTTCTTCACACGCAGTGGCCCCGAGAATTGAAGACAACCAGATGAGAACAAAAACATGATAGAAAAAGGGGACAGACCCCACTGACGTTTCA…	NA	NA	NA	NA	NA	NA	NA	NA	NA	NA	NA	NA	NA	NA	NA	NA	NA	NA	NA	NA	NA	NA	NA	NA	NA	NA	NA	NA
CM007989.1	522217	527071	-	CUFF.158	17.1809	CM007989.1	529351	531128	-	CUFF.159	1.10166	527072	529350	15.5954	PAR.US	ID86	ALT3	N	HIGH		GAAACAGAAAGACAAAACAGTTCAAAGAGAGAAAAAAAAAAGTGCAGATGCATGCAAATCAAAGAGAGAGGAGGTAAGGTAAGAAGGGACACAAAATATGCATGCAGGACACTCGAATGCTTTGTGTGTGCACTGCTTTCTACTCAACCACATTTGACCCAAAAACGAAAACCTCCACCTCCGATATACCTCCGTCTCCGAAAGCTCCAAAAGGATAAATCTTTTGTTGGGTTTTGAGCGATTACGCATATTTGTTTGTAAAATAATGTAAATCGGATTCCATAATTGGAGAAAAGAATGTCGCTCACCTCATCTACCTCCACTCCATTGTTAGGCAAGGACAGTGATGACGCCCGCCCACTTCTCCAACTCTTCCTACTCACACCAAAAACACAAGAT…	NA	NA	NA	NA	NA	NA	NA	NA	NA	NA	NA	NA	NA	NA	NA	NA	NA	NA	NA	NA	NA	NA	NA	NA	NA	NA	NA	NA
CM007989.1	529351	531128	-	CUFF.159	1.10166	CM007989.1	533688	534817	-	CUFF.160	155.853	531129	533687	141.47	PAR.DS	ID87	ALT1	N	HIGH		CTCCCCGTGATGGGTGGACAATTTTAAAGTATCAGGTTTTTCTTGTTCATTCCCAGGAAAACTTTCATGATGACTTGGCAAATGAACAGACACCCTGAAAAATTGAAGTAAGTAAATTCCACAAAAATGGACAAGCCTCATTGAATAGCATTACAATCTGTACTCAAGGTTATGCCAAAATTCTGAAATTTTGTAAGTTCCTTCGCTTAAGTAGTTCCGTTTCTATACAATTAAAAATCAAATCACTGGTTCCCAAAATTCTGTATGCTTACTGTTTTGAGTTCTCAGCCGCTATGACATCAGAAAATGAAGTTCCTGAAATGAAACAGATAGAGAGAGAACAAAGGAAATATCTGACTCCAATGGTACTTTAGATCAAGGTAATCATCGTATCAGAGA…	NA	NA	NA	NA	NA	NA	NA	NA	NA	NA	NA	NA	NA	NA	NA	NA	NA	NA	NA	NA	NA	NA	NA	NA	NA	NA	NA	NA
CM007989.1	533688	534817	-	CUFF.160	155.853	CM007989.1	535119	540837	-	CUFF.161	60.5306	534818	535118	2.57477	PAR.US	ID88	ALT3	Y	LOW		CCCTACCTCCATGGGGGTCTCTTCTTATCTCTTCCAAGTGCTCCCACAACTTGACAATTGTCCGCAGCCGCCGATCACTCGGGATGAACATGAAAACCACAGTATACAGATATTCATAGAATGTTTTGGCTTCTCTGTGGCGTTTATGTCTACTCTAAAATTGCCAAGTTTTAAGTGTTTTGGGAAACCTGCAACACGTAGGCAATGATGAAGTTGCCCTTGCATTTGGTCAACCCTCAAGTTGTCTGAGCATTAACAAAGCTACCAGTAAGTGCGTTACCACTCTACAGACAACCAGCC	DI	NA	NA	NA	NA	NA	NA	NA	NA	NA	DI	NA	NA	NA	NA	NA	NA	NA	NA	NA	NA	NA	NA	NA	NA	NA	NA	NA
CM007989.1	535119	540837	-	CUFF.161	60.5306	CM007989.1	543959	544866	+	CUFF.163	58.5847	540838	543958	1.03322	DIV.US	ID89	ALT2	N	LOW		TATTCCGCGGGTCGAGGCTTCAATGCAGTTCGCCAAATGCCAGCGATGGTTTCCTTTAACGCCATCTTCTACTTCTCTGTGCCCGGACCGTAAAATCAGGCGTTTCATAATCCGTGACCCCTACACCTCCATCCACCATCGTTTCCATTCTTTTGCAACTCCAGCGTTCACAATGATGCATCCAAAAACCCATACCCCAGCAACTCCACTGTTCATAAAGACACATCCAAAAACCCATTACCCAACACGTTCTTGATCCCCTTTCTAATCCCAAAACTCCCATTCATCGATCACCAAGCAACAAACAAGCATCATAGGTCACTTGTCTTCCCTGATAGCCTATTATATTGACCATTATCACATGAACTCCCTCAAATTATTCTCCTTATACTCTGCAAT…	DI	NA	NA	NA	NA	NA	NA	IV	NA	NA	DI	NA	NA	NA	NA	NA	NA	IV	NA	NA	NA	NA	NA	NA	NA	NA	NA	NA
CM007989.1	544020	547076	-	CUFF.164	11.9768	CM007989.1	547192	548044	+	CUFF.165	149.028	547077	547191	12.443	DIV.DS	ID90	DIVERGENT	Y	HIGH		CCTCCGGGAGCGGGACGAAGTTTTTTTTCCTTTTTCTATTTATTTTGTTACATATATTTTCTTGTAGTTTATTTCTTTAAAAATCGCTTTTTTTTTTTTTTCTATCCGCGGCCC	NA	NA	NA	NA	NA	NA	NA	NA	NA	NA	NA	NA	NA	NA	NA	NA	NA	NA	NA	NA	NA	NA	NA	NA	NA	NA	NA	NA
CM007989.1	547636	552417	-	CUFF.166	21.2396	CM007989.1	552643	554947	-	CUFF.167	8.88807	552418	552642	2.38968	PAR.US	ID91	ALT3	Y	LOW		CATCCAACGGATACGAATCTTGGACAAGGTAAGGTCTTCTCCGTTCGCAATGGGCCAAATTCAGGTCTCTTTCTCTAGTCTTCGACGGCCCAACACAGAGACGTTAAAACCACCCACGGCCCAATCCCATAATACATTTTTTGAAATAATCATTATTTTTATGTCAACTTTAATACTGAAAACAAAAAATTAATTACTAAAAAAGCAACATGATTTATTTTTTT	NA	NA	NA	NA	NA	NA	NA	NA	NA	NA	NA	NA	NA	NA	NA	NA	NA	NA	NA	NA	NA	NA	NA	NA	NA	NA	NA	NA
CM007989.1	552643	554947	-	CUFF.167	8.88807	CM007989.1	555729	557725	+	CUFF.168	15.7752	554948	555728	1.77487	DIV.DS	ID92	DIVERGENT	Y	LOW		ACAAACACAGCTAAGGGTACTAAAAAGGCAGTGTAAATTTGACCCCGAAATATCATGATTGCGAAAGTCACGATTCTTGGCCCCCACACCCCAGCCAACAAAAAAACAAAAAGGACCCGTTTATAAATAAATATCTGATTTCTTTATCTTCCTTCTGTTAATTCATGATCGGTTAACAGCTTGCAAAATCATCGATGAAATGTATCACAAATCCCAGGATCATCTGAGGTGGCGAAGTTGATCTAAATCAGCCACAACACTTGATGACAAAAGAGGAATAATGATCATAGGATTTTAAAAGATTCAATCATTCAAGCAGCGGTGTGCTGTATGGCCCTTGCACACAGGTTCTCCGACAGCATTCAATATCCAAACAGTCGCCAGACGCTTTCTTTTTTG…	NA	NA	NA	NA	NA	NA	NA	NA	NA	NA	NA	NA	NA	NA	NA	NA	NA	NA	NA	NA	NA	NA	NA	NA	NA	NA	NA	NA
CM007989.1	555729	557725	+	CUFF.168	15.7752	CM007989.1	558309	561854	+	CUFF.169	5.60233	557726	558308	2.81582	PAR.US	ID93	ALT1	Y	LOW		CTTAAATTCTACAAAGAGAACATCTTTAAGCCTTCCCCCAGGTCAAAGAGAAATTAGCATGGATTCTCCTGAACGAAGTCACCAACCATCACCTGCTCCAGCTCCATGCACAAGGTTACTGCACTCAAAGCAGCGATTCCAAGAGCCACAAGTCTTGGCTGGTTTGATCCCGGTACATTACTTTTGCTTTCATGAAAAGGCTGGTATGATGAGTACTGATGGTCTTGTTGGCCATTTTGTGGGAGCATCATCAAAGTTTGGTCTCCTTTCACAGAAGTTCATTTCTCCCAATCCCAAGCCTCTAGGTTTCTTGAACGCCTGATTTCAGATGCAGAGGAGCTCAACACATGGGACATACGACGAAAGCTTGCGTGATAAGAATCAATAAGAAAAGGAAAT…	NA	NA	NA	NA	NA	NA	NA	NA	NA	NA	NA	NA	NA	NA	NA	NA	NA	NA	NA	NA	NA	NA	NA	NA	NA	NA	NA	NA
CM007989.1	567736	571164	-	CUFF.172	3.34159	CM007989.1	571312	573806	+	CUFF.173	81.7936	571165	571311	24.4775	DIV.DS	ID94	DIVERGENT	Y	HIGH		ACGTGATGTGGAGGTGTAGAAGTTCTGGTGATAGTGGTTTTCAGAGTTGAGGAAAGGAAATGACCACTTGAATATCTGGTGATAGTAATTTCGAGGGTGGATGAAGGGAAAAGGTCTCTTGAAGATCTGGTAATAGTGATTTTGGG	NA	NA	NA	NA	NA	NA	NA	NA	NA	NA	NA	NA	NA	NA	NA	NA	NA	NA	NA	NA	NA	NA	NA	NA	NA	NA	NA	NA
CM007989.1	571312	578015	-	CUFF.174	29.8007	CM007989.1	578180	581934	+	CUFF.175	5.1776	578016	578179	5.7557	DIV.US	ID95	DIVERGENT	Y	LOW		CACTGGTAAACCAGGGCTATTTGACTTTGCATGAGAAAGGGTAGAAACTAGTGGCGATAGAGCCGTACTTTTGGGCCGGATCTTTTGAGCCAATATCTAGAGCTCATTACTACTGGCATCTCCCTTAGGCCCATTACTATTTAAAATAGTTATTGACCAACAT	NA	NA	NA	NA	NA	NA	NA	NA	NA	NA	NA	NA	NA	NA	NA	NA	NA	NA	NA	NA	NA	NA	NA	NA	NA	NA	NA	NA
CM007989.1	578180	581934	+	CUFF.175	5.1776	CM007989.1	582881	583772	+	CUFF.176	355.757	581935	582880	68.7107	PAR.DS	ID96	ALT3	Y	HIGH		TACAATTTTTTTAAAAAAATAATTAAATGCATATTTATTTATTTATTTATAGAATTAAAACGCCTTAGCTGGATTGGACGGATGGCTTCTTTTAAAAATTGGTATGATTTTTTACTAAAAAAAATATTATTCATTTGTTCTTTGTCTTTTTGTTTTTCACTTTGAGATTGATAATTTTTTTTAGTAATTTTTGGGATTTTGGGGTGGTTTCCGTAATTAACTAATTTTCAAGGACTCGAATTGCGAACCGCCTGATGTCTTTCCGTGGCACGTCTCTGGCACCTCACTCGTCTCGCATTCGCCGGAACACCCAGACGCTAGGGCGCATACTTTACGCGATCTCCGGAATCGGCTTGCGAAGATGCTGATACGATCAGCATGTCGACGGCGGCTCTGGAC…	NA	NA	NA	NA	NA	NA	NA	NA	NA	NA	NA	NA	NA	NA	NA	NA	NA	NA	NA	NA	NA	NA	NA	NA	NA	NA	NA	NA
CM007989.1	582881	583772	+	CUFF.176	355.757	CM007989.1	585383	586473	-	CUFF.179	34.3795	583773	585382	10.3479	CON.US	ID97	CONVERGENT	N	HIGH		TGAAGAAGCCCGCAGGAAAAATGTTGGTGGGAAAGTCCTTGGTTTCTTCTACTAAAAATTCAGAACCCTGCTCGCCTTTCTCTACTCTTTGGACCATGTTGCAGTTTTGTTTCCTGGGAAACATTCTCGCATTTGTACCTGGATCTCGTTTGAGTTTCAATGGTTCATTTCATATTTAGGTTGATGAAATTTGAACTGCATGCACTGTGCTGTGCCCTCATCCTCAGTTTTTGAAATATGAACCATAAGCCCGGTTCTGCTATAATGAAATAGCCCCCAGTTGCTACCTTCCAATGCTACATGATGAAAACTGCTCCTTGTCCAAGAGCAAGTGATATTACACTGGCAGGTGGTGATTCTCATGGGCGTATCTTGAAGTGGAAGAGCCAGGAGAGGATG…	NA	NA	NA	NA	NA	NA	NA	NA	NA	NA	NA	NA	NA	NA	NA	NA	NA	NA	NA	NA	NA	NA	NA	NA	NA	NA	NA	NA
CM007989.1	585383	586473	-	CUFF.179	34.3795	CM007989.1	586891	590445	-	CUFF.180	107.849	586474	586890	3.137	PAR.DS	ID98	ALT1	Y	LOW		ATGCGAAAAAGTCGCTACCAAACGAAGCTTAATGCTCTAAAGTTGCTACGCGATTCTGCATGACGCAGCTGTTGTTTACCATAGCGCCTTCCTTCAGTCGAGATGCGTCCCTGCAAGAGGTAGGTCGGGCCTGCGCAAGCATAATTCGGCCCATTGGGCCTTTTCGGTCTGGCCCACACCCTAAAGACATCTTCAAATTGCGCTTATCGAATACAAGAATTCACAAACAGTTTCCATGTAAGAAACTGGTACCAAGGCAAAGCAGAATCAACGATTACGCTCCCAAAGCAACCCTAGACCAATTCTGGGCATGGGAGCCTGCAGGCAGAACTGAAAATTAAATATTATCAAATTTCTAAAACAAACAAAACACTAAGCACACGCTATTAAGAATTGCAA…	NA	NA	NA	NA	NA	NA	NA	NA	NA	NA	NA	NA	NA	NA	NA	NA	NA	NA	NA	NA	NA	NA	NA	NA	NA	NA	NA	NA
CM007989.1	586891	590445	-	CUFF.180	107.849	CM007989.1	590497	594664	-	CUFF.181	14.0162	590446	590496	7.69458	PAR.US	ID99	ALT3	Y	LOW		CACGAATGGGCCGGGCTGGTGCTCGAATAAGCGTAAACCCAACCCCGACC	NA	NA	NA	NA	NA	NA	NA	NA	NA	NA	NA	NA	NA	NA	NA	NA	NA	NA	NA	NA	NA	NA	NA	NA	NA	NA	NA	NA
CM007989.1	590497	594664	-	CUFF.181	14.0162	CM007989.1	594774	596804	-	CUFF.182	26.6974	594665	594773	1.90476	PAR.DS	ID100	ALT1	Y	LOW		CACCCCCGCACCACGCCAAGTCCCAAGGGCTGTGAATGGAATTGCCGCTCTCCAGATTTCCTTTTTTTCTGCTTTTTTTAAGAATATTGAATTAAATTATATAATATA	NA	NA	NA	NA	NA	NA	NA	NA	NA	NA	NA	NA	NA	NA	NA	NA	NA	NA	NA	NA	NA	NA	NA	NA	NA	NA	NA	NA
CM007989.1	594774	596804	-	CUFF.182	26.6974	CM007989.1	600626	606611	-	CUFF.183	9.99526	596805	600625	2.67101	PAR.US	ID101	ALT3	N	LOW		GAACCCCAAAATTCCCAGAAATTAGTTGGGAATTTTCCGATTAAAATCTTTTGAAATACATATTCGAAAATAAAACTCACGTAATTTTCATGGGCGATAATTAGAAATGGCACCGAATCTATTCACTAACTTCCAATCACAAATCGGACAAAAAAGAAAGAATATTTTAAATCATTTTTTTTTCCTGCACGCTGCACTTCCACATCCACTCCTTTAATTCATTCAATGCATCGGGCGCCCGAAAATCCAAAAATTGAATATAATCAAATCTAATTCCATTTTTCGATTTTCAATTTCAATATTCACCTTAGAATATATGGGTTGATTAAATCCGATATTTATCAGTTTGATTTTCAGCTTATTTTTTTAAATCAATTATTTTAATATATATTTTTTAGA…	NA	NA	NA	NA	NA	NA	NA	NA	NA	NA	NA	NA	NA	NA	NA	NA	NA	NA	NA	NA	NA	NA	NA	NA	NA	NA	NA	NA
CM007989.1	600626	606611	-	CUFF.183	9.99526	CM007989.1	607868	620010	+	CUFF.184	44.4727	606612	607867	4.44938	DIV.DS	ID102	DIVERGENT	N	LOW		GAAACAGATTGAGAGAAAAAGATTGCTGACATTCACCTGGGAATAAACGAGAAGACGTGGCTTCCAAGGTTGATTGGGATTGGAGAGTAACAAGTCAAATCAAACTATTAAAAGCATCTAATGGTCAATTTTCGCAGTTATAGGTTCGACATTTTGCCTCTTCATTACGTACTCCTTTTCCCCCATGATTCAGATCCTCTGGTCGGTGGAGAAGATCTTGATGCTCCAACGGTCGACACGGCACCAGTTCGAATCTCGAAGAGGACGCTTCAAAACAAAAAAAAAGGGAAAATTATTCTTTTTTATTTTCCATGGCACCACGTGGATACTGTTTGAATATAATTATTAATATTTAATTTACACTGGGCACGTGTTCATAAGCCCAACTGAAAAAAGGGC…	NA	NA	NA	NA	NA	NA	NA	NA	NA	NA	NA	NA	NA	NA	NA	NA	NA	NA	NA	NA	NA	NA	NA	NA	NA	NA	NA	NA
CM007989.1	607868	620010	+	CUFF.184	44.4727	CM007989.1	623218	627262	+	CUFF.185	7.01645	620011	623217	6.33836	PAR.US	ID103	ALT1	N	LOW		TGGAGAAGAAATGCTCAAGTCATAAAACGAAAGCCAATAAAAGGGTAAACTGAGATGCAATGAAGAAATGCACTACGATCTGTCAACATGCCCAGAAAATCCATTGGTCCACGGACCACGTTGGCTTTCCCAAGGTTCATTGAAGTCCAGCACAGCCAAATGAAGGTACGGATAGCATGATGATGATCATGAATCAAGAAAGAGCACCTTATTCTCAGAAAGCATTTGAAGTACGGTACCTCCGGCGACCAAAAGCTTCCCAGGCTCAGAGAAACAGGGTTTTTCGCCTCAGAAACCTCAATTACAGCATTCGCTACGCCAGGAACCTCTGTCGGACCACCGTCAAGGGTAATGCGAACGGAGTCGAAAACGTCGAGACGTCGCAGGCGTGAGGTCGCG…	NA	NA	NA	NA	NA	NA	NA	NA	NA	NA	NA	NA	NA	NA	NA	NA	NA	NA	NA	NA	NA	NA	NA	NA	NA	NA	NA	NA
CM007989.1	624483	629684	-	CUFF.186	9.59554	CM007989.1	630484	632636	-	CUFF.188	3.03996	629685	630483	3.15647	PAR.US	ID104	ALT3	Y	LOW		CCACGTTAACATTTATAGAAGGGGACTCCCTCCAAATTAATCAATACTTCCAAATAGGAAGCAGCTGCTTCGAAAGTCGGCCCATTAGTTTCGGCCCAACTGTTGCAACCGCAGAACTCACAAGTATTCTACTGCTTTTAAATATAAATATATGAATTCAAACAGCAAAAATCACTTCCATCTTCTCGGTTCTGTACTTATGCAGGATAACAGTTACGTCTTCCCCATGGAGGGAAGGGGCTGTTGGACGGTGATGTTGAAACTGAGAAAAATCAGAAGCACCAGGGACCTGAGGCAGAACAGCGTGAGCCGAAGGGAAACGATGCGAGGGAGTAAAACTGTCGCAGAAAGCCCCTCACCAGAATCAGAGGGAAAATACAGATACTGGACTTATTGTTA…	NA	NA	NA	NA	NA	NA	NA	NA	NA	NA	NA	NA	NA	NA	NA	NA	NA	NA	NA	NA	NA	NA	NA	NA	NA	NA	NA	NA
CM007989.1	630484	632636	-	CUFF.188	3.03996	CM007989.1	636865	639263	-	CUFF.191	9.44234	632637	636864	3.10607	PAR.DS	ID105	ALT1	N	LOW		AGTGTACGGTAAGCGATTTTACTAAATGGGCCTATAGTTATAATTGGGCTTTATGGGCACCGAAAATGGCTTGACCGTACATGAGCTTAATGGGCTTTGCAGATCTTTCACATGGCGTGTCACTTTCCTACGTCACGATACTGTAGCATTTAGTAATGACGCGGTTCTGTAATTAGGGCTTAGATTAGGGGCTACTAATCTTAATTAATCTGACTAATTTATTTCTAAATACTCGCATACGATTTTTGACTCTCTCTCTCTCTCTCTAGAACTACGATGGCTACGCTCCCCGTCTCTAACCCTCAATCGGAATCCCAGCCGCCGATCGCGTCTCCGGCATTCCGAAGTTTCATCTCCCGCCTAAGCTCCACCATCCGCCACGCCCTGTCCCAGCGACGC…	NA	NA	NA	NA	NA	NA	NA	NA	NA	NA	NA	NA	NA	NA	NA	NA	NA	NA	NA	NA	NA	NA	NA	NA	NA	NA	NA	NA
CM007989.1	636865	639263	-	CUFF.191	9.44234	CM007989.1	639508	641783	+	CUFF.192	1.12928	639264	639507	8.36141	DIV.US	ID106	DIVERGENT	Y	LOW		TCGCCACTCCGTGGACGCACTTTGGTTAGTCTTCGGGTTTAGAACAGACATCGAATGGGCCTGAGCTCGTTACGGCCCAACAATATTGGAAACATGCTAATCGGGATATTGTACTGCTGGCCTTGTGCTCAAGAAAATATGGGCCTGGGCCTTGGATTGTGCGTGTGCCACGTGGTAAAGAAAACCAGCGTCCAGTACACGAATAACACGCCCCTGCTTAGCACCGACCTTCACGTGGATCTT	NA	NA	NA	NA	NA	NA	NA	NA	NA	NA	NA	NA	NA	NA	NA	NA	NA	NA	NA	NA	NA	NA	NA	NA	NA	NA	NA	NA
CM007989.1	639508	641783	+	CUFF.192	1.12928	CM007989.1	643870	645534	+	CUFF.194	102.286	641784	643869	90.5767	PAR.DS	ID107	ALT3	N	HIGH		TATGCATTTTGCAAAAGAACAGTGCCAATTTTGTTATAAAGGAAATTTGGTGCGGATTTAGCAAAAGAATTGCACTGTATTATTTTCATGGATATGCATTCAACAGGAAGAAAGCGACTGATTTTATCAGGCGAAGAAACAAGGTCACTATGAGGAATGTACCTTTTCAAGCGTGGCCTTTGTGCTAACCTTCTACGGGGACAGGAATAAATGAGGAGGGACCCCTTCGCATGTTGAAGGTCTAAGTACTCTATGGACCTTTTTCTTTAGCAAATTCATTGCTGCTTCAGCTGGCATTTTAACATACTCCATTCACATTTGACTGCGGTTAGTAGTTATTGATGTTTATGTTCGTATTGTATGCTTGCACCTTGACAGACTCATCATGAAATTCGAGAA…	NA	NA	NA	NA	NA	NA	NA	NA	NA	NA	NA	NA	NA	NA	NA	NA	NA	NA	NA	NA	NA	NA	NA	NA	NA	NA	NA	NA
CM007989.1	643870	645534	+	CUFF.194	102.286	CM007989.1	645717	647746	+	CUFF.195	17.6335	645535	645716	5.80066	PAR.US	ID108	ALT1	Y	LOW		ATTCTGCCTTTTTTTTTTTCATTTTTTAACCCAAAGCCGATATTTTTCAAATTTAATTGGCTTTTAATTCTAATAAGGTATAGAAGTTAGGTTAAAAATTCCGGAATCCCCAATTTCAATTTGGTGGCGTCTACGTCATTTTATTTCATCTAAACGACGTCGCATTAGGCGTGCGATGAGT	NA	NA	NA	NA	NA	NA	NA	NA	NA	NA	NA	NA	NA	NA	NA	NA	NA	NA	NA	NA	NA	NA	NA	NA	NA	NA	NA	NA
CM007989.1	645717	647746	+	CUFF.195	17.6335	CM007989.1	647799	649444	+	CUFF.196	1.50646	647747	647798	11.7053	PAR.US	ID109	ALT1	Y	HIGH		TATACAATATACATGCAGCTAGGAGGTGAATTGAAACGTTGTGACGGGTGG	NA	NA	NA	NA	NA	NA	NA	NA	NA	NA	NA	NA	NA	NA	NA	NA	NA	NA	NA	NA	NA	NA	NA	NA	NA	NA	NA	NA
CM007989.1	650184	650925	-	CUFF.199	11.8512	CM007989.1	652806	656191	-	CUFF.201	35.7417	650926	652805	3.01587	PAR.DS	ID110	ALT1	N	LOW		CACTTCCAAAATCTTCAGACTTCAAGTTGTCAGTTTTGGTATCAGTTGCAGCCTTAGCTATAATCACAGTGGTTTCTGAACTACCCTTCGTTTTCAGGAACCAACAAACAAACGCCAATGCAAAAAGAATCGAAAGAGAAGCTCCACAGATTGCGATAGCAATGATGGCTCCTGAACTAAGCCTTGCTGATTTGGAACTTCCCTGAGTAGCTGGAGAACTAGGGGCAAGTGATGGGACGAGGCCTGAGCAAGTATCAAGAGGAGAGCCACATAACTGTTGGTTTCCGATAAAAGAAGAAACAGGGAACTTCTGAAGGGATGCAGGAATTGGACCACTCAACAAGTTATGACTCAGGTTCAGAATTCCAAGTCTGGGAAGATTCAGATCAGGGATCATCC…	NA	NA	NA	NA	NA	NA	NA	NA	NA	NA	NA	NA	NA	NA	NA	NA	NA	NA	NA	NA	NA	NA	NA	NA	NA	NA	NA	NA
CM007989.1	652806	656312	+	CUFF.200	62.1311	CM007989.1	656663	657977	+	CUFF.202	8.87287	656313	656662	7.00237	PAR.US	ID111	ALT1	Y	LOW		TCATACGGCTGCTGCATAAGAGAAAGCAATTTGGATAATGGCAACTCTCATGGGCCCGGACCAGGCCCAAATGTAGAAATAATGCAGGTTGCCCAATCCAAAATAACTGAAAACCGCATTTGAATTTGAATTTGCACTTGCATTTGAATTTGGAATTTAAAAATAATTAAAAGGAGGTATAAAATTATTGATTTTTTAAAAGTCAAAATATTTTAAATGGTATGCAATCTTCATGGACTTTTTTATTATTTCATTAATTTTAATTAAATAAACATTTCCACGCGCATTTTGAAGCCAATTGTCCGCGGGGTCTTCTGTGTGTGGTGAATGGTGATTGGTTGACAGTCTT	NA	NA	NA	NA	NA	NA	NA	NA	NA	NA	NA	NA	NA	NA	NA	NA	NA	NA	NA	NA	NA	NA	NA	NA	NA	NA	NA	NA
CM007989.1	656663	657977	+	CUFF.202	8.87287	CM007989.1	658276	659795	+	CUFF.205	21.568	657978	658275	2.43078	PAR.DS	ID112	ALT3	Y	LOW		GAGCGACCTGTTGGATTCCTACATGGCGAAACGTTCTTTCAAGCTTCCAAATCCCATGTACTTCATTTCCTGATCATGGCGGCCTGCCTGCCTGCCTTGTCTGAAACACGATGGTCTCTATTTTCGAGCTTTGTGATTAATTAGTACATTGTAATTAAGGATAATTATATCGTACGGAATTTAGTTTGCGAAATCGAAAAGACGAATTTGCCCCTAGACTTTGAGGCTTCTGTTTGTTTGTATGTCGCTGATAGATTCTAAACAAATGTCTTTTTCTTTTTTTAATTCATTCGAATG	NA	NA	NA	NA	NA	NA	NA	NA	NA	NA	NA	NA	NA	NA	NA	NA	NA	IV	NA	NA	NA	NA	NA	NA	NA	NA	NA	NA
CM007989.1	669881	676672	-	CUFF.208	11.6318	CM007989.1	678282	679776	-	CUFF.209	6.05562	676673	678281	1.92082	PAR.US	ID113	ALT3	N	LOW		GTTTCAGATGACTACAGTAAGCTCCCATACCAATTTCTTGAGTACAACATCTTCTACCATCTGTTCGACGATTTTCCACCGTGGGGGATTGATGGTTTCTTGGGCCAACGGGATAATGGAACTTTCCCCGCCGAAGGCCTGGCCCAAGGCCCCAAACTCCAAGTCCATATATATAATTTATTATTACTTACTACAATATATTTAAATATAAATATAAAACATATTTAATATACTAAAAATATATATTTAAATATATTTAAAATATATATAACAAATTTTATAATGGGTCTCTAAAATTACAAGACCTTTCATGTTTAATCTCAATGATCTTATTATATGATAAAAAAATGATCGTGACATTAAATTGGAAAAAAATAATCCCAAAATATTTTCCATAAT…	NA	NA	NA	NA	NA	NA	NA	NA	NA	NA	NA	NA	NA	NA	NA	NA	NA	NA	NA	NA	NA	NA	NA	NA	NA	NA	NA	NA
CM007989.1	678282	679776	-	CUFF.209	6.05562	CM007989.1	679834	684598	-	CUFF.210	2.14202	679777	679833	2.82706	PAR.US	ID114	ALT3	Y	LOW		GGCGGCTCCTGTGGAAGCTCACTAGCCGTCTAAAAATCGTAAGTGACTTAATTTTT	NA	NA	NA	NA	NA	NA	NA	NA	NA	NA	NA	NA	NA	NA	NA	NA	NA	NA	NA	NA	NA	NA	NA	NA	NA	NA	NA	NA
CM007989.1	686042	687820	+	CUFF.213	1.65334	CM007989.1	688501	690456	-	CUFF.214	278.396	687821	688500	168.384	CON.DS	ID115	CONVERGENT	Y	HIGH		AATCTTTGTTTTTCAAGCCACAAATGATGCCCCTGCAACCCCAAAACAAGAATCAGAATCAGCAATGCATCCCAAGGACAAATTGGCTGATGCCAACGATCTCGAGCAGTTCAAATATGCCAATTATCAGCCTGGAACAAGTCAATAGCAATTAGCAAGAGAACGTGGAAGTTTCAAGAGAAGAACTTTACCATGAAGATGCTAAGTCACTGTCCGAAGATCAAGTGGAGAAGTTTCTCGAGGAAACAGGGGAGAACGATTTCTATAATGAGCTACAAGAGCTCTCTACATACTCCTCCGATGCTTTCATGAGGAATTTCAGCAGCGGCAGTACTTTCATCTCAACAATGTAGTCCACTTACTGCAACACAGCCAGAAACAGCACACACTTCGTATAGG…	DI	NA	NA	NA	DI	DI	DI	NA	NA	DI	DI	DI	DI	NA	NA	NA	NA	NA	NA	NA	NA	NA	NA	DI	DI	NA	NA	NA
CM007989.1	688501	690456	-	CUFF.214	278.396	CM007989.1	690522	697721	-	CUFF.215	34.3719	690457	690521	8.09952	PAR.US	ID116	ALT3	Y	LOW		TTATAATCGAAGTTTCACCAGATATACACAAGTATTAATAAGAGCGGAAATGGATATTTTTAAG	DI	NA	NA	NA	DI	DI	DI	NA	NA	DI	DI	DI	DI	NA	NA	NA	NA	NA	NA	NA	NA	NA	NA	DI	DI	NA	NA	NA
CM007989.1	690522	697721	-	CUFF.215	34.3719	CM007989.1	701686	707470	+	CUFF.218	34.9721	697722	701685	1.01746	DIV.DS	ID117	ALT2	N	LOW		TTTAATCTTCCGTAGTCGCCGATAGAGACGAGAAACGGGGGCTCACGTTTTCTGTCCCCGAGAAAAGACATCGGCTTATAAACGGAGTTCAAAGATTACACGTGCGCCGCACGTGGTTTTCTTAAAAAATTTTGAATTGTGACTCACAACTAGTAATTTTAATTTTTAAAATTACAAAATCAAATTTTAATATTAATTGGAATCAGAAAATATGAAAAAAGAAAACGCCAAAAACATTTTTATTGTACGGAAATATATTTTTACATAAAGATATTCCACATGTTTTTTTTAACAATAAAATAAAAGCACCAAATTGATTTTGGACCGTCACTGGATCTTCGACGGGAACAAGCTCCGGTCCTTCGCTAGTTCAACGGCCATTCTGATTGACGATCAACG…	DI	NA	NA	NA	DI	DI	DI	NA	NA	DI	DI	DI	DI	NA	NA	NA	NA	NA	NA	NA	NA	NA	NA	DI	DI	NA	NA	NA
CM007989.1	701686	707470	+	CUFF.218	34.9721	CM007989.1	713505	717354	+	CUFF.221	21.8852	707471	713504	1.59798	PAR.US	ID118	ALT1	N	LOW		CTTGGTGCTATATCTCGCTCTGGACATTCTAACTGTTTCCCAACATGTTCTGGGGTCGCAACTTTGGAAGCAATGTCCTTTTCCAGTTGCGGCAATGAAGCAGTAGCAGGTGGTACTGCTGCAAAAAAAAAAAAAAAAATGTTATGCAAATATTTGTACTGATGGGAGCATTAGAAAATATGCAACCTGTAGTTGAACCATCAAGCTTGGATGGGGATTGCATTGTCTGCTGTACAACACGTTCCAACTGTTCCCCAATGTTTTCAGGAGTTTCAACCTCGAAATCACATTTCTCTTCTACTTGCAGCGATGAAATAGTAGAGAATGGCATCAGTCAGGAAAATGTTGGAACGGATGGAAACATCAGAGAAAATGCAAACCTGTACTTTCACCATTTTT…	NA	NA	NA	NA	NA	NA	NA	NA	NA	NA	NA	NA	NA	NA	NA	NA	NA	NA	NA	NA	NA	NA	NA	NA	NA	NA	NA	NA
CM007989.1	724613	727442	+	CUFF.223	24.7832	CM007989.1	731689	733862	-	CUFF.225	5.65278	727443	731688	4.38425	CON.US	ID119	CONVERGENT	N	LOW		GACGGGCTGATCCTCTCCACCACATCAGGGAGCACAGCCTACTCCCTTGCAGCCGGGGGATCCATGGTGCATCCCCAGGTCCCCGGGATGCTCTTCACTCCGATCTGCCCACACTCCCTCTCGTTCCGGCCGCTGATACTACCGGAGCACGTGACCCTCCGAGTGGTCGTCCCCTTCAACAGCAGGAGCCACGCCTGGGTCTCGGTGGATGGCAAGGGCCGCAAACAGCTAGCCCCGGGGGACTCGCTGGTCTGCAGCATGGCTCCCTGGCCTGTCCCGACAGCCTGCCGGGCAGATTCCACCTCCGACTTCCTGCAAAGCATCCAGGACGGCCTCCACTGGAACCTCCGCAAGACCCAGTCCTTTGACGGCCCCCGCGATGCCTGACTGACTGATTCT…	NA	NA	NA	NA	NA	NA	NA	NA	NA	NA	NA	NA	NA	NA	NA	NA	NA	NA	NA	NA	NA	NA	NA	NA	NA	NA	NA	NA
CM007989.1	736897	738393	+	CUFF.228	1.28399	CM007989.1	739216	743665	+	CUFF.229	9.73234	738394	739215	7.57979	PAR.DS	ID120	ALT3	Y	LOW		AAAGTCGGGTATGCTACTTACAACACTCCTAGTCCATATTCGTGTCAGGGTAATTCCCTCAAATCTCGTAATGGGGAGATCGTATAGGACGACTTACTAATAATGCTGTTACAACAAACAGATGCAAACTTGGGGAGTGCAGGATATTGCTGACCGAACCAGGGGAAAGACACAAGTTGCAGAAATTGCAACTCAACTATCCAAGGTGAGAAAAAAAGGCCCACAACAAAGAGATAACTACTACTTATTTCCCAGTCGTTGCCTTCCCATGTTCAACCTTATGTTTGCCTAGATCACTACTATGATCACTCCTCAAAACTAAACGCTGGAAGTGTTCCTGCAGCGATGATGTGACCTTCGCTTTAAAAGAGTGCAAAGACATCCCTTGGTTGGCCAAGT…	NA	IV	NA	NA	NA	NA	IV	IV	NA	NA	IV	NA	NA	NA	IV	DI	NA	NA	IV	NA	NA	NA	IV	NA	IV	IV	IV	NA
CM007989.1	746721	747634	-	CUFF.232	0.885157	CM007989.1	748331	761652	-	CUFF.234	6.85918	747635	748330	7.74911	PAR.DS	ID121	ALT1	Y	LOW		ACCTGATCAAGGGAAACCAAAACAGAGTAAGCCGCCATGCCGCAAATGCAAGAAGCCCACGATGGAAAAGACACTGCATTCAAAATTCCAATTCTTCAAAACGTCAACTTATATGGAAAAGACAATTGTACCCCCTCTTTGTTGACTTCAAAGCCATTGTATGTGTAGATTAAAGATAGGATCATCTAGCTAGCACATATAAAGCCTTAACTATATAATAAATGTGTATAATATTTGAAAATTTTAATTCAACTGATTATTAGTTTTTTATCTATAATTTTTTTATATATTTAATTATTTAATTTTTTGATGTGAGATTTGTTGTTTTTATATTCACCTTCAAACCAAATTGTTTTTTTGTATGATTATAAATAATGTTTGAATTATAAATTAATCTAA…	NA	NA	NA	NA	NA	NA	NA	NA	NA	NA	NA	NA	NA	NA	NA	NA	NA	NA	NA	NA	NA	NA	NA	NA	NA	NA	NA	NA
CM007989.1	751113	757128	+	CUFF.233	25.3543	CM007989.1	762404	766390	+	CUFF.235	11.3024	757129	762403	2.24327	PAR.US	ID122	ALT1	N	LOW		TCGTGCGACAGGGAGAAAATCACAGCCAAATTCGAAGGCGAAATACTCTACATAAGACAACCGCATGTGCATTCTCCAGCTCCCACTCCGTCAACCGCTCCCGTTCCTGCCCCCGGTCCGTCAACAGAAGCTACTCCTGCTCCTGTCGCGGCAACCGATGATCGCGCCAAGGCCAATGAAAAACCAGATTCCGGCGCGGAAGATGGGAAGAAGCCCGAGGGGGAAGAAGCTAAAAAGGAAGAAAGCGTCGAGAAGAGGGGTGAAGAATGGCAGGTTGCCAGAGGAAGAGTCAAAGGGTCGGCCAAGGTGAAGACAGCGGCGGTCCTAGTCATTGGGCTACTGCTGGTGTTGGTAGTGGGCATCTACGTCGCCCATATGAGTTCGCCGTGGCAGTGGCAG…	NA	NA	NA	NA	NA	NA	NA	NA	NA	NA	NA	NA	NA	NA	NA	NA	NA	NA	NA	NA	NA	NA	NA	NA	NA	NA	NA	NA
CM007989.1	770188	773384	+	CUFF.237	17.5937	CM007989.1	773510	778002	+	CUFF.238	11.0498	773385	773509	1.59221	PAR.US	ID123	ALT1	Y	LOW		TTTTTTAATTTCATGAATTTTAATTTTATTTCATTTATTTTGGATATATTTTATGAAATAAAATATTATTTAATAAAAGATTTGTAAAATTTATGCCAACTATATTTCCATATTTATATATGTT	NA	NA	NA	NA	NA	NA	NA	NA	NA	NA	NA	NA	NA	NA	NA	NA	NA	NA	NA	NA	NA	NA	DI	NA	NA	NA	NA	NA
CM007989.1	773510	778002	+	CUFF.238	11.0498	CM007989.1	779493	781592	-	CUFF.240	89.6808	778003	779492	8.11602	CON.DS	ID124	CONVERGENT	N	LOW		AACACCAACAAAAGATGTCACAATGATACACCAATCCAATAAAACAATCGTAGTGAAGCAGTGTCATCAAGCAACAAAATGCAGGCTGAAGAGCAGCCTGTTAAACATCGTGATACTTAAGTAGAGAATGACCTCATATAAGAAACAGATTCCCAATGGGCTTCTGCTCGAAGCCATGCTGCAGTCTGCCATAATTATATAGAAGCATTATCATATACATGAGCAGCTCTTTGTAAAAGTATAACGAGTGTATATGTGTGCTACACGCCTATGCTCATTCAAGAGATCTGGTGCAAGTGCATGTGCACCAGGTAAAATTACTAGCTACAGGCATACATGTTCAAGAGAAAACATGAAAACTTACCCAATATTCCTCATCCACAATAGCCTCACGAGCAA…	NA	NA	NA	NA	NA	NA	NA	NA	NA	NA	NA	NA	NA	NA	NA	NA	NA	NA	NA	NA	NA	NA	NA	NA	NA	NA	NA	NA
CM007989.1	779493	781592	-	CUFF.240	89.6808	CM007989.1	785838	792101	-	CUFF.242	29.0244	781593	785837	3.08984	PAR.US	ID125	ALT3	N	LOW		TGTGATGCGTGCAAGCTCCTGCCAGGAGAGGCATATATAGAAACCCCCAACCAAAAAGGTCATGCCATGCTGATTATTCAATAAATAAAATGTTATTTTGTACCTTAATTATACATTTTAACCACATAAATTACGTATTTAAAAAATAAAAGGTAATTTATCTCTCTTAATCTAAATAAAATTCATTTTGTACCCTCAATATACTTATTTATATTGAAATTAAAATAATACACATAACTCATATTATAAAACATTAAACTCAATTGATTACTAATAATATATAATTTTTTATACAATTTAATATTAAATTCTAATTTAATATTTTGGAATTATGCATATATATATCAATAACTACACATATTTGATATTCGTATTATTTAATATAAATATAATTTTTGA…	NA	NA	NA	NA	NA	NA	NA	NA	NA	NA	NA	NA	NA	NA	NA	NA	NA	NA	NA	NA	NA	NA	NA	NA	NA	NA	NA	NA
CM007989.1	785838	792101	-	CUFF.242	29.0244	CM007989.1	793770	796754	+	CUFF.243	39.58	792102	793769	1.36368	DIV.DS	ID126	ALT2	N	LOW		CCTTCCCGATGATGGATCGTGTCCATGGTTTTCTTCTTCTCTGGTAAACAGCCTGCTTCTCCTTCCCTGCAAAATGTGGCAACTGTAGTCTGTAAGCATACGCAGTTTCATCAACAGTCTATCCAGTATTCATGATGGCCGACCTCGACTACGGCGGCGGCTCCTCTTCTTCTCCGAAAGCCCGCTGAAACTTCTCCCTGCGAGCTGCACCAAAAATGGCGATTTAAGCTGTACCCGTGACAGGGTTTCTTATAGGGGAAGAAGGAAAAAGAAGTAGTAAATACGCATATACTTCTTCCATGCTACTTGCGGTCGAGCATTTAGATGATAAGTTGACTCCTCATCTCAATTACTGGGGGAGGTGATTACCGCCTCACACTTTCATTTTCTTCCACTTTA…	NA	NA	NA	NA	NA	NA	NA	NA	NA	NA	NA	NA	NA	NA	NA	NA	NA	NA	NA	NA	NA	NA	NA	NA	NA	NA	NA	NA
CM007989.1	793770	796754	+	CUFF.243	39.58	CM007989.1	797094	800378	+	CUFF.245	8.25411	796755	797093	4.79518	PAR.US	ID127	ALT1	Y	LOW		TCTTTCTCGTTGAGGGACAGAGCAGGAGAAGCATTAGTGGAGTCGGATACGGAGAAACGAGTAACTGGGTTTCTGTAGTGAGGAAACGAGTATCTGCATATGCTGGATGACGGCGGAGGACTAGGCCTGGGAGCCGAGAACTGTAAGATCAGGGAGGTGCTTCCGGTGGCCATGTGACGTCTCCGGTATCCACACACTTTGCATCCGTTAATTTATTGGAGGATATTTCAATAAAATCAGAGGATTTTAAGCTCAATGGGTATTACATGGAATTAATTATATATGATTCATTATATTTATATGAATTTTCACCCTACCGGAAAACTTGTTTCTAGAGC	NA	NA	NA	NA	NA	NA	NA	NA	NA	NA	NA	NA	NA	NA	NA	NA	NA	NA	NA	NA	NA	NA	NA	NA	NA	NA	NA	NA
CM007989.1	800812	802637	-	CUFF.246	11.4521	CM007989.1	803104	811780	-	CUFF.247	25.6682	802638	803103	2.24135	PAR.DS	ID128	ALT1	Y	LOW		ACCACCTTCCGAAGGAATGGAAGCCGGTGGATGCCGTGACATCTCTCGCCGCGAGTTGCAACGGCGCCCCTAAACTTTCCCTGCCTATGCACTTTCACCCACTAACTATTTCTAATGTCGATTCGGTCCTTCCAAAAGAGAAAATTACAATCCCCCCCACCCCACCCAGTTTTACCCAAAGCATTTCATTAGCAACGTAAACACAACGCTAATTGTACTCTAACATCCAAAATCAGTTATCACTTGAGAGTTCAGACAAGCAGTACATATACCATTTTCCTACCACTAAATCACCTACCAAAGAATTTCATCAGCTTGGGATGCTGCTGCACCATGAATCTGAATGAAAGGGCAGAACACACATGCGATTGCCCTGTCCACAAGCACCCAGATTCATCA…	NA	NA	NA	NA	NA	NA	NA	NA	NA	NA	NA	NA	NA	NA	NA	NA	NA	NA	NA	NA	NA	NA	NA	NA	NA	NA	NA	NA
CM007989.1	803104	811780	-	CUFF.247	25.6682	CM007989.1	812436	816374	-	CUFF.248	11.0257	811781	812435	2.32804	PAR.US	ID129	ALT3	Y	LOW		AAACGGGCCGCCAGTACACAGTTGGGCCACATTTTATACACAAATTGGGCCACCGAAGCATTTCACAGTTCACTACATCACCCTCAGCCACAGCCGCATGCGCCTCCATTTTTCTATATCAAAATTGGGCCGCCAAGTTCAGCCCATATCACATCCCTTTTTTAATAGGAGTTTGAATTATTTTTAATCAAATTTTCCTTTTGCTTGCGGTTTGATAACAAAGTTTCAAGTATAGTCATTCACTTTAGATCAATCTTCAAATTTTAAAAAAATTATTCAAAAAAAAATTCGGATAAATTTCAAAATATCTGAAATCCAAGATTTCGATATCAACATCTAATACCGGATCATCGCAATACTGGATGCGACTACAAGTGGAGTGCAGTCCCTGCAAACCAG…	NA	NA	NA	NA	NA	NA	NA	NA	NA	NA	NA	NA	NA	NA	NA	NA	NA	NA	NA	NA	NA	NA	NA	NA	NA	NA	NA	NA
CM007989.1	812436	816374	-	CUFF.248	11.0257	CM007989.1	818614	821036	-	CUFF.250	23.7904	816375	818613	2.15772	PAR.DS	ID130	ALT1	N	LOW		TGGTCTTGCGGCGGTTTACGAATTTTATACGGTTCTTCAAATCAACCCCATTCTCAAAAAAAAAAAAAACGAAAAAAAAAACAATAAATATTCCTTCCTTTTTATTTCAGCGTCGTTAGTCGTTATCTATGGGCTCAAGGGCCTAATTCCAGCACCTTATGGGCCGTGGGCTCTTCCACAACAATATATAAATTTTTTATATAATTTATATTATAATATACAGGTATTTTTAAATAAATAAAAATAGAAAATCAAGAAATTTAATAATTTATGAAATTAATCATGAAATCTAAATTTCTGATTTTATTATAAAATAATTTAAATAATATAATCTTTAAAAATTAAACAGAATCATTTCAACAAATTATATTTACAGAACAAAACACATATTCGTCTTTC…	NA	NA	NA	NA	NA	NA	NA	NA	NA	NA	NA	NA	NA	NA	NA	NA	NA	NA	NA	NA	NA	NA	NA	NA	NA	NA	NA	NA
CM007989.1	822129	823762	-	CUFF.252	15.4795	CM007989.1	825147	825897	+	CUFF.253	1.59954	823763	825146	9.67746	DIV.US	ID131	DIVERGENT	N	LOW		AACGGATCACAGCCCAGAATTTCCTGGGCCAAGCCTTTTATAGTGGACATGGACCCAACTCGAACCTTCTGCATGGAAGTAAGTGAAATGACCAAAATACCACTACAAATAACTATTTTTGATGTAGTCCCCTGGACAACGGCTGGCGTGACGCCATGGTTGGCTTCTTCTTCCTCTGCTGATCATCGGATCGGACTCTGTTTAACCGACGGCGATGCGGCAGGCCGCAGTCCATAACGCCCCAACTACCAGAAGATCGCGAGATGGAAGTAGCGACAAGCATTTTTGTTACCAAGTGTTTGGCTTTTCTCCTCCCAAAACAGTGCTGCCTTTATGAGCATTTATGTCCCTCGGACCGAATGGATCGGAGGAGTGGAGGTTGATTTTCACTAGAAAAAC…	NA	NA	NA	NA	NA	NA	NA	NA	NA	NA	NA	NA	NA	NA	NA	NA	NA	NA	NA	NA	NA	NA	NA	NA	NA	NA	NA	NA
CM007989.1	825147	825897	+	CUFF.253	1.59954	CM007989.1	826560	827892	+	CUFF.254	316.948	825898	826559	198.15	PAR.DS	ID132	ALT3	Y	HIGH		TATTGTATTTTATAATAATAAAATAAGGATGTAGTTTGGGGTGACTCTCTTGTTATAGTATTAGTATAAATAATTTAACCTCTAAATTTTAAAATTTCATTAAATATCCTTCAATTTAATTTTTTTGTAAATAATTTACTTTTGAATTTATGAAATTATATATTTAATCATGTTATTAAAATTAATCGATTTTAATATTAAATAATATCTATAATTTCCAATTTAATTCCCCAAACTCAAAAAATCATGAGACATAAATACAACATAAGGCTAATAATGAATTTTGATCCATCAAACTTCATATATGAATACGAAAATCTCTATCATGAAATTTTGTTGTATTTGAAATCAAAATTGATTCATGATGTTATGTATCGTTTTACTTTTTTAAAAAAACTT…	NA	NA	NA	NA	NA	NA	NA	NA	NA	NA	NA	NA	NA	NA	NA	NA	NA	NA	NA	NA	NA	NA	NA	NA	NA	NA	NA	NA
CM007989.1	826560	827892	+	CUFF.254	316.948	CM007989.1	828543	831711	+	CUFF.255	4.36639	827893	828542	72.5883	PAR.US	ID133	ALT1	Y	HIGH		GAGTGTGTAAAGTTGGAATTTGAGTGCTTCCTGTCTACATGTGTATGCTCAAATGGCTTGTAAGTTGTAACAGTCTGCTGCATAGTACTAAATTCTTAATAAAGTACAAGGTGAAATGCCTTGATATCACTGTCAGAACACCTGATGTGCATATTTTTTCAGGATAGGAGGCGCATGAACTACATTTAAGTCATTGTGCTTATCAGGTGGCCCTCCTACTAACTGAGGAACATACTAAAGGGTTGTGCCTAATCAAGATTTGTGGAAGCGGATAAGAATGAGCATAGAGAAACATTTGGTTTTGTTTGTTACTAACCTCTCAGATGTTGTTGTTGGGTTGTTCTTCAGCAACCCCATGTGGTTCTCCTCTGCTGTTGTCACCTGGTTTCTTCTAGCCAG…	NA	NA	NA	NA	NA	NA	NA	NA	NA	NA	NA	NA	NA	NA	NA	NA	NA	NA	NA	NA	NA	IV	IV	IV	NA	NA	NA	NA
CM007989.1	828543	831711	+	CUFF.255	4.36639	CM007989.1	831854	835193	-	CUFF.257	9.56632	831712	831853	2.1909	CON.DS	ID134	CONVERGENT	Y	LOW		AGTCTATCACATGTCTCCTCTCTGGCTCCTGAAGGAAAAATGAAGAGTCAGGTAGTTTGAACAAGTTACTGTGAATCTGATCTGAGCATCGTCGGTTCTGAAAGACCATGATCCTGATTTTTCTTCTGAAAGAGTCTCAGG	NA	NA	NA	NA	NA	NA	NA	NA	NA	NA	NA	NA	NA	NA	NA	NA	NA	NA	NA	NA	NA	NA	NA	NA	NA	NA	NA	NA
CM007989.1	836320	838094	-	CUFF.258	9.57777	CM007989.1	839686	841659	+	CUFF.259	67.2062	838095	839685	7.01689	DIV.DS	ID135	DIVERGENT	N	LOW		TTTTCATTCCAACTAGTTACACTAGTTACATAAACCCTAATTACAGTCATCAAACAATCCCCTTTTACCCTATATTTTCTCATTTTGACAATAAAAAATTAATAATTTTCTAAAATGAAATATCAAATCATTATTCTCAAATATAATAAATTAATGTAAAATATAATTAAAATCATTTTCAATAAATTTTTTATTTCATTTTTTTCTCTTTCAATTCTATCATCCTTTTTTCAAATTTCTTCCATGGATTTCTCTCCATTTCTTTCTCAATGTAAGACTCTGACTAATTTTGTATTTTCTTCTGAATTTTTTCCTTTTATATTTTTTTATTATATTTCGAAAATAATCCTTTTTTTTAGATTTCTTTTATCACAGCATGCATAAAGGAAAAATATCATT…	NA	NA	NA	NA	NA	NA	NA	NA	DI	NA	NA	NA	NA	NA	NA	NA	NA	NA	NA	NA	NA	NA	NA	NA	NA	NA	NA	NA
CM007989.1	839686	841659	+	CUFF.259	67.2062	CM007989.1	842168	846904	+	CUFF.260	1.35617	841660	842167	49.5558	PAR.US	ID136	ALT1	Y	HIGH		TAGATAGATGCGTGTATCAGAATAAGTGTTGTCAGTTGGTGGGGTGCTGGTTTTGTGCTGATTTCATTGGTTTTTGTCCTAAATAAGCGTCTTTGGTGGATGCTGTAGCGTGAGAACATACCACCATAGAAATGCTGCTTGTATGTGTTGAGGCTCGATGATTTTGGTTTATGGAGATGCTGTACTTAAGTGGTGTTCTGTTCATATCTGTGTATCCCGAATGACATTTAGAATCAAGTGCGATAAAGTTATGAATTGAAACAGAGGGGTGTTGGTTTCATCCCGAGGTCGCCTTCAATGGGCAAGACTTATCTCAACAATTGAATCTTTGTCGTTGGGTTGTGGTTTCGCGGAGCTACAATGTCAACACTTGGCCTTAGAAACAAATTGGCTATGTAT…	NA	NA	NA	NA	NA	NA	NA	NA	DI	NA	NA	NA	NA	NA	NA	NA	NA	NA	NA	NA	NA	NA	NA	NA	NA	NA	NA	NA
CM007989.1	842168	846904	+	CUFF.260	1.35617	CM007989.1	847148	854314	+	CUFF.261	9.04568	846905	847147	6.67001	PAR.DS	ID137	ALT3	Y	LOW		AATATTGTATAGATGTTCATTTTTATAAATGATCCTAAATGAGTATTTCTTGTCTTTTATTTTACTTTTTTAGTAATTTATATACAAATTAATATATTCATTACAATAAAAATAAAAACCTAAAAGGAAATTGGAAAAAGAAGGAAAAAGTGGTGCAAAGTCAAGGTTAAAGGCGCTTGCACTGAACTACAACTTTATTCAATATAACATAAATTACAGAAATTGGGTGAAATTCATGAAGT	NA	NA	NA	NA	NA	NA	NA	NA	DI	NA	NA	NA	NA	NA	NA	NA	NA	NA	NA	NA	NA	NA	NA	NA	NA	NA	NA	NA
CM007989.1	853625	856165	-	CUFF.262	27.0227	CM007989.1	859378	860096	-	CUFF.264	84.894	856166	859377	3.14158	PAR.DS	ID138	ALT1	N	LOW		GCCAAACTGTGATTTCTGGAACTTGTGGGGCGACTACAGACAGTTTTTCCCACTTGTAGAAAGACGGTCAAGCTGGCAAAGCACCCTCCCGCTTTCAAAAGCTGTTGCAGTAACAATTAACATCGTACAAGGCCCTTCTTGCCCAAATTTTAAATCACAATTATGATATATTTTTTAAACAAATTTTTTAAATTTTAAATTTTAAAAATTTAAAGAATAAGTAAATATAGAATAATTAACCCATCGTATCGAACCGGGTCGGGTTCAAACCGGCAGACTCGGATCTTGCATCATTACACTCCAAATGAAGCGGTTCTTGGCACACAGCACATCAACTACCATGGCCTGTTTCCATTGGAGCACAAGTGATAATCATATGATTTTTATGTCACTGTCGTT…	NA	NA	NA	NA	NA	NA	NA	NA	NA	NA	NA	NA	NA	NA	NA	NA	NA	NA	NA	NA	NA	NA	NA	NA	NA	NA	NA	NA
CM007989.1	859378	860096	-	CUFF.264	84.894	CM007989.1	860327	868846	+	CUFF.265	64.9955	860097	860326	1.30615	DIV.US	ID139	ALT2	Y	LOW		AATTCTTCCTTCGTAAAGTTTTTTCTGGTGTTTGCCTGTTTGGTTTCACCATTTCAATATATTCAAAAATGATTTAATACAAATAGTTGTATTTAATAAATTATATTTAATTAATAAATTATAAATAAAATGAAAAATATTTAATTTATATAAAAATATAATTGCACTTTAGATATTCTTTAATTTGTTACAAATGAAAATAAATAAAACAATTTTTTATTTTTGGTTC	NA	NA	NA	NA	NA	NA	NA	NA	NA	NA	NA	NA	NA	NA	NA	NA	NA	NA	NA	NA	NA	NA	NA	NA	NA	NA	NA	NA
CM007989.1	860327	868846	+	CUFF.265	64.9955	CM007989.1	870531	874487	+	CUFF.266	26.0528	868847	870530	2.49477	PAR.US	ID140	ALT1	N	LOW		GGTCAATACAGAGCATGCTCATTTACTTATGCATATTCTTACGGATTTTCCCTGCATCAAGAAATGGTAAAGTGCCCAATGCAGCAGCATGATGAGCAGCTCCTTGGAAGGTAGATTCTATAGGTCGATGCTTCATATCAGCAGCCATTGTCTTGATGATATGAGGTTGCCTTCACTTGATTTTTTGTTCTCATTAAGGCATCGCAGTATACATTTAGTACTTCGTATACAATATGGTTTCTTGTTCATGCTGGTTACCCTTAGGAAACTTTTTAGACCTTGTAATATGAAAATCTTGCAAGTAAACTAACTGCTCCCTTGTTGATGTTTGCTTTAAAGTATTTGGTTTCCTATTTGATGGTTAGAGCATTATCCCCTTGGATCTAGAGGTAATCGCTT…	NA	NA	NA	NA	NA	NA	NA	NA	NA	NA	NA	NA	NA	NA	NA	NA	NA	NA	NA	NA	NA	NA	NA	NA	NA	NA	NA	NA
CM007989.1	870531	874487	+	CUFF.266	26.0528	CM007989.1	875268	876057	+	CUFF.267	7.21202	874488	875267	3.61241	PAR.US	ID141	ALT1	Y	LOW		AGTCCCAATTCCTAATCTTCATTTCTGCAAGTGTAGATATACATCAACAGAAATGAAGTGGGTAATGTCTTGTGGCGTCTGTTTTTTTTTTTTTTTTCTTCTTTTTCAAATTGCTTTGTTCATTGAACAAAGACTATCGCTATTGCTGTGTTCCCATTGGTTCTCTCTATTTCCTGGACCTGTTCCTTTGGGAGAACTGCTACTCCGACTCGGTCCCGATACGTTGGTTTCTTTATTTTATTTTAAAACTATATTATACCCTTTTAGATATTTCAGGAATTTGTTTGAGTTACTTTGGTAAAGTATTTTGATTATTATAATTAAAACTATTTTTTTCCAAAAGTATGCATGTGTGTTTTTCAGTATACGTATGTTTGAATATGCAAACAAATTGATTTT…	NA	NA	NA	NA	NA	NA	NA	NA	NA	NA	NA	NA	NA	NA	NA	NA	NA	NA	NA	NA	NA	NA	NA	NA	NA	NA	NA	NA
CM007989.1	889062	894115	-	CUFF.270	12.0478	CM007989.1	894711	895429	+	CUFF.271	34.3866	894116	894710	2.85419	DIV.DS	ID142	DIVERGENT	Y	LOW		GCTCTCTTTTTAATTCTTTTTTACATTTAAATAATAATCTTTTCCCCCTTGATAATCAATGGGCCGAACCAATATTCAGCCCAACACGCAATGGAAACATTTAAATAATATCGGATATATTTGATAACGCGTAATTTGCGGGCAGTTACAACAATCCAGATGTAATTAATTAAATATACGTATATTTTTTTATTAAAAAAATATATGCATCTTTTTTAAATATAATTTTAAAAATATATTTATTTTCTGAAAAATATTATAATATACATATAATTCAATAACTGGAATTTTTTTAAATTATTTTAATATTAATTTTAAAAATTTATATCGCGAAGTCTTAATTTTTTGGATGGATATTTAAAGGATTTTTATTTCATATAATCTTGGATTAAATTTAAT…	NA	NA	NA	NA	NA	NA	NA	NA	NA	NA	NA	NA	NA	NA	NA	NA	NA	NA	NA	NA	NA	NA	NA	NA	NA	NA	NA	NA
CM007989.1	894711	895429	+	CUFF.271	34.3866	CM007989.1	900454	903009	+	CUFF.273	6.60772	895430	900453	5.204	PAR.US	ID143	ALT1	N	LOW		GTCAAATTATTGTTCTATTATTAACAGGTATTCATTCTCAACTGTGACAGGGGATTTGTGGGATGATTAATGTTAACCATCATACTAAACTGTTTATCAAGAAAAAGAAAGATTCATTCTTTGTGGAACAAAAATGTTACAGACTAAAAGGGCAAATGAGTTTCACAAGAAGAAGATAACCATCACATCGCCAGGAGTAAAAACACCTCCTCGTGGATGGTGTTATTTCCTTGGACTTCCAAATTGCACTAGAAAAAACAGCCCCAGGATAAAGACTTCATCTTTCCAAGTCCCTGTCATTCTTCTCTTGTTTATTTCATTTTTTCCAAATGGATTCACGGTTCCCCTCCTCTAAACCGTGTAGTTTTGCTGAATCGTGTCGATGTCCAGCCCCTTGAG…	NA	NA	NA	NA	NA	NA	NA	NA	NA	NA	NA	NA	NA	NA	NA	NA	NA	NA	NA	NA	NA	NA	NA	NA	NA	NA	NA	NA
CM007989.1	900454	903009	+	CUFF.273	6.60772	CM007989.1	911523	913942	+	CUFF.278	118.266	903010	911522	17.8982	PAR.DS	ID144	ALT3	N	HIGH		TGTGGATCATTTAGCTTTGGATCTCGTTCATCATCCATGCGTTGATAAATTCAGATTTTACACATTTTTTGGGCTAAAAAATGTCGAGTAGGCAAGACAAATGTATTTTGTTGTATGATCCATCGTAAGCTAACCCGTCCAATGCATGATCAATGGGCTTTATTCATGAAGAGCCCGGCTTAATATAAGAATTCTGGCCCAAGTTGTTTTGGAGGATGTAAGAGAATATTTTCAAGTTACCAATATAAGATTCAGGATTTTGTGATGATATCTTATATTGATTACGAATAAAATAAGATATGTAATTAAATAAAGTAAATCTTCTAATATTGTATAATGTATTTTCTTCAAAATGAAAGAATGTAAAATCATGAATGTTGAATATAAAAAATAAACAAT…	NA	NA	NA	NA	NA	NA	NA	NA	NA	NA	NA	NA	NA	NA	NA	NA	NA	NA	NA	NA	NA	NA	NA	NA	NA	NA	NA	NA
CM007989.1	912052	915553	-	CUFF.279	27.5197	CM007989.1	919425	920933	+	CUFF.281	4.47193	915554	919424	6.15387	DIV.US	ID145	DIVERGENT	N	LOW		GACCGGAAAACCAACCGGTTTAAGGGAAACCGGACTAAACCGGTGGATAATGTAATTTTATTTAAGAATTTTATATAATATCACTTACCTTTGGGCCCCATGTGGTGGAGAGTTTGGTGATATAAATTATTTAGGTATATTTAAACCCATATTCATGGATTTTATGTAGAAACTTATTTAGTTAGTGTGTTAAAATTATTTGAATTTATCATTACATGCGTTTGGTATATTAGTTTAGAAAAAGGTATTGTATAATTAACATAGATATACTTAATCCACCCCCTATGTGGGTTTATATAAATCCATATCTATAGGTTATTGACAGATTTATTTAAATCTGTGAGGTAAATTTAAATCCAACAATAAACTATATACCAAATATTATAAAATATTAAATCT…	NA	NA	NA	NA	NA	NA	NA	NA	NA	NA	NA	NA	NA	NA	NA	NA	NA	NA	NA	NA	NA	NA	NA	NA	NA	NA	NA	NA
CM007989.1	919425	925028	-	CUFF.282	6.99953	CM007989.1	926007	926486	+	CUFF.284	20.3969	925029	926006	2.91404	DIV.DS	ID146	DIVERGENT	Y	LOW		GTTCACTTGTATTTATACCGGAGTTGGAGCAATTAGGTGGCATTAGCTACTTAAAAAAAAGAGCTTTTAATATTCCTTCTGGGGTTTTCGTTTCCCCCAAATTGGAAGATCGAAGCCCTAATTCGCAACAATGGGGAGCGATGTGGAAGCAGGCTTCGCCAAGCTACAAGGTGAAGACTTCGAATACTACATGCAGACATACTCCATCGTGCTCGGCCGCAACTCTAAGAAGTCCTCCGTAGACGTGGATCTCTCCTCCCTCGGCGGGGGATGAACATCAGCCGCCATCACGCCCGCATTTTCTACGATTTTCAGCGTCGTCGTTTTGCCCTGGAGGTTCTGGGGAAGAATGGCTGTCTCGTTGAGGGTGTTCTTCATCTCCCTGGCAATCCTCCGGTG…	NA	NA	DI	DI	NA	NA	NA	NA	NA	NA	NA	NA	NA	NA	NA	NA	NA	NA	NA	NA	NA	NA	DI	NA	NA	NA	NA	NA
CM007989.1	926007	926486	+	CUFF.284	20.3969	CM007989.1	926839	928061	-	CUFF.285	9.71473	926487	926838	2.09959	CON.US	ID147	CONVERGENT	Y	LOW		TGTTTTATGTATCAAACATTGTGAAAAGGGCTTTTCTCCAACTCGCATCAGGTGTTCGGATGGGGATAAGGATAACTATGAGAAAAATGTCCAGTTTGTGGGTTGTTTTGGCTGTATCCAAGCTCGCCCAGAACTGATCAAAGTTCAAGTGGAAACATTTACCTCGCGTGTAAGACCTTAACCTTTGAGTAAAATCAAAAACCGAAATGTTAAGCAAGTACTTGCTCATTCTGAAAAATACAATAGCAACATCACAGCAGCCAGTTTTGAGTGCATGGCATGAGATCTATCTTGTTGTACATAAGAAGTTGTAAAGGCATCAGGATTTGCCTTTGTGCAGGGTATGGCCTT	NA	NA	DI	DI	NA	NA	NA	NA	NA	NA	NA	NA	NA	NA	NA	NA	NA	NA	NA	NA	NA	NA	DI	NA	NA	NA	NA	NA
CM007989.1	926839	928061	-	CUFF.285	9.71473	CM007989.1	928881	932769	-	CUFF.286	18.8755	928062	928880	1.94298	PAR.DS	ID148	ALT1	Y	LOW		TTCAGATACCCAAAAAAAAAAAAAATTTTTTTTCTATAACCCATGAACCTATCACCGGAAAACAAGCACCCAGATCAATACATCCACTGCGTCCACAACGCACCGGAGAGAACGAAAAAAAAAAGACAAAGAAGAAGCTCCTTTCAAAACGAACGACTCGTATTGAAAACACTGATCGAGAGGCTTACTGTTAAGGATTCAATATTTCATCAACGAAGCAAATGAATCCCCGAACTGGAAAATTCTCTTTGGGATCGTTGGGAAGACGAACCTCCCGCCGAAGGCGACAAGGCATTTTAACCTGTCTTTAATAATATTGAAAAAAAGTGAAATCTAATTCATCAATACTAAAACGTGAGCTTTTTGTTTCTTTTCCCGTACAAACACAGACAATTGCTG…	NA	NA	DI	DI	NA	NA	NA	NA	NA	NA	NA	NA	NA	NA	NA	NA	NA	NA	NA	NA	NA	NA	DI	NA	NA	NA	NA	NA
CM007989.1	928881	932769	-	CUFF.286	18.8755	CM007989.1	934806	941409	+	CUFF.287	33.0051	932770	934805	1.74857	DIV.DS	ID149	DIVERGENT	N	LOW		ATCTAAATTATTCATAACTTGTCTACCGTTGGCATACCAAAATAAAAACAAAAAACAAAAAAATTAAATATAAAAATATCTATTTTCTGATTCTTCTAGAAACAGAAAGCATTCAAAAATAGACAGCCGAAAGGATCCATCCTTTCAGCCAGCCAAAGGAAACTTCCTTCCACCACATTCCAAGCAATTCCTGTTCAGTGTACTGTTTTAAAATTCGTTCAAAATATTATTAAATTTATTCATGATTTCGATTTGAATCTTTTTTTAAAAAATAAACTGAATTAAATTAAATTTATTACAAAAATAGTATAAAAAATAAAAATAATTATTTTAAATTTTATAATTTCAACCTCAAGTAACACTACTTTTCTAGAACTAAATGATGACAAAGTTTTATAC…	NA	NA	DI	DI	NA	NA	NA	NA	NA	NA	NA	NA	NA	NA	NA	NA	NA	NA	NA	NA	NA	NA	DI	NA	NA	NA	NA	NA
CM007989.1	937311	943287	-	CUFF.288	4.37004	CM007989.1	948655	950268	-	CUFF.291	72.8155	943288	948654	16.6624	PAR.DS	ID150	ALT1	N	HIGH		TTTCTGTGGGTTGAAGCTCCGATATTTCCCAGGTAGCAATATAATATATTAATAATAAATAAACAATATTTGAGTAATTTTTAAAATTTTTAATTTTTTAAAATACTAAAAATAAAATCTTCTGTGAGTTGACCGTTGAAGCTCCGATATTTCCCAGGCAGCAAAAATAAATAATATCTGAGTTATTTTTTAAAATTTTTAATTTTTTTTAAATACTAAAAATAGAATCCCTCTATATGTACGAATTCAGTATACATATGCATTCTTTATTACAGTGTCACTATAACGTAGCTTTTAGTCCACGTGGCCAGATGACTCAGGCCTCCTCCTCCTCCTCCTCCTCCTCCTCCTCCTCCGCCTCCTGCATCTTCGTCGTCTCCGTACTCCGATACTGTTGAA…	NA	NA	NA	NA	NA	NA	NA	NA	NA	NA	NA	NA	NA	NA	NA	NA	NA	NA	NA	NA	NA	NA	NA	NA	NA	NA	NA	NA
CM007989.1	948655	950268	-	CUFF.291	72.8155	CM007989.1	952320	953878	-	CUFF.292	9.2044	950269	952319	7.91094	PAR.US	ID151	ALT3	N	LOW		TGCCGGTTACTTAATGTAAACGGTGAAGTGATTTTAGTTTCAATAGGCCAGGCCCAAACTCAAAACGGTATCTTGGGCCCAATACAAAGAAGCAAGGATGCTGAGGAACTTGTTATGTATTTTGAATTTATGATTTAAATTATTTATAATAAAATCAATTTTGATATTATATGAATATAATAAATTTGATATTATAAGATTCGTTTTATAAAATATTATAAAAATTAATAAATAAATTATATATTATAAAATTTATTTTGGTATCAAAAAGGATATATTTCCATAATTAGTTCGTAAATTAAAACAATATTTATTTTATTTTTTTAATATCATCTTATCTTACCTGCTGCAATTAATGATCGTATCTTATCTAATCCAAAGTAACTTTCCCGCCACTTT…	NA	NA	NA	NA	NA	NA	NA	NA	NA	NA	NA	NA	NA	NA	NA	NA	NA	NA	NA	NA	NA	NA	NA	NA	NA	NA	NA	NA
CM007989.1	952320	953878	-	CUFF.292	9.2044	CM007989.1	954103	956009	-	CUFF.293	2.20284	953879	954102	4.17843	PAR.US	ID152	ALT3	Y	LOW		TGATCTCCTTGTCCATGGGAAGCAATGCCTGTAACAAATTTTCAACTTCCAACAGGATTTCAAGAGTAAAGTGGGAGCTTGCTACTGCTTTAAATTTTTCTATAGTTTCAGATAGCATCACCATCAAAAGAATCAACATAGTTACTAACATGATGACAGCATTGAGTTCAGTCACTCACCATCAAAAGAATCAACATAGTTACTAACATGATGACAGCATTGA	NA	NA	NA	NA	NA	NA	NA	NA	NA	NA	NA	NA	NA	NA	NA	NA	NA	NA	NA	NA	NA	NA	NA	NA	NA	NA	NA	NA
CM007989.1	954103	956009	-	CUFF.293	2.20284	CM007989.1	958571	961054	+	CUFF.294	8.3377	956010	958570	3.78498	DIV.DS	ID153	DIVERGENT	N	LOW		TCCATTTTTCTTTTAACAGACTGGAGTCCGTTGGGCGGGTGACTGCTGAGCTGTACATTATAAACTCATGCTGTATTTTCTTACAAACGAAAATAAATAAAATAAAAAATTAAGAAACGAGCTTGGGCTTTTAATTTCGGGCTGTTGGTGTTCAAACCCGTTTGATGATTAAAAGCCTATACGTTGGGCCCATAAATAGCCATTCATATTTGCGTGGTTTCAAAAAAACACTTCCCACCATTAGTAACCGCTCTCCTTTCCTCAGGTTGTTGTTCATCTCGCACGCCGCAGTTAGTTTCGATCGGATATCGTGAATGGCGGAGAATCGCCATTTTTTTGGCTCGTATGCAGTTCTCGGTTTCGTATTGTGGACTTTTAGTTTTCTCCATGTCGGGTACT…	NA	NA	NA	NA	NA	NA	NA	NA	NA	NA	NA	NA	NA	NA	NA	NA	NA	NA	NA	NA	NA	NA	NA	NA	NA	NA	NA	NA
CM007989.1	964255	965793	+	CUFF.296	5.77968	CM007989.1	965936	966552	+	CUFF.297	14.3058	965794	965935	2.47519	PAR.DS	ID154	ALT3	Y	LOW		TGCCCCGGATGTGCTGTTGTCTGCTCTTTCTTGACATGGTATCCTCAAATCATCGCATCAAATGAGTCTAAGGTGACGATGAACAGCTCTGATTTGGTGCCTTCAACTCCCACTGAGAAGGGAAAGGCCTGCCTCGATCCG	NA	NA	NA	NA	NA	NA	NA	NA	NA	NA	NA	NA	NA	NA	NA	NA	NA	NA	NA	NA	NA	NA	NA	NA	NA	NA	NA	NA
CM007989.1	965936	966552	+	CUFF.297	14.3058	CM007989.1	973135	974177	-	CUFF.299	7.59324	966553	973134	1.88402	CON.US	ID155	CONVERGENT	N	LOW		CCATAAGGGATGGGTTTGTATACGAGTCCAAGCCCTTGAATCCCTTCACCTCGTTTGCTAACTAATGATGCCACGCACTTCCCTTTAGAAGATTAAATATTCTCCTAGTAGCAGTTATGTGGAATCTGGGATCCGCTGGTTCATCTTCAGTAAGAAACAGTAAAACATGAACACTCCTTTACTTTTAATGACAAGGAAATGGTTGAATGAAATGCAATGTAGCCTTTGCGCAATACGTGCAGTTCACCTCCAAATGCATTGATTCGAAAATCCATTCATCTGAATCTGTATGTTTTCGGCTCCAAAATGGTGATGACTCCACCATTACCTGCCTGATCTCAAGAGCTGCCTCCCAGTCTTGGCTCTGGTGCACGGCTGACTGTCAGCCTTGCCGATGGA…	NA	NA	NA	NA	NA	NA	NA	NA	NA	NA	NA	NA	NA	NA	NA	NA	NA	NA	NA	NA	NA	NA	NA	NA	NA	NA	NA	NA
CM007989.1	973135	974177	-	CUFF.299	7.59324	CM007989.1	975540	978296	-	CUFF.301	41.6044	974178	975539	5.47914	PAR.DS	ID156	ALT1	N	LOW		ATCGAGATACCTCAGGACGTCCATTCCGTCTTCGAACTGCGCCGGATATTTGTGCTCCGGCGCAAGGCGGTAGTTAACGGACACCACAATCGCGGGGATCTTGCGAGCGAAGCGACGGCAGACGTTGTCGTAGTGCCTAAAATCGGCGGACAGGTACACGAATCCCCCGCCGTGGAAGAACACCAGCACGGGAAGGCGTTCGCGATCCGCCGCGGTAGGGACGAAGATTCTGAACCACAGTTTCCGCGCAGCATCGACGGTGAAATCGGCGGTCCTGACGCCCTTCCGAGGCCTGGCCGACGGCCCCGAGAGCATACAGCAATCGAACAAGTGGTATAATCCGCGATTCACAGTGCCGTCGCGGCGGCAAGCGGCGTCCGCGAGACTTCTGGAGAGAAA…	NA	NA	NA	NA	NA	NA	NA	NA	NA	NA	NA	NA	NA	NA	NA	NA	NA	NA	NA	NA	NA	NA	NA	NA	NA	NA	NA	NA
CM007989.1	975540	978296	-	CUFF.301	41.6044	CM007989.1	979607	981174	+	CUFF.302	53.0646	978297	979606	1.27546	DIV.DS	ID157	ALT2	N	LOW		ACATTAATTATTCATTAAAAAATTAATAAATAATATCGAAATTCCAAATTAAATCATACCCTCCTTGAACATAATTCATCAAAGACGATGATGTCCCATTCGAATAATTAGTGTGTTTTTGGTTTGGACACGAAAGCCACCCACTCGAATCATCATGTTTCTGATTAATCGCATCATTAAAATGTTTATTTTTTAATAGCATTGAATTAATAATGTAATTTTAGCAATTTATGGAGGTTTTTTATTTATTGAGTGGTGTCAACAGCATGTGACTCTACCACTGGACCTAGTCCTAGTTTGAAACATAAGTGATGTTCATCACCAAAGTATAAAATCTCATAATCAAATGTCACATCCACGGGTAGGGAGACTCCTAGCGAAAAATATGTTTGAATTTGG…	NA	NA	NA	NA	NA	NA	NA	NA	NA	NA	NA	NA	NA	NA	NA	NA	NA	NA	NA	NA	NA	NA	NA	NA	NA	NA	NA	NA
CM007989.1	979607	981174	+	CUFF.302	53.0646	CM007989.1	981394	983717	+	CUFF.303	21.2006	981175	981393	2.50298	PAR.US	ID158	ALT1	Y	LOW		ACTTGCAACACCATTATATTTCTTTGGCTAGATCATGAGGTTTCCTTTCTCATAATTGATATTATCCGGTATGTTCTGGATAGAAGAACCATGGCCTTCAACATCTAGGCCTCCTTAAACTGTTTCATTACCTCATTCTATGTTTCCAACTGTTTACTCATACCACTTAGTGGGTTCAGTATTTTACTGAATTCTCAACAAATTATCTCTCTGCTCAG	NA	NA	NA	NA	NA	NA	NA	NA	NA	NA	NA	NA	NA	NA	NA	NA	NA	NA	NA	NA	NA	NA	NA	NA	NA	NA	NA	NA
CM007989.1	981394	983717	+	CUFF.303	21.2006	CM007989.1	985859	987379	+	CUFF.304	0.463868	983718	985858	45.704	PAR.US	ID159	ALT1	N	HIGH		CAGAAATACTCCGATGTTCAAACTACTCAAAAAGCTGAGGAAACAAGTAATGGGAAAAACAAAAGCAGACAGGATTAGCAAGCAGCTGGAGCACTGAATCTCTAGTCGTAGTACGCTCGATAGTTGTTCATCTGATACTGCGGGATGTAGTCTTGCGCATCCTCGCCGTTATCCTCCGTCGAAAATGGAACCATCGCCGTGCATTGGGCGTACGGTGGCGGCTGAACCGGCTGTATCATCGGAACATACTGTGGTTGAACCGGAGGTGAAATCACCGGGGGTAATGCCTTCCTAGTTGCCTGGGATTATGACCGATCGTATCGCCGGCGACACCGCAGTTGGATGACTCGTAGATGAACTGTTGAATTGAAGCGCATTGTATGTTCCCGGTGTTAGAGC…	NA	NA	NA	NA	NA	NA	NA	NA	NA	NA	NA	NA	NA	NA	NA	NA	NA	NA	NA	NA	NA	NA	NA	NA	NA	NA	NA	NA
CM007989.1	985859	987379	+	CUFF.304	0.463868	CM007989.1	988124	990559	-	CUFF.306	31.7939	987380	988123	68.5408	CON.DS	ID160	CONVERGENT	Y	HIGH		TCATGTCACCTCGATCACACTACAAAAAATGAGACGCTCCGAGCATCCTTTTATATACCGACCCCTGTAAATCCTCACGTGGACTTATCTTTAATCAGTAAACTTTTTTTCTTTTAATAAAATAACTAATTATGCCTAATTGTTTAAATGATACTTACTATACAATTTTCAATAAATTAACCCCATAAAGTATAATTTTCCTCCAAATATTAATATTTTTATTTTAAAAAACAACAAATATTACATCATTTTGGTAGCGTGGGGGCAACAGCAACGTGCATATCAATGCCCAAGCACAGACATTAGGGCAAAAGATACAGTTTCTATTAAAAGATTATTATTCTAATATCACATGCCACTTTTAACGTGCCACAAAGTTGTGACATCCACGCGAATGTG…	NA	NA	NA	NA	NA	NA	NA	NA	NA	NA	NA	NA	NA	NA	NA	NA	NA	NA	NA	NA	NA	NA	NA	NA	NA	NA	NA	NA
CM007989.1	988124	990559	-	CUFF.306	31.7939	CM007989.1	991093	992818	+	CUFF.308	12.7793	990560	991092	2.48793	DIV.US	ID161	DIVERGENT	Y	LOW		TGGAAAGAGATAGAGAAGCTTCACTTGTATTATTTTACAAATTAAAATATCAAAAAACAAGAAAAATTGACTTTTTTTAATTTTCAATTTTTACCGAAACCGTGTCAAACATTATTTATTTATTTTTTATTTTATTTTACCAATTCTTGCCGAGACGCAGAGCGTCTTCGTCCATCCAGGGTTTGGCCCCGGACCTGAAGATGTACCGGAGATCATTTTTCCGGTGTGCCGCCGGTTCTACTGGATTTCAATCCCGTGCGGGTTCACTTCCGATCTGCAACTTGGCATTTAAAACAAACAGGGATACAGTACAGGGGTCACGTGAGACGAAGAAAAGCGCCAAACTTCCCGCTTTGCCGACCGGGAATCCACATCTTGTTTCTACGGCCCAAATTCTTG…	NA	NA	NA	NA	NA	NA	NA	NA	NA	NA	NA	NA	NA	NA	NA	NA	NA	NA	NA	NA	NA	NA	NA	NA	NA	NA	NA	NA
CM007989.1	991350	992818	-	CUFF.309	9.65328	CM007989.1	998624	1001371	+	CUFF.312	31.6093	992819	998623	3.27446	DIV.DS	ID162	DIVERGENT	N	LOW		TCCTCTCTCTGAACAACACACCGCACTACACAGCTTCATATATGAAGCAAAAATGGAAGGCAACCATCCTCTCAACCCCCAAAACGGTGGTTGCACGAGGCACGTGACCACTCTCCATGCTCATTTCTTCTCCGTTTTTTTTTTTGTATTAAAATTTCCAAGTAATACAAGAAAAAAAAAAAAAAACCCAACGCCTGCATTCACCAACTAACTAAAACCACTTCCCTGGCCGGTACCATGTGTTGGGCTGCCGAGTAGAACTGAAGAACTACTTTTTTTCTTCCCCCATGTTTTTCATTTATTTTGAAATTAAAAAGGTTTTCCAAATATTTTGTGATTTTATCAATGAAATTTATAATTAAAAATATTACAAAATACGAAAAGCAAAACCCGATCAGA…	NA	NA	NA	NA	NA	NA	NA	NA	NA	NA	NA	NA	NA	NA	NA	NA	NA	NA	NA	NA	NA	NA	NA	NA	NA	NA	NA	NA
CM007989.1	1002840	1007285	-	CUFF.314	68.4926	CM007989.1	1009299	1010519	-	CUFF.316	3.83443	1007286	1009298	17.8625	PAR.US	ID163	ALT3	N	HIGH		GAGAGTTCTTCTCATTACAAATAATTGGAATTCTTTTTATTATTATTTTATTATTCCATAAAAAGAAAAAGAAAAATGCAGATTGCAGAGGCGGTTCGTATTTCAGCCACAAAAAGGGCTTTCCGGTAACAGTACCGACGAATTGGTAATCGCAACAGATGGCGTCGTCTCTCATCGCCACTCCGATGGCCCAATCCGCCATCCCGGTCCCGGTCTCCCTCGGCGTCGCAATTCCGCGACGTATACGCCTTTTGGGGGTGCCTTTATCGAAATCTTCGTCCTTCTATCCGTCCCGTCTGCCGAAACCCTCGATTCTGAAAATTTCAGCGTCGACTACCTCTGCGCCCGCTGTAATGCTCATCGACTCGCCCAATCCCAGCCTCCCACCCCGGGATTTGC…	NA	NA	NA	NA	NA	NA	NA	NA	NA	NA	NA	NA	NA	NA	NA	NA	NA	NA	NA	NA	NA	NA	NA	NA	NA	NA	NA	NA
CM007989.1	1009299	1010519	-	CUFF.316	3.83443	CM007989.1	1017738	1019616	-	CUFF.318	26.8088	1010520	1017737	6.99161	PAR.DS	ID164	ALT1	N	LOW		CACAACTTTCAGAAAGAGGTAGACCCACAGGTGAGAAAAAAGGGCAGGCAAAGAAGCCCGAATACCGAAGACATTTTTATTAGTATCAACGTACAGTTACACACACAGCAGCAGACTCTGTGCTCTCTGCACTGCGCCAGCCACAGTACCACACCAGCAAAGCTTAACGACGCGTCTCTGTTTTGAAGAAGCTCGTTTTTCTCGCCATCAAAAGGTAAGCGCCTCACACATTAAAAGTTGACCCCTCTCCCTCTCCCTCTCCCTCTCCCAAGAACACCAGTTGACCCTCTGCCCCGCCATACACACCCATAGTCCACTCAGTGATCCCATTCCAGTGAAGGGTTCCTGAAACTTTAGAAAACTAGTAGTCACACTTGAAATTGTATCATATTAGAAAAG…	NA	NA	NA	NA	NA	NA	NA	NA	NA	NA	NA	NA	NA	NA	NA	NA	NA	NA	NA	NA	NA	NA	NA	NA	NA	NA	NA	NA
CM007989.1	1017738	1019616	-	CUFF.318	26.8088	CM007989.1	1020082	1021261	-	CUFF.319	16.6706	1019617	1020081	1.60815	PAR.US	ID165	ALT3	Y	LOW		TATTACAAAAATCAAGAGAACCGTTGACTGTTTGCTTTACTTGTACATCGCAAACAGACTCTTGAAATAATTCTGTGGATACTATAGGGCAGTATAATACCGTTGATATACTGTAAGAAAAAATGTACGATATCTCTTACTACCAATTCTGTCATTGTCGGGGTTATCTTTTTGAATCTTGAATCTTCTCATTTCCCTTTGTGAAAACTATTCAAAACACTCCACCCCCCTCTCCCAAGGAAAAGAAAACAAGCTAAATCACCTGTTAGGAGTATTTGTTAATCAAAAGCTGCATGCTGTGAAGGGTGACAGCTTGTTAGGTTATCTAACAGAAGAAGAGGAAAGAATGCATCATTACAGATTGTGTGAACTCATTATTCCAAAGAAAGAATGAAATGA…	NA	NA	NA	NA	NA	NA	NA	NA	NA	NA	NA	NA	NA	NA	NA	NA	NA	NA	NA	NA	NA	NA	NA	NA	NA	NA	NA	NA
CM007989.1	1020082	1021261	-	CUFF.319	16.6706	CM007989.1	1021564	1026602	+	CUFF.320	7.0556	1021262	1021563	2.36275	DIV.US	ID166	DIVERGENT	Y	LOW		CGTCCATCGTAGCAGATGTTAGGCACGTGGTGACTTGAGGCGCTAGGACAGCGCGTAAACCCAACCAAAATTTACCCACTTTTTTTTCTCTAGAAAAACAATTTAAAATGAAATATTAACCTAGTTTAATTAATTTTAATTATAATAAATAAAGAATTGTTTTAATTAAGAATTTTGAAATATGGAATTAAAATCTTCTAGAAGATGTTGGAACACTGGCATTGTATGTACGTTGAGGGGAGGTGTCATTTGTATGGTGAGATGGGGAAAGAGCATGTGGACATGGCCCGGGGAGGAATGA	NA	NA	NA	NA	NA	NA	NA	NA	NA	NA	NA	NA	NA	NA	NA	NA	NA	NA	NA	NA	NA	NA	NA	NA	NA	NA	NA	NA
CM007989.1	1021564	1026602	+	CUFF.320	7.0556	CM007989.1	1028099	1032062	-	CUFF.322	92.9405	1026603	1028098	13.1726	CON.DS	ID167	CONVERGENT	N	HIGH		GAAAAGTTCATTGAATGCTCAGTATTGATTATTGAAATTTTGACAACAGGGAGCAGTCGGAGTAGATACAAGGTCGATGATGATGGTGTGTTACTTCACATAGTAGGGAAGATCGAGGACATAGAGAAGGAAGTAAGCCCAGATGACACCAGATACACCGCCGAAGAAGAACCCTCCGGTGAACTTGGCCCATCCATCAGCTGTCTGCAGCTGATCCGGCTCCTTTGTCCGCCCCGTCAGTGTCAGAGTCGGCGCCGTCGACGGCTCCCCTTCTTTGAATGAGGAAATCCCATAAATTGTCAACACGATGCTCAGGATGACGACCAGCCCTCCAGCAGCCAATGACCCTGCTGCGCCGGCATATGGTGTATCACGAAGAGGCCCTGTCTTCACGAACGG…	NA	NA	NA	NA	NA	NA	NA	NA	NA	NA	NA	NA	NA	NA	NA	NA	NA	NA	NA	NA	NA	NA	NA	NA	NA	NA	NA	NA
CM007989.1	1028099	1032062	-	CUFF.322	92.9405	CM007989.1	1032246	1035156	-	CUFF.323	2.50124	1032063	1032245	37.1578	PAR.US	ID168	ALT3	Y	HIGH		TTATACAGATTTGCTAATTAAGGAATTTTTTTTGTAAACATTTCTTACTAAATGATACAAAAAAAATATGGAATATTCTTAAAAAAAAAAAGAAGCTTCTTCAGTTCTTCTTAATGGTTTTTACGTGGGAATAATGTTATATTATACGGAAATTCAAATAAAATTTAGAAAGAAATAATTTT	NA	NA	NA	NA	NA	NA	NA	NA	NA	NA	NA	NA	NA	NA	NA	NA	NA	NA	NA	NA	NA	NA	NA	NA	NA	NA	NA	NA
CM007989.1	1032246	1035156	-	CUFF.323	2.50124	CM007989.1	1037735	1039893	-	CUFF.324	17.4547	1035157	1037734	6.97843	PAR.DS	ID169	ALT1	N	LOW		TAAACTTGTGAAAGAGTGTGTTTATTATGCATATATTTCATTTTATGTATCACATCATACGTATGTCACCAAATTAATTCACCATCTCTTCGTATTTCTGCAATAATTATATTATTATTTTTATTCAAATATTTTATTTTTTACCACACATATATTTTTTTCAACAATTTCTTTATTCTCATAAAATAAATTTGAATAACATTCATTTTACATATTAATAGTTAAATTATCATATCAATTTAAAATTATCAATTTTTTATCTGTAATTATCAACATCTCATAAATTGTATGTTATTGAATAATTTTTAAGGTAAACATTTAATATACTTGAATCGATTTATATTTATTTAATTTGAAATAAATAAATCATTATTACAATATACATATAAAAATGTGACC…	NA	NA	NA	NA	NA	NA	NA	NA	NA	NA	NA	NA	NA	NA	NA	NA	NA	NA	NA	NA	NA	NA	NA	NA	NA	NA	NA	NA
CM007989.1	1037735	1039893	-	CUFF.324	17.4547	CM007989.1	1040129	1041962	+	CUFF.325	128.635	1039894	1040128	7.36965	DIV.DS	ID170	DIVERGENT	Y	LOW		GCGAAATTAGGAATGATGTAATGTAGCTGAAATATATATATTTATATTTATATTATTATTTCGTTTAAATTCCAAATACTCGCAAGAGAAGAAAAGTTTCCGTATAATTCTCTAAATACAATTTGATTAAAACTGCGACGTTATTCCTAGAATATTCGTTGCGATGGCGTCACTCAACGGCCAATTGTTGCCCTATAAAGACCCTTCGGTTTTTCCTTCATCACTATTCAGCAG	NA	NA	NA	NA	NA	NA	NA	NA	NA	NA	NA	NA	NA	NA	NA	NA	NA	NA	NA	NA	NA	NA	NA	NA	NA	NA	NA	NA
CM007989.1	1040129	1041962	+	CUFF.325	128.635	CM007989.1	1042644	1046769	+	CUFF.326	47.2746	1041963	1042643	2.72102	PAR.US	ID171	ALT1	Y	LOW		AACTAAACGAGAACCACTGCTGGAGTTTGCAGATCAGCATGCTTTCTCATCATGTCGATAGACCTGGCAAACGAATCATTGTATATTAATCAATAAGCATGGCTTCTCAAACGGGTGCTTCTCCATTTCCTAGCAGCAGCTAAATCAAACACCCAACAAAACAGGGAGGGAGGTGAATCAACAGTTAAATAAAGAAAATCTCCTTATTTAATTATGTTATCTTTTCATTCGTAATCAATATGAAATATCGTTATTAATCTTAACTACTAATTTGGAAGTTAGGGTTTGATGATAAATAATAATATTATTTAGATAAAGATTTGTATCTTTATAAGTTATATTTTATAATAAATATAATTAAAAGTTTATATATGTGGTACAAGATAAAGAGTTCAATAA…	NA	NA	NA	NA	NA	NA	NA	NA	NA	NA	NA	NA	NA	NA	NA	NA	NA	NA	NA	NA	NA	NA	NA	NA	NA	NA	NA	NA
CM007989.1	1042644	1046769	+	CUFF.326	47.2746	CM007989.1	1048043	1054073	-	CUFF.328	2.28512	1046770	1048042	20.688	CON.US	ID172	CONVERGENT	N	HIGH		ATTTACATTTTGGTGGACGATCCCCTTCATTCCATTAGCCAGATGCTTCTTTTATGCGTGCCGCAGAGGATGATCTTATTGTAGTGTGAGGAACCAGGAACGAGAGGTCCTACTTCATATGAGTTTTGTGAAACTTAAACCTATCCACCCATATGCACAGGTGACATCTCTTCTGCTGCCGCTGCTCCCCCCTTATCCATATTTGTTGCACCATATCCTGGCTATGCATAACAGGTACAGGAAAGATGAAATGCAGTGATTTCTTGCCGCTTTTTGTAGTGCTGGGTCCTCCCCAGCCAATTCTTTATTCTTGTATGATGTGTGGCTTGTAACTGCTGTTACCTGTTTTGTCCATCTTTACCATGCAATCTCAACTTTGATTCCCCTTTCCTGTTACAC…	NA	NA	NA	NA	NA	NA	NA	NA	NA	NA	NA	NA	NA	NA	NA	NA	NA	NA	NA	NA	NA	NA	NA	NA	NA	NA	NA	NA
CM007989.1	1048417	1051951	+	CUFF.329	5.15328	CM007989.1	1054243	1055436	+	CUFF.331	305.175	1051952	1054242	59.2195	PAR.DS	ID173	ALT3	N	HIGH		CCGTACCTTGGTGATAGCGAAAATAAGCAAAGGCAGAGTTCAGTAGGAGGATTTGACCTTTGGAAACAATGAGATGGGCCATGCTACGTGCGGAAGAGAGAGAGCTAGATCGTGTTACCAAGTGAAATAAAGCTTACATCTCCACACCGGTCCGCAGTGTGTCTTCTTCAAGAACACTCCACCTTCTGGTCATCCTTCTCCTTTTATTAGGTTCATAACGTTTTAGTTGAGGAATTTTAACCACCCTTGGGCTTGGTAGATGATGACGCCTCCTGGGGTTTGCTATTTCATCATCTGATATATCATCAATTGAGTCATCCCACTGCAACAAGCCATGAGCTTAACTATGTTCCCAGTACGCATGATGTAAAATTGGCCTTGAACAAGAAATCAGGTGGA…	NA	NA	NA	NA	NA	NA	NA	NA	NA	NA	NA	NA	NA	NA	NA	NA	NA	NA	NA	NA	NA	NA	NA	NA	NA	NA	NA	NA
CM007989.1	1054243	1055436	+	CUFF.331	305.175	CM007989.1	1057164	1061655	-	CUFF.333	30.8142	1055437	1057163	9.9037	CON.US	ID174	CONVERGENT	N	LOW		CTTCGTGCGTCTAAATGCAATTCCAGGAAATTGTCTTTTTTTTTCTAATATTTTCTGTTGTTTCAAAAATTAATTTAGTTCTTTAAAATCATATTTAGGTTTGGTTACCGTAACGCGCCAAGAATGAGCTACTAGAGTATGGTAGTTGTGTCTCGTACAGCAATTGTTTTTGTTTTCTCTAATGCATTATTCCTATTTTATAAGAAAATTATATATAATACTATAATACTTTTTTATTTTATATGTTGATAAAAAAGTTCCAATTTCATAAGAATTATGGGATAGTAGTTTTTTTCTAAGTGATTTAAGATTGAGTTTACTATTATATCATTTTTTTATGCATAACTAATATTAGTATCATGTAAATTAGTAAAAAATTTTAATTTTAAATTCATTAAA…	NA	NA	NA	NA	NA	NA	NA	NA	NA	NA	NA	NA	NA	NA	NA	NA	NA	NA	NA	NA	NA	NA	NA	NA	NA	NA	NA	NA
CM007989.1	1057164	1061655	-	CUFF.333	30.8142	CM007989.1	1061808	1067739	+	CUFF.334	6.60378	1061656	1061807	4.66616	DIV.US	ID175	DIVERGENT	Y	LOW		TCTCCCAAAAATGTAGAGAAGAAGGAAAATTTAACGGAGGAACAAAAAATTAATTTTATTAAAATTAATAAATTCTTGAAGGTGTGCCTTTTGGACATCGGTACCCTGAGAATCGTTTGCTCCCCATCTCTGCAACAAGGGTACAACTGTA	NA	NA	NA	NA	NA	NA	NA	NA	NA	NA	NA	NA	NA	NA	NA	NA	NA	NA	NA	NA	NA	NA	NA	NA	NA	NA	NA	NA
CM007989.1	1061808	1067739	+	CUFF.334	6.60378	CM007989.1	1071695	1076464	-	CUFF.335	29.5675	1067740	1071694	4.47737	CON.DS	ID176	CONVERGENT	N	LOW		CTTTGATTCTACAATGGTTGGTGTATGACAGGGTGCATTAAGAATATATTATTTTTTAAAATATTTATATAAATTAATATGATTATAATTAAAATAAAATTAATTTATCAAATGCAAAAACTATTAAAAAATCATATATCTTACACACCCGACGAATTATGCACGCGGTACGCAGTGCATGATTTCTCATGAATGGCAAGGAATCGTGCAATGTAGTTGGCGTGTCCCCGTGTGCCAACCAGATGGCGGCCCAAATCCCAGTTGGGTTCGTTTGGAGGCCCGTACTCTACATGGGTCGGAATATTCGGCCCATGAACTCAATAACAAATGAGTAGCATGCAGTCATCATGCATACATGTATACGTAAGTGTGTAGTCATGGAATGGGACTTTTTTCTCT…	NA	NA	NA	NA	NA	NA	NA	NA	NA	NA	NA	NA	NA	NA	NA	NA	NA	NA	NA	NA	NA	NA	NA	NA	NA	NA	NA	NA
CM007989.1	1071695	1076464	-	CUFF.335	29.5675	CM007989.1	1076727	1080030	-	CUFF.336	1.60528	1076465	1076726	18.419	PAR.US	ID177	ALT3	Y	HIGH		GAAGACATTTTTTAACTCTTTAAGATAGCGTAGCCTTGGGAAAGGGGGAATTCTAAATTAAGAGTATCAAAGTTTAACATTTTGAAAAAGACCACTAACAGCACCAGTGGTCTAGTGGTAGAATAGTACCCTGCCACGGTACAGACCCGGGTTCGATTCCCGGCTGGTGCAGGATTTTTACTTTCACATTTTTTTCACCAAAAAATGTGAAAAAAATGAACCCTTCCACTTAGACATACATATAAACCCTGCGACTTTTTT	NA	NA	NA	NA	NA	NA	NA	NA	NA	NA	NA	NA	NA	NA	NA	NA	NA	NA	NA	NA	NA	NA	NA	NA	NA	NA	NA	NA
CM007989.1	1076727	1080030	-	CUFF.336	1.60528	CM007989.1	1080656	1090431	-	CUFF.337	46.1045	1080031	1080655	28.7206	PAR.DS	ID178	ALT1	Y	HIGH		GACACTCGACTTGCCCTGCATTTTGTAGGCGCCAATGAAAAGCGTGAGGGTATTATAGTAATTTCCTAAGCAAACCAACGGGATACTACGTGGCAGTTTTACAGCCTATATCCGTTATCGAATGCCGAGTCGTGGCGGTTAATCAAGCCCATTGGGCCTTTGGTGTCTGACAGACCCACTTACGCAATTAATTATACTTATTTACTTTTTCATATTTTTAGCAACATTCTTCTACTCTTTATCACTATTTATTTATTTATTTATTTATATGTTTAAAAAAACACAGTTGAGTGGAAATATTTCATCTTAAATTCCATGAAATCAAATTAATACTGTGTTCTGGAAAATTTTTGGATAGTATTTTTACTTCTATTTTTATCTAAATTAATTTTGTACAAA…	NA	NA	NA	NA	NA	NA	NA	NA	NA	NA	NA	NA	NA	NA	NA	NA	NA	NA	NA	NA	NA	NA	NA	NA	NA	NA	NA	NA
CM007989.1	1080656	1090431	-	CUFF.337	46.1045	CM007989.1	1090803	1091926	-	CUFF.338	166.617	1090432	1090802	3.6139	PAR.DS	ID179	ALT1	Y	LOW		ATTTTTTTTTCAAAACTAGGCAGCAAACAATGAATTATAGTTCCATTTTCCTAAAAGAAACGGTTGCGCTTAGGAATGAGGCCTTGGTAGAGCGCTAGGTAAATTCATTGGGCCTACATGGGCTTGAGCCCAGTGTGAGACTTGTGTTGGTCCATTAAACAAAGAAATTGGAATCAAAATTGATTTATTTAAAAAACGCTTCAACAAAATTTCTAGTTTAAAAAAACAGATATCTAAAAGTATTGATTATTTTTAAAAAGAAAATAAAATCAAATTAGTTTATCAACTTTTGAAAACAAATTAAAAAGCAAAATTATCTTTTAATTTTATAGATTAAAACTATCATAATAATAATAACATGAAATTGATA	NA	NA	NA	NA	NA	NA	NA	NA	NA	NA	NA	NA	NA	NA	NA	NA	NA	NA	NA	NA	NA	NA	NA	NA	NA	NA	NA	NA
CM007989.1	1090803	1091926	-	CUFF.338	166.617	CM007989.1	1100827	1102415	+	CUFF.344	22.9906	1091927	1100826	7.24716	DIV.US	ID180	DIVERGENT	N	LOW		GAAGAAACGTTAGCCAGTCATTTTTCTCTTCTGGTTCTCTTCCTCAGCGTTGCGTATTGGGCCGGACCTGGAGTTCTAATAGCCTAACTTCTTTTTTTCGGCCCATACATCCCAGGAACCTTATATTCCGTACTGTGTGCAGTGTGCACAGACCGTGTAATAGCCTACGCATTCCTATTTTTGTATATTTAAGCAGGATTCATAAAAATTTTTAAAATATATTTCTATTTTTTTTCAAAATTATTTTAAATAAAAAATAATAAGTGATAAAAATAAAAATAAATTATAATTGTTCTAGAAAACTGTTTCAGTTAAAAATTAGAAATAAGATATAAAAATAGTTCATTCTTTATTTTTTCAAAGTAATTTTTATAATATAATTTCAAAATTAATTTTAAT…	NA	NA	NA	NA	NA	NA	NA	NA	NA	NA	NA	NA	NA	NA	NA	NA	NA	NA	NA	NA	NA	NA	NA	NA	NA	NA	NA	NA
CM007989.1	1100827	1102415	+	CUFF.344	22.9906	CM007989.1	1104867	1105149	+	CUFF.346	144.512	1102416	1104866	6.28569	PAR.DS	ID181	ALT3	N	LOW		AGCAGTCCTGCAATATCTATTACCCGAGCTCCTAGGGAAGTAGCGTGGTCTTGTTATGCTTTATCTCAATTTGATCTTCATTTGCTTTAAACTTTCCTGCAGATTGGGAATCAAAGAAAGCATAAACTGGCTGGTTAATGCTATACAGAGAAGTAAGCGAACCGAAGTCTTGAGTCGCCGCACAGGATCAAGCATTGTCTAGAACTTATAGTGCATTACTCTTCACTCCTACCATTCACACACCTCACCATTTCCGTTTTTTAAAATTTGAAGATGGATTGCAACAGTTCGATTTTCTCAAGGTAATGAAGCTCTCATTTTTTCTAGGTTTGGCTAAAGCAAGGCAATTTTTCAGTCAAAATGTGTTGTAAGCGTTTCCATCCATGCTTACTTAGCAGG…	NA	NA	NA	NA	NA	NA	NA	NA	NA	NA	NA	NA	NA	NA	NA	NA	NA	NA	NA	NA	NA	NA	NA	NA	NA	NA	NA	NA
CM007989.1	1104867	1105149	+	CUFF.346	144.512	CM007989.1	1105265	1106975	+	CUFF.347	9.1743	1105150	1105264	15.7518	PAR.US	ID182	ALT1	Y	HIGH		ATCAGATGATTGTCGATTCCCCCTTGAGATGTTCACACAACAGGTCCTCGGGTGTTTTCCCGGAGAACAACTATCCATCGGAAAAAGCTTTCTACCGGGAAAGTAAGAGTTCTC	NA	NA	NA	NA	NA	NA	NA	NA	NA	NA	NA	NA	NA	NA	NA	NA	NA	NA	NA	NA	NA	NA	NA	NA	NA	NA	NA	NA
CM007989.1	1114528	1117958	-	CUFF.348	6.57634	CM007989.1	1118268	1119458	-	CUFF.349	12.9636	1117959	1118267	1.97125	PAR.DS	ID183	ALT1	Y	LOW		GTTTGGTGCAATTATTAATCATTATTATTTTGGTAAAAAGATTACACCACTAGTGGCCCGCCTCTTCGGTTGAAATATACCCATCCAATATTTTTTTGAATTTTTGTCATTTTCATTATTATTATTTAAATTGAAATTCTATTTTGGATATACTATAAAAACTGTCACACTCAAAACTTGTCGCATTATTACAAGGTGCATACAACACGAATGCAAATGAAATAGTACAAAATACTCATTTGCTTAATAAAATACTTATTTTAATTTAAAAATTTCTAATTATATTAATGAAAACGGGAAAAAAATAT	NA	NA	NA	NA	NA	NA	NA	NA	NA	NA	NA	NA	NA	NA	NA	NA	NA	NA	NA	NA	NA	NA	NA	NA	NA	NA	NA	NA
CM007989.1	1118268	1119458	-	CUFF.349	12.9636	CM007989.1	1119615	1122137	+	CUFF.351	3.6447	1119459	1119614	3.55684	DIV.US	ID184	DIVERGENT	Y	LOW		TGAGATTGGAGAGTAGCGGCAAAATAAGTTTATAAACGCCATTGCATTGGGCTTTGGGCTTTTTTTAGAACATCTGAATTGGGTCCTAAGCGAATTGGGCCATGGTTGTGCGAACTCCTGAAATTAGTGACACTCGGAAGTAAGATAACTGCGAT	NA	NA	NA	NA	NA	NA	NA	NA	NA	NA	NA	NA	NA	NA	NA	NA	NA	NA	NA	NA	NA	NA	NA	NA	NA	NA	NA	NA
CM007989.1	1119615	1122137	+	CUFF.351	3.6447	CM007989.1	1122382	1126104	+	CUFF.352	22.0333	1122138	1122381	6.04531	PAR.DS	ID185	ALT3	Y	LOW		GCGTGTCGTTGTTCGTATTCGTGTTTGTTTATGTGGTAGGGGATCCTGCACTGATTTATTCGTTTTTGCCGTAGTCTTTTTCTTCCGATCGATCATTTTTTTAATGTTTGCAGCCGAATCCTGCGTTTACTTTTTATGGTTAGTTGGAGAATCGTCGTGGCCGTGATCTGATTGTTATTAATAATATGTTCCAACATTTTGTAGCGTATGCGGAGTGTTTAGATTTGCTTTTGTTGGAACATT	DI	HI	DI	DI	NA	IV	IV	DI	NA	IV	NA	NA	NA	DI	NA	NA	NA	HI	DI	DI	NA	DI	DI	DI	DI	HI	DI	DI
CM007989.1	1126351	1131228	-	CUFF.353	30.8553	CM007989.1	1134293	1137100	-	CUFF.355	94.3686	1131229	1134292	3.05843	PAR.DS	ID186	ALT1	N	LOW		TGCTCCAGTCAAGAATTTGGTAGCAGCAGCAATTATTGTAATTATGATCGCTATTTACTCTGTTTATTTTTTATATTTGAAAAAAGAAGAAATTATTTACTTCAATTTCGTGGAAATTAGTTCGATTTACTTTTAGAGTGGACCAATGAAATAGGTCCACGCTCTCTTTTCCATTAATTCTAAAATCACACATCCCCCCTTCAAATATATAAAATTACAACAACTCACATCATTTTTTTATTTCAGCCCCATGAAAAAAAATTATAATAAATTTAATACATATATTATAACGGTAACTAGCAAAAAAAAAAATATATATATATATATATGACAAAATTTTTAAAACAGAATTATAAATTAAGTGATAGGAATTTATACTACACTCCATATCAAACCATT…	DI	HI	DI	DI	NA	NA	IV	DI	NA	IV	NA	NA	DI	DI	NA	NA	NA	HI	DI	DI	NA	DI	DI	DI	DI	HI	DI	DI
CM007989.1	1134293	1137100	-	CUFF.355	94.3686	CM007989.1	1141000	1142280	-	CUFF.357	2.7503	1137101	1140999	34.3121	PAR.US	ID187	ALT3	N	HIGH		TGTGAGCCAAATAGTCTCCATCGCAAATCAGCTTCGTAGTTATCGAATATTATTTTTCTTTTACGAAATAAAAAATTGTGGCCATTGTCCAAACGTCTTTTTCATGAAATAATGACGTAATAGTGACGTAGTATATTAATTTTGTTTGCTAATCCGATTTAAAATAAATATTATTTATTTTAGACTTGTGGGCGGGCTTTGGACTGGATTGTCGATAATGGAGCTGTCCTGAGCAAGGGGAAGGGCCTAGGCCCACATACTACATTGGACCACAGTTATGGGTCGAAAACATGGCTCGATTTATCAGGCCCACAAATTAATCTGATGATAAAATAAAAATAAAAATGACAAAAAATGATTTAAGATTGAATTATTCATCATAAAAATTAAAAAAATGTG…	NA	NA	NA	NA	NA	NA	NA	NA	NA	NA	NA	NA	NA	NA	NA	NA	NA	NA	NA	NA	NA	NA	NA	NA	NA	NA	NA	NA
CM007989.1	1141319	1142210	+	CUFF.358	5.43102	CM007989.1	1145127	1153567	-	CUFF.360	15.4622	1142211	1145126	2.84702	CON.DS	ID188	CONVERGENT	N	LOW		TAGAAAACTTCTCCAATTGGCTTAGTGATGCAAATCGATCCATCTAATGGTGGATACTTGTCGGGGAACACTTTTTTTTTATTAATAAAATAAAAAAATTATTACATACCTTTCTGGAGTTAGTTAATTTATTCTGCAAGTTGTACATCCCTTTTTATCCCCTTATAAAAAGAAGGTAATAAAGAAAGATATTAAATAAAATAATATATTTGATATTTTTCAATTTTACAATATATGAATTCCATTTTTTCAATATTATTTATATATATCAGATTCATTTAATATTTTTTATTTTAAATTTTTTTTTTATTTACGTTACAAAATATTGAAGATAGGTTTATATTTTCATATAAAATATTAGAATATAATTATAAAAATATTATTTAATCCATCAAAATA…	NA	NA	NA	NA	NA	NA	NA	NA	NA	NA	NA	NA	NA	NA	NA	NA	NA	NA	NA	NA	NA	NA	NA	NA	NA	NA	NA	NA
CM007989.1	1145127	1153567	-	CUFF.360	15.4622	CM007989.1	1153899	1156012	+	CUFF.361	7.89448	1153568	1153898	1.95861	DIV.US	ID189	DIVERGENT	Y	LOW		GCGAAGAATCCGATTTCACCCAAATTATTATTTTATAAAATTGGTTTTTTACCCAAATTATTTAATTTCGTTTGATAGAATTAAAAAAAAAACATTTTGATGCATAATTTCTTTAAATATATAATTAAATGATCTTGTGTATAATAAATGTATTTAGAATAAATAAAAAAATCAAAATCTCGTTTAACTAAAATAATATGTGAAAAAAAGAATTTCAAAAATATATTATTAGAATTTTAATAATAATATAAAAATGCTCTAAATATTATTTTATATTGAAGGTAATGAAGGCCTCTCGTGTCTATGTTGATTGACTGTTGTGTAATCAAT	NA	NA	NA	NA	NA	NA	NA	NA	NA	NA	NA	NA	NA	NA	NA	NA	NA	NA	NA	NA	NA	NA	NA	NA	NA	NA	NA	NA
CM007989.1	1154268	1156911	-	CUFF.362	4.6186	CM007989.1	1165605	1171100	+	CUFF.365	85.0306	1156912	1165604	18.4105	DIV.DS	ID190	DIVERGENT	N	HIGH		CGAGCCTGAAATGATCACTGGGCTTCCATGGGATGCCGGCCCAATAAACATAGCTCATCACAATAAAGCCACGCGTCATGTAGGCCCAATCCCAATACTCGTAGCTCGTACACTACAACGACCCCCAAACAGCATGGGATGGGGGAGGCCCACCACTGTAGCTTACGGTATAAAGTTGTTAATAGATCAATTTCTGAGTATTTATTTAATCGGAAATTATATAATTGAATTTCATTGAAAAACCATTTTATAGAAATCAGGGTTCACCGTTTTGTGATCAAGACTTTAAATTTCGTCGTAAAATTTCTAATTTTCGGCATAATTTAAATATATTCTTTAAAAATAATTTTGATGGAAATTGAAATTTTGATTGATGGTGTATTATAGTATCTCTCATTA…	NA	NA	NA	NA	NA	NA	NA	NA	NA	NA	NA	NA	NA	NA	NA	NA	NA	NA	NA	NA	NA	NA	NA	NA	NA	NA	NA	NA
CM007989.1	1165605	1171100	+	CUFF.365	85.0306	CM007989.1	1175133	1177620	-	CUFF.368	23.0831	1171101	1175132	3.68368	CON.US	ID191	CONVERGENT	N	LOW		CGGCCCGGTGCTCGAAATCTGCGGGCTCAACTGCAACGACGAGTAGTCGGCCGGAGCCCCGCATTCAAGACGTTGTTTTTTGTCATGTGTAGATATGTCAAAGAAGCCAGGGGGGGAGATGCCTTCATTTGTTGCTACTACGAGTCCTGAAAGTTTGATTATTCTTTGGTTGCCATTCAGCCACGTGTACCAGCCACCTCATTGTTTTTATTGTCTTTTTTAAATTACATTATTATACTTATTACTTTTACAAAATTATCTCATTATTAATCTTTATTTTAAATATATAAATAAAATGTTTGATATTATAGTATGGAAGATATATACATAAGTTTACACATTAATGACAGACTTGTAATTAATCACATACTTATTTTGTAAGTATGTGTGTAATATATA…	NA	NA	NA	NA	NA	NA	NA	NA	NA	NA	NA	NA	NA	NA	NA	NA	NA	NA	NA	NA	NA	NA	NA	NA	NA	NA	NA	NA
CM007989.1	1177229	1181611	+	CUFF.369	38.4256	CM007989.1	1182629	1185983	-	CUFF.371	8.989	1181612	1182628	4.27474	CON.US	ID192	CONVERGENT	N	LOW		CTCAAGTCAACCATTTTTAAAAGTACTTTGTACCAAAAGCGTGAGAATTCTGTGTTCAAGAGCTTGTTTCCCTTTGGTATCAGCGTCTGCGAAGTCTGTTTCTGGGCATGATCCATAAAAAAAAAAGCTTGTATTGTTTCTCAACTTTCAAGCGTCCACTGTGTTATCTCCCAGCCATTGACTGATCTTTCTGTAGGCCTTCCAAAGTACACACGGGTGGCGTTTGGTATAGTTTTCTTCTCTGAACTTGGCGTTCATGAATTTTCCGGTCTCCTCTAAATGAATTTCCGGTCAGCTCGTGGATTGGCAAACTGGGAAGGAAATTCAGGCTACAAGCCCAACTTTTCAGCCCGTGTTGATGAAAACGGGTTTTGTTTCACGGCCCAATATACGCCTTGA…	NA	NA	NA	NA	NA	NA	NA	NA	NA	NA	NA	NA	NA	NA	NA	NA	NA	NA	NA	NA	NA	NA	NA	NA	NA	NA	NA	NA
CM007989.1	1184237	1185983	+	CUFF.372	14.2994	CM007989.1	1187863	1189987	+	CUFF.373	23.2996	1185984	1187862	1.62942	PAR.DS	ID193	ALT3	N	LOW		CTCACCTCGAGCCTGCATTTAATTTTATTTCAATTGTAGCTATTGAATGATAAGTATGTTTGTTTCAAAAAAAACAAAGGCTGCTGCTGCCTCTGCTGCTCCTGTTGCGTTGTTATTTATTACAGAGAAAGAATTGTGTGTGTGTTTCATTCTAACATGATAAATCCTCTTGTGTTGCAAGCTTGTGGACCAGTGTTTGGACACAAAGTATGTACGTAGAGAGGAGTAGTTATCGTACATCAATGCTAGTGGCACACCCACAATCATCAAACTTGGGAAAATGGCATTAAATTGGCCAGAAAGAAAGAACCCAGACGCCCATATTTCATAAAGGAGCCTGAGGCTGCAGTTGCATAACAAAATACCCAGCCCAGTCGGGAGCTGGATGTGCAGGCGGGG…	NA	DI	NA	NA	NA	NA	NA	NA	NA	NA	NA	NA	DI	NA	NA	NA	NA	DI	NA	NA	NA	NA	DI	DI	NA	NA	NA	NA
CM007989.1	1187863	1189987	+	CUFF.373	23.2996	CM007989.1	1193753	1194899	+	CUFF.375	36.3084	1189988	1193752	1.55832	PAR.DS	ID194	ALT3	N	LOW		GCCGCAGATCCGCTCGCAGGATAATCGACGCAGTCGTATCATTGGATGGCGATGCCGCTACAGTGACGGACTCTCTGAAGAAGGCGGCGAAAGTTATTGAAGACCGCCGCGAGAAAAACCCCGCCTCTATCATTCTACTCTTCTCCGACGGCCACCGCAATGGGCCGCTGGTGTCATCCACGCGCTTTACCAGTTCGGAAATTCCCGTCCACTACGTGAACCTCGGTGCGTGCTCTACCATCCCCGCCGGTGACTTGTTCGCCGAGCGAATCTCGGGACTGCTAAGCGAGGTTGTTCAGGATCTTCGAATTCGGCTTAGCCTCACCCCGGACTCCGCTCCGGCCGAAATCTCCGCCGTGTATTCAAATACCGGGAAACCCGCGTTCCTCGGATCCGGTT…	NA	DI	NA	NA	NA	NA	NA	NA	NA	NA	NA	NA	DI	NA	NA	NA	NA	DI	NA	NA	NA	NA	DI	DI	NA	NA	NA	NA
CM007989.1	1193753	1194899	+	CUFF.375	36.3084	CM007989.1	1197003	1198651	+	CUFF.377	5.41909	1194900	1197002	6.70009	PAR.US	ID195	ALT1	N	LOW		CGCAAGATGAGAACTGATTTTCTAGAGATGCGTTCTCAGACAATGAAAATGGTGCTGTTTTGCTGGAGATGCTTCTGGCTCCTGTAATCATGCCCTTCATCTAACTATGTTATGAACACTGTTTGGATCATGCTGGATTTGTTTTCATGCAGATTCTACTATTTAGAAAAGATAACAATTTCCATTAGCCTAGACACAACAACCCTAATGATATGCATCCGAATTCGAAAGATAAACGTAATGCCCCATGAAGAACTTGACAGAATTCCAGCATCATCAAACTACTCCTCTCAGGTCTCTCCCGCTTGAAGAACCTGCCAGAGCGTGGTCGCGACCTCTCGCACAGTCATATTGAACTCGATCTCCATCTGCAGAAACAGTTGGAAGAACACAATGCTA…	NA	DI	NA	NA	NA	NA	NA	NA	NA	NA	NA	NA	DI	NA	NA	NA	NA	DI	NA	NA	NA	NA	DI	DI	NA	NA	NA	NA
CM007989.1	1199517	1201587	-	CUFF.379	6.34367	CM007989.1	1203652	1204973	-	CUFF.380	3.05277	1201588	1203651	2.07801	PAR.US	ID196	ALT3	N	LOW		TCTTTTCTACGATCATCGCCACATTAAACATATCGGGCTGGAAAGAGGTTCAAGCCCAGGCCCATTACCAGTTCCTTATTCCATTTTTTAATATAGTTATAAATTTAAAATCATTATTTTTAATTTAATATAATTCACGTATTTTAATATGAAAAATATATTAGATCCTTATGAATTTATACTCAATTTATGTGGCTCTATCTCATATTAAAATATGAAGATATTAATAAACGATATCAATGGTTGATAGTAATATATTTTTGTGATATGAACGTTATGAAGAAATAAAATAATAATAATTGAAAAATATTTATCATATATATTAATGAATGCATTACTATCACATTAATTTTTAAATATATTATGTGATGTGATAAATGAATATATAACTATCGAATC…	NA	NA	NA	NA	NA	NA	NA	NA	NA	NA	NA	NA	NA	NA	NA	NA	NA	NA	NA	NA	NA	NA	NA	NA	NA	NA	NA	NA
CM007989.1	1203652	1204973	-	CUFF.380	3.05277	CM007989.1	1207240	1208311	+	CUFF.383	144.457	1204974	1207239	47.32	DIV.DS	ID197	DIVERGENT	N	HIGH		CTTCAAAAACAATTGGACTGATAGTAATGTATATTTGATGTTTTAAAAATACGAATATTTTATAAAATAATTATGGAAAAAGTATTATAAACTTTTATTTTATACGAGTTCTGCTGATCAAAGCAAGTTCAATTTTTTTCATATTTCTCATTTATTTTTTTTTCAATTTTTACATATTTCATTTTTTTTAATTTCACTTCTTCATAGATGCAATAATAATAAAAAATACGATAAAATATATACAGTAACAAAAAATAATGACGTATTATTATAAAAAATACAAATTTCTATTGCAAAACTATGACATAATATCTATAAGTTAAAATATAAAAAATAGAATTAAAAAAAACAAATTATTATAAATAAAATTATTTTCTACAATCACATCTCGGTCAAATA…	NA	NA	NA	NA	NA	NA	NA	NA	NA	NA	NA	NA	NA	NA	NA	NA	NA	NA	NA	NA	NA	NA	NA	NA	NA	NA	NA	NA
CM007989.1	1207240	1208311	+	CUFF.383	144.457	CM007989.1	1209327	1213108	+	CUFF.384	40.0955	1208312	1209326	3.60282	PAR.US	ID198	ALT1	N	LOW		GCCAGCTCAGCGGGGTGGAGCTAGAACGGTACACATGGGTAAGAACGAATCACATGATATATGACTACTGCGCCGATAAACAAAGGTTCCATGCCGTGCCGACGGAGTGCTTCGCCGGAATATGATCGTCGGTGGCGCTGCAATGGGGTATATATTTATATAAATACGTGATTTCCTACTTGTCCAATCAAAACTCTCCACCTAATCATTCACCTTCTTCCTTCTACATTCAACTTATTATCCTAAAAAAATATCTTTTTTATTTTTATAATAATTTTAATTAATTTTCATTTAATTTATTATAAAAATAAAATTGACGGAAATCATAAATAAAGTTAAAAATGAGTTGAAATCTATATTATTAAATGATTTTTATATTATTTTCCCAAACAATTAAAA…	NA	NA	NA	NA	NA	NA	NA	NA	NA	NA	NA	NA	NA	NA	NA	NA	NA	NA	NA	NA	NA	NA	NA	NA	NA	NA	NA	NA
CM007989.1	1209327	1213108	+	CUFF.384	40.0955	CM007989.1	1214558	1215290	+	CUFF.385	67.4862	1213109	1214557	1.68314	PAR.DS	ID199	ALT3	N	LOW		TCTCTCCACTTATTTGGCTTCTGAGTTGCCTTTGTCTTGCCCTTCCTCCCAAAAAAAAAAAGCTAACTTTTTTTCTAACCAGGATGATCGCTTTGGTTGACAGTAGTGGTTGGTGTTCTCTGTGAACTACTGTGTGTCACTCCAATTTTAAAATACCTTGTGACCTCCCCCTTCTTATTCACCAACTTCCCTCCTAAGGAGTTAAAACATAAAAAACAATGGGCATTTATTGCACACTAATATTCGATATTTTTGTCTACTTTGCAATAAAAAAATTTGTCTATTTATATACATATCTTAGATTAGGTTATGCATGTCATATTAAATTTTAATACCTGAAAATAGAATAATAATACCTTGCCTATTACGTTATAATCATATGTTCTTTGAATTTTACTT…	NA	NA	NA	NA	NA	NA	NA	NA	NA	NA	NA	NA	NA	NA	NA	NA	NA	NA	NA	NA	NA	NA	NA	NA	NA	NA	NA	NA
CM007989.1	1214558	1215290	+	CUFF.385	67.4862	CM007989.1	1217070	1220105	+	CUFF.386	3.02722	1215291	1217069	22.2931	PAR.US	ID200	ALT1	N	HIGH		GCATCATACACGTTACATCACACAAACCCACGCATTAGTTAGTGTAATTTCTCAACTTGTAATAAAATTTCAAACATGAATTAAAATAAGATATCTTTGTATTATATAACTTTAAAAAGTGATAGCATAATAAGAAATACGTCCTGCTGTAAAATGAAAAATTAAGAAAGTAATTTGAATAAATAAAAATAAGAAATCAAAATGAGTGAAGTATTTAATTTTGCATTTATGTGTTATTTTTTAGAATGAGAATTTCACAAATTTATTTTGAAAAATAAAAATAACTATATTCTACACAAATATTAAATTTTCATTTCGAGAATAAAAACATATATAGAATATAACCCTAGTTTTTTGTCTTCGTAACATTTTTTTAATATTCAATTCAATAAAAGATTG…	NA	NA	NA	NA	NA	NA	NA	NA	NA	NA	NA	NA	NA	NA	NA	NA	NA	NA	NA	NA	NA	NA	NA	NA	NA	NA	NA	NA
CM007989.1	1217070	1220105	+	CUFF.386	3.02722	CM007989.1	1222220	1223279	+	CUFF.388	12.2324	1220106	1222219	4.04081	PAR.DS	ID201	ALT3	N	LOW		CAGACAAAGCAATGAATGTCGGTGTGGGGGCAACAGATAAAGTCTGTTACTCGGTCACGTTACTCTGTCCGGATGCTCATTCATACATTTCCCTCAGATCAGATCCCATATGCGACGGTGGGATTTCGTTTAGGTCGCCGTTGATTGACTGAAAGCCACTCTAATCCTCGTTTAGGAATCATTATGATGTCATTACCACCATAATGTTCCATTATTGCAAAGTCATTGTCTTTTGACAAAATATTTATTCAATTAATATTTTGTCTGAATATACATAATTTTTAAAGTATTTACATAATCTTATTCTATTACATGAATTTTTGTTCATTTATTGTAAATCTATTTATTAAACAAAGTATCATTTTAAACAAAAATTTATATATTATAAATACATATATA…	DI	NA	NA	NA	NA	NA	NA	NA	NA	NA	NA	DI	NA	NA	NA	NA	NA	NA	NA	DI	NA	NA	NA	NA	NA	NA	NA	NA
CM007989.1	1222220	1223279	+	CUFF.388	12.2324	CM007989.1	1223906	1228163	-	CUFF.389	5.57641	1223280	1223905	2.19361	CON.US	ID202	CONVERGENT	Y	LOW		GCTTGATTGACGGATGTATGAGTTCGAAAACGGGTCGGTTATCGTTTATATGGACGGGTCTGATCCACTTTATTAATTTAACATTTTTCACCTCGTGTGTTTATTCGTCATCACTCTTTAATTTTCCAGTCAATTAGTAGATTAGGATGTTAATTACTATGAGAAAGTTTTATCCAAGATTCAAAATTTGGATATGCTCTGGATACACATTCATTATTATTTTTTATGTTCGAAATATAAAATTAATAATTATATAAAATATATTTATTTCTCATTTTTCAGAATGGAAAATTATTATTTAAAAACACATGGAAATTTTTAATTCTAATTTTTATATTATTCTAATAATATTTTTCTAATAATACTCGTTTTTTTTTATCTATTTCAATTATTTTTTTT…	DI	NA	NA	NA	NA	NA	NA	NA	NA	NA	NA	DI	NA	NA	NA	NA	NA	NA	NA	DI	NA	NA	NA	NA	NA	NA	NA	NA
CM007989.1	1230684	1232056	-	CUFF.392	2.99116	CM007989.1	1234668	1239995	+	CUFF.395	49.0177	1232057	1234667	16.3875	DIV.DS	ID203	DIVERGENT	N	HIGH		TTCCTGGAAATTTAACAGTTGAATTAGCCTCAAAATTAGTATGAATGCAGTAAAATAATATGCGTACCACTTGCCTGAAGGGAATCTTTGCCATGGTCTTTATTAATGCAATGAAGAGACATATTTAGTGACAGAGCTGTGTATGCAGATACAGGATACACACTTATGGAGTCATTTTGCATGCAATGCAAAATGCTAAACTCAGATATACTTTTGAGTGCCGTGTGTGCATGTTCTAAAGATTCTGAATTCAACATAGCTTTCCTTGTATCATCAGAAAGAAGTAAATCTTTTATTTGCCATGCTACTCCAACAGCAACCCCATAATCTTCCAAGAATCCACTGTTTATGGACGATGACTTTTTTCTGTTGATTTCAGATCTCTTGGATGATCCTTTT…	DI	NA	NA	NA	NA	NA	NA	NA	NA	NA	NA	DI	NA	NA	NA	NA	NA	NA	NA	DI	NA	NA	NA	NA	NA	NA	NA	NA
CM007989.1	1234668	1239995	+	CUFF.395	49.0177	CM007989.1	1240197	1243547	-	CUFF.397	17.8335	1239996	1240196	2.74863	CON.US	ID204	CONVERGENT	Y	LOW		GAAAGAATTTTGTGAGAAAGCAATTCGAACAAATTGCGGACTTGTTAGAATAACAAGTATATTCTTGTAAAAAAAAGAATAGTCTTTTGAAGAACAGTGGTTGAAGTTGAAGACCGCGTTTGGTGGACGGAGCCCCCGAAGACGAAAACGTGTAAAATTTTGCATCTTGACACGAAGCGCAACGCGCCAATGCACAACTA	DI	NA	NA	NA	NA	NA	NA	NA	NA	NA	NA	DI	NA	NA	NA	NA	NA	NA	NA	DI	NA	NA	NA	NA	NA	NA	NA	NA
CM007989.1	1249896	1253103	-	CUFF.399	25.3167	CM007989.1	1253755	1255507	+	CUFF.400	2.3918	1253104	1253754	10.5848	DIV.US	ID205	DIVERGENT	Y	HIGH		GACTGTAATGAAAAGTTTAAAATTTTCCTTGCTAATTTTCCATTAGTTTATTTATTCTTAAAAATAATTAACAAATGGGCCGCAATCAGGTGGGCTCAACCCAAGTTTGGATTCTAGAGTCAGAGGACGCAGCCCAGTCTGAGCCCAGTATTCAAAATTTAGATTACAAGTTTAATAAATTATTTATTGAAAACTAAAAATATAACAATTTTTATAAACATAAAGACCAATTCATGGCCTAGCCAAGGCAAAAAATAATTTTTTTACGAGGTAATATGAATATTCATTTTTTAAGAACGAAGGTTTGAAAATCTATCTATATTACCTACAAACAATTCAAATGTTTTAAAATCTCGATCGTTAAAAATTGATCAAAAGTCTGAATGTATTAGGTTTCAC…	DI	NA	NA	NA	NA	NA	NA	NA	NA	NA	NA	DI	NA	NA	NA	NA	NA	NA	NA	DI	NA	NA	NA	NA	NA	NA	NA	NA
CM007989.1	1253755	1255507	+	CUFF.400	2.3918	CM007989.1	1259281	1260393	+	CUFF.401	316.336	1255508	1259280	132.258	PAR.DS	ID206	ALT3	N	HIGH		AACTGTGATCTCAGAATGGGAGCCTTTAGCCTTGGTGTGAATCGTGTCGCTCGAGCCACGGTTCTCAGGGGCTGGGGAGCATAACCAGCAATGTTCAAGTAGCATATTCAGAAAGCCATACACTGTGTATAATGTTGATGAAAAACAGATCATCCCAATTGTACTATAAACATGAAGCTATCTGATATTTATATATAACAGATGATGGTATGTCCAAAAAGACAAGAACTTTGATCTCACAATTTACTCCCTGTATTAGTGATGGATCAGCACAAGATGTGCCACTGCTACAAGGATCAAAAATCTCTCAAAACCAACAACCAATGAAGTAGTTGAAGAATTTGCCCCCTGAACTGGAGGTGTGTTGGAAGTATTGCTGCTCCCGGAGCTTCTGAATCT…	DI	NA	NA	NA	NA	NA	NA	NA	NA	NA	NA	DI	NA	NA	NA	NA	NA	NA	NA	DI	NA	NA	NA	NA	NA	NA	NA	NA
CM007989.1	1259281	1260393	+	CUFF.401	316.336	CM007989.1	1260695	1263256	+	CUFF.402	21.9034	1260394	1260694	14.4423	PAR.US	ID207	ALT1	Y	HIGH		TCGTTCTGCACAAATCACACACACAAATGCATCTGAAGACGCCCCAAGCAGGAGTGCTTGAAACCCGAGGACAAACCGGCGGGTCGAACCGTTTGAAAACAGCCCCAGTAATTTCACTTGGACGATAACTAATTAATAGTTAATTTATTAAATTTATAAATACAAAAGATTCTATTAATTAATTAATAGTTATGTTAATACATGAATAAGAGGGATTGGTACGATAATTAAATATTAAAAAAACAAAAATATAAAATCCTAGGCTTCTAACTCAAGCTTTACATTTGAGGCAGCGGCTAA	DI	NA	NA	NA	NA	NA	NA	NA	NA	NA	NA	DI	NA	NA	NA	NA	NA	NA	NA	DI	NA	NA	NA	NA	NA	NA	NA	NA
CM007989.1	1260695	1263256	+	CUFF.402	21.9034	CM007989.1	1263507	1266387	+	CUFF.403	212.872	1263257	1263506	9.71869	PAR.DS	ID208	ALT3	Y	LOW		ACGTTATATAAAACTGTGATGACTGTGACCTGATTTAAGTTGGGCTTCTTGGCCCGGCCCATCATCATCTTTCGTTCTACAATATATTATAAATTATTCATCTGAATTAAATAATAATTTTAAACACGTCGGGTTGGAAAAATCAAATCCGGCAACGCGTTGACTACGAAGTGACGTGTTTGAAAAGCATTGCGTCGTCACGCAATAAATAGATTTTTTTGGGTTATCGAGGAGAGGAGAGGAGAAGCC	DI	NA	NA	NA	NA	NA	NA	NA	NA	NA	NA	DI	NA	NA	NA	NA	NA	NA	NA	DI	NA	NA	NA	NA	NA	NA	NA	NA
CM007989.1	1263507	1266387	+	CUFF.403	212.872	CM007989.1	1267343	1270063	-	CUFF.404	21.7239	1266388	1267342	9.79899	CON.US	ID209	CONVERGENT	Y	LOW		TCTTACAAGGACTTGAAACAGCTCCATGTGAAGACCATTTCCAAGACTCTCCTCAATTAAAGGCTCCCCTATTGGCTCTTCCCTGTCTGTGATCTCACTACTTTACTACCATGGAATGGATTTCCCCTGCAATAAAATCTCGAGACTTTCCAAATTGAAACAATTGTGATGTTCTTCACACACAGAATATGTGTCATCATAATATTGCCTCATCGGGTTTTCTCATTGTGGCAGACCCCCCAAAAAAGCACGAATCCATCATGAAAAAATGAACAGTGGAGATTGCCACCATACTAAAACTGATTTTACAACTCTCATGACATGATGGATTGTTCAGAGAAACCTTCACCTGGAGGCACCAAGGCCTCTCAACTTGGGACGTCTTGTTGCAACCAGAGG…	DI	NA	NA	NA	NA	NA	NA	NA	NA	NA	NA	DI	NA	NA	NA	NA	NA	NA	NA	DI	NA	NA	NA	NA	NA	NA	NA	NA
CM007989.1	1267343	1270063	-	CUFF.404	21.7239	CM007989.1	1275849	1276872	-	CUFF.406	2.35265	1270064	1275848	9.2338	PAR.US	ID210	ALT3	N	LOW		CGGAAGAAACAAGATGAAATTTCCGCTCCACGAGGTACAGAATTTAGCGCTGAAGTACTAACGCGTGGGCCGTGGAGCCTACGGAAGGTATCACCAGACGATTCCGTTTTAGTTTTCCAGATTCCGGATGCAGCCAAACAAGGGATCCGAACCCTCTACCAGATTTGGGCTTCGTACAAGGAAAAACACTCCCGCACTTTAGGCCGGCCCATTTCCACCGCACCGATCCATTACTCATGACCTTTCAATATTTATATTAAAAATAATAATATGTTTATCATTTTTAATATAAATAAAAAGAATTAAAGGTTAAATTTCAATCCTAATATGTCGTAAATTTTAATATACTTATTAATATTTTTCATTTATACCATTTATTAATAGATATTTTTGAATTGG…	NA	NA	NA	NA	NA	NA	NA	NA	NA	NA	NA	NA	NA	NA	NA	NA	NA	NA	NA	NA	NA	NA	NA	NA	NA	NA	NA	NA
CM007989.1	1277570	1279689	-	CUFF.407	4.68462	CM007989.1	1281966	1285445	-	CUFF.408	10.7122	1279690	1281965	2.28668	PAR.DS	ID211	ALT1	N	LOW		GGGACCAAAAGGATTCTTCGGGAAAATAAGCATGTCATCAAATAAATAAAATGGCAGCAACGCAACTTTGTCCAGACAGAGCGGAAGCCGTATGTGTTATTCTTTCTCTGTGATTTTCTTTTTTTCACCATCACGTTTTATTGAAAAATCCCAAAAAGTTAAATAAAGATTGAATAAAATATTTACGCCATTTTTATTTCATTAAATTCATTCCAAAACGGTGTGGAAATGTCCTCAATCCTCCTCTGACTTTCCTGTATTATTAAAAAATGTCAAATGATTGCTATGTAATAATAATTAATGTAATGCATGTCTTTTAATTAGAAATTATTTTATACCATTTGTTTATTCTTCTTGGCGGAGCTCGAGAAGTCAAAGCATGCAACGGAAAAGGATAAA…	NA	NA	NA	NA	NA	NA	NA	NA	NA	NA	NA	NA	NA	NA	NA	NA	NA	NA	NA	NA	NA	NA	NA	NA	NA	NA	NA	NA
CM007989.1	1293996	1295813	-	CUFF.410	8.86135	CM007989.1	1295960	1296811	+	CUFF.411	490.668	1295814	1295959	55.3717	DIV.DS	ID212	DIVERGENT	Y	HIGH		TTCTCGTTTCCCCTCGTGTTCCTGTCTCGCAGGGAAACATAACACTGGGCCTAGGCCCAAACTTGTCAAGCCCAACTATACTTAGTTTTGAGTACGTGCTTTTAATATATTAGGCCCGTTTAGGACGGTATTCTCTGAGCGGCCC	NA	NA	NA	NA	NA	NA	NA	NA	NA	NA	NA	NA	NA	NA	NA	NA	NA	NA	NA	NA	NA	NA	NA	NA	NA	NA	NA	NA
CM007989.1	1295960	1296811	+	CUFF.411	490.668	CM007989.1	1297178	1300480	-	CUFF.412	6.644	1296812	1297177	73.8513	CON.US	ID213	CONVERGENT	Y	HIGH		GATGTTGTCAATGATCTCAAAGGAGGGTATTGAGATTGTTTCTTTAAGACTGCCTTTTTCCCTTGGAAGACATCTTGTTCCTATTTTGTTGGTCTCGATGCATGATTACTGCTTCAATTTGTGCTTCTTATGACTCTGGTTTGAGATATGTGCGCATCTTGATGACTGCGCGCGATCAACACCATGTCTATTTCCTCTTTTTCTTCGAAGATTACACACTCAAATGGGACTAACTCACGCTTAAGCCATATGGGCCTCGTTGCATAGTAGTATTACTATGTTGTGTCTGAATTGATGTGCTCAACAATGAGATTTGAAAGGATGAGATGAGATGGTGTAAATATTGCATTGGACCAGTGTGAACA	NA	NA	NA	NA	NA	NA	NA	NA	NA	NA	NA	NA	NA	NA	NA	NA	NA	NA	NA	NA	NA	NA	NA	NA	NA	NA	NA	NA
CM007989.1	1297178	1300480	-	CUFF.412	6.644	CM007989.1	1300610	1303710	+	CUFF.413	7.13088	1300481	1300609	1.07328	DIV.DS	ID214	ALT2	Y	LOW		AAGTAGAAATTTTTGAGCGGGGAAATATAATCTTGTTTTATCAGGAAAATATGTACCGTTAACCATGAACTTGTTTTGTAGCCTTATAAAATTATGACAACTTTACCCTTGGTAACAAAACATTTCAC	NA	NA	NA	NA	NA	NA	NA	NA	NA	NA	NA	NA	NA	NA	NA	NA	NA	NA	NA	NA	NA	NA	NA	NA	NA	NA	NA	NA
CM007989.1	1305336	1313091	-	CUFF.415	3.43405	CM007989.1	1313426	1316508	-	CUFF.416	6.95604	1313092	1313425	2.02561	PAR.DS	ID215	ALT1	Y	LOW		TGCCGCCGTTACTTTAGAATACCAACCTCCGCCGCCGGCGGTGGAACTTCGGGAGGCGATTCAACGTCGATCACTACTCCAAAATCTTATTGGGCCCATTATTCGTTTCACTGAAACGAGTGTCCAATCAAAGCCCATTACCCGTCCGAAATCCCCTCCAAAAATTCAGTGACGTCACCAAACTTTTGAATTCATTTATACTTCTCTTCAAAACGTTTTTAAATTTAATATATTTCCAATATTTTAATTTTCATGTATATGTCATTTATTAATATTTTTTAAATCATTTTCCGGTTTTCAAACAACACATCTAATATTTTCGAAAAAAAGAAA	NA	NA	NA	NA	NA	NA	NA	NA	NA	NA	NA	NA	NA	NA	NA	NA	NA	NA	NA	NA	NA	NA	NA	NA	NA	NA	NA	NA
CM007989.1	1313426	1316508	-	CUFF.416	6.95604	CM007989.1	1326281	1330647	+	CUFF.419	0.870217	1316509	1326280	7.99345	DIV.US	ID216	DIVERGENT	N	LOW		TTCCCAAGTTTAAAATAATAAAACCTAATTTTATTATTATTATTATTCTCCAGTTTTGCCAATCACTTCTTCTACGGTTCTACCTCCCGCTTTCTTGTTACATTTGGGCCACCCGTAGCACGGCCCATTAAAATCACGGGCCATAGATGGGCTACAGATCAAGGCCCTTTTATTTTTCTATTCCAACTATGAGTCACTATTAATGGGCCATATCAAATGGGTCCCAGTCGAATCCTAAACGACCTCGAACTCAACTAAAAAAACAAAAACTCCAACTTTGAATATTTTATAAGATCCTATGCATATGATCGCACCAAATGGTATCGTACAAACACATGTCACATAAACCATGGTGTTAAATTCTAATGCAACATCTTCTAATCCATGTTGAACCAGATC…	NA	NA	NA	NA	NA	NA	NA	NA	NA	NA	NA	NA	NA	NA	NA	NA	NA	NA	NA	NA	NA	NA	NA	NA	NA	NA	NA	NA
CM007989.1	1326281	1330647	+	CUFF.419	0.870217	CM007989.1	1333695	1337017	-	CUFF.420	23.9213	1330648	1333694	27.4889	CON.DS	ID217	CONVERGENT	N	HIGH		CCTAGATCTGCTTGAAGAAGCACTGCTCATCATCTTCAAATATAAACCAGAACTACAAACAATTCTATCATCAAATTTTCATCCCAAGTCATAATGGCCTTCAGGTTTTGAGACATCAGACGGCACAAAATTTCGCTGCATTTGTTGTGAATGCGATCTTCTTTCTATAACGTTTTCAGTTAATAAAAGAAAAAAAAAATTCTTCGACATGTCTAAAGGCTGAGGTACAGAAGGTTTTCCATACCCTCCAGGTCACTCGTCCAGCCATAATGTAGTGTTAGGAGGGGGTCAATTCCTAAAGCCTGATAATAGGCTTTCTCTGCTGTCGCCATGCGATCCTGGAACACACTCCATTCAAGGTGGCATCTCTCTCTCACCTGCAAAAACTCAGGTTTGTAT…	NA	NA	NA	NA	NA	NA	NA	NA	NA	NA	NA	NA	NA	NA	NA	NA	NA	NA	NA	NA	NA	NA	NA	NA	NA	NA	NA	NA
CM007989.1	1333695	1337017	-	CUFF.420	23.9213	CM007989.1	1337174	1339171	-	CUFF.421	172.555	1337018	1337173	7.21344	PAR.DS	ID218	ALT1	Y	LOW		ATGGAAACTAAAGAAACCAGTCACAAACGTAAGCAACAGAGAAGTACCCATTGAAACTAAAGAAGCCAGTCACAAATAAATGCAAGCAACAGAGAAAAGCACTCATACTCAATAAGTGTTGTGTGAATAAGCTAAGGTGTAGTTTGCTTCATGGT	NA	NA	NA	NA	NA	NA	NA	NA	NA	NA	NA	NA	NA	NA	NA	NA	NA	NA	NA	NA	NA	NA	NA	NA	NA	NA	NA	NA
CM007989.1	1337174	1339171	-	CUFF.421	172.555	CM007989.1	1340554	1348349	+	CUFF.422	111.273	1339172	1340553	1.55074	DIV.US	ID219	DIVERGENT	N	LOW		GAAACGCAAACCAAAAAACGATTTTTAGATTCCATTCGTTTTTCTCTTAAAAATTTAAAATTGAGATAGCGACTTTACACAAATTCAAACTCCAAATGAATATCAATTATCACCCGTTTACTGATTTTAAACTGTTTTTGGAACACCTGAAAAATCATTATAAAATGTAAACTATTTATATTGTAAAAAAAATAAAAATCTAAAAATATTTATTGTTCTTAAAAAATTGTAAACATGAAATTTCAATAATATTGTAAATATTCTCACAAAAATAATTTTTAAGAAGTAGAATCAAATACAATCATTTTTGGAAAATGCTTTAAATAAAATAGAAATTAAAAAGTATTTAAGTTTCGTTTGAGACCAGGTTTTAATTTGTTCATATTAAATAAAATTAAA…	NA	NA	NA	NA	NA	NA	NA	NA	NA	NA	NA	NA	NA	NA	NA	NA	NA	NA	NA	NA	NA	NA	NA	NA	NA	NA	NA	NA
CM007989.1	1340554	1348349	+	CUFF.422	111.273	CM007989.1	1352605	1353555	+	CUFF.423	5.97431	1348350	1352604	18.6252	PAR.US	ID220	ALT1	N	HIGH		ATGAAAAAAGTGAAATAGTTGCAGCTGCAGAGTCTCAGGTGTTAGAGCATGAACATTTGAAAACAGAAGGTGTTGATTTAAGAGAAGAGGTAGAAATTATGAAATCTACATTTTAAAATTCAACTTTTTGCTTCTTGCATACATCATGATCGCCTCGAGTCATGATCCTGAAGATGTTTTCGCGTGAATCAGGTGGAGAACAAAGATGAAGATGAGAAAAATGCCAATAAAATCAGTGACGATACTGAGCTCAAATCTACTGAAGATGCAAGTGAAACGGAAAAGGCAGATAGAAAAAAAATTATTTCACATTATTTCTTTTAAATATCTCCCTGTCACAGTACTAAAAGCCAACCATTGTGCAGGTTGCGGAAAAAATTGAGGAGGCTTTGGAAACAC…	NA	NA	NA	NA	NA	NA	NA	NA	NA	NA	NA	NA	NA	NA	NA	NA	NA	NA	NA	NA	NA	NA	NA	NA	NA	NA	NA	NA
CM007989.1	1355604	1356188	+	CUFF.425	7.62641	CM007989.1	1356516	1360974	+	CUFF.426	2.45782	1356189	1356515	3.10291	PAR.US	ID221	ALT1	Y	LOW		CATAGGTATGGCCAGTTGCTGATACCTGCTTTTCTTTTTTTTTTGGCTTGAAATGTTACTTAAGCTGCGAGTAGGCATTGCAATGGTAAGTTAGCGTATGCATATGATCTCAATGAAGTGATTTATGCAGTTGTTTGATCCTCAAAATGAATCATTTGAGATACATGATTTCGAATGATCATGTTTATCGTTTCTTTGTATTTTGATTTGATCTTTTATTATGACTAGGATAACAAAGTGGCAATAGTTATATATTTCTTTTGTCACAATCAAGTGAGAAATGCTGTTGAGAGTCAGTGTATTTTCTATCTATTGGTAGCTTCTGT	NA	NA	NA	NA	NA	NA	NA	NA	NA	NA	NA	NA	NA	NA	NA	NA	NA	NA	NA	NA	NA	NA	NA	NA	NA	NA	NA	NA
CM007989.1	1356516	1360974	+	CUFF.426	2.45782	CM007989.1	1361139	1361779	+	CUFF.427	22.66	1360975	1361138	9.21956	PAR.DS	ID222	ALT3	Y	LOW		CTCTTAGATCTTTTACTGGTAATTTTCTCATTCTCATGGCTTTAGATCGCATATACGATAATACTACCATTATTTTCAGTAGATTGGAACATCAATTCCAAAGGTTACCTCACAGTTTTGTGAGTTTTTAATGATGGATTTCCCTCCATTCTGCACAGTTACC	NA	NA	NA	NA	NA	NA	NA	NA	NA	NA	NA	NA	NA	NA	NA	NA	NA	NA	NA	NA	NA	NA	NA	NA	NA	NA	NA	NA
CM007989.1	1361139	1361779	+	CUFF.427	22.66	CM007989.1	1362826	1364619	-	CUFF.428	7.30348	1361780	1362825	3.10264	CON.US	ID223	CONVERGENT	N	LOW		TGTACAACATGATGCTAATTCGCCTGCGCCACAGGGTATCCATGAATCCGAGAGCACCGTTTCAGCTCTGCTGTGTCAAGTGCTGCATCAGACGTGTGTTTCTCTGAAAAGATACCTACCTGCTAGTGAGCTGCTGAAGCTTTCCAACATGGTGATATGAGTATCCACAGGATAGTCAGTTGGAGAAATGTGCAATACTGTAAGTTTATGAACAATGTATCACATTTTGGTAAATTGCGAGAATGCTGGACAACATAAAGGCTCAAGGAAAAGAGATCCAAACACACTCTGCTGCCTATACTCCTACAAGACAGAAGCAAAAACAAAAAGCTGCAAACAACAAAACAGAATGCGGGCTTTTAAAATATGCAACAGAACCCATGGAGAATTTCTACCACA…	NA	NA	NA	NA	NA	NA	NA	NA	NA	NA	NA	NA	NA	NA	NA	NA	NA	NA	NA	NA	NA	NA	NA	NA	NA	NA	NA	NA
CM007989.1	1362826	1364619	-	CUFF.428	7.30348	CM007989.1	1368239	1370076	+	CUFF.429	7.57619	1364620	1368238	1.03734	DIV.DS	ID224	ALT2	N	LOW		ATTCCGAATTTGATATTGAGTTCAGACACTAGTGAGTAGCAGTATTGATCATATTAATAAATGTTTAACCCACATAACACGCGGGCATTTGGTCTAGTGGTATGATTCTCGCTTTGGGTGCGAGAGGTCCCGAGTTCGATTCTCGGAATGCCCCCTTTTTTGCACACTTCTTTTACCAAACCGTTTTTTTTTTTAACATAAATAAAGTCGACGACAAAACACGATCCCTCCTCCACACTCGCAACTGACACTGGTAAACACGGAGGCTGGAGCCGTGTGAGCCCCAACATTATCTGGATTCCCGACGATTCTTCTGTTCACTTTGTCACCAAAATATCTCCATAAGCCTCTTCCTGCTGTAGCTCTATGCAGCCCCTCGTTTTCAGAACCTGTTACGTT…	NA	NA	NA	NA	NA	NA	NA	NA	NA	NA	NA	NA	NA	NA	NA	NA	NA	NA	NA	NA	NA	NA	NA	NA	NA	NA	NA	NA
CM007989.1	1370191	1372823	+	CUFF.430	10.1805	CM007989.1	1377934	1386627	+	CUFF.432	44.9071	1372824	1377933	4.41108	PAR.DS	ID225	ALT3	N	LOW		AATTATTCATGTATCATAAATTGGAATACTTTTTCATCCACACTTCCGTAAAATGATGAATTATCAGAACTCTTGTCCCCATCGTCAAGTACAAGTTGGCCCCACATGCATTTGTGTCTGATTAATGTAATTTATTTAATTAAGTATTTAAATAAATATATAGTACTTAATTATAATTAAAAATATATTTCGATGGATATATTTATAAATATTATTCGAAATATTATTGTGTTAATTATAATAAAAAAATGAAAACTCAATTAGTTAACAAAACTCACGTAAAAAAAATATATTTTTTGAAAACATATGTAATTTATTTTGTCAATTATATCGAAAATACATTGATTAAATAAATATAATTTTAAATACATTCTTATTTATAGAAATAAATAAAATTAT…	NA	NA	NA	NA	NA	NA	NA	NA	NA	NA	NA	NA	NA	NA	NA	NA	NA	NA	NA	NA	NA	NA	NA	NA	NA	NA	NA	NA
CM007989.1	1377934	1386627	+	CUFF.432	44.9071	CM007989.1	1387828	1393170	+	CUFF.433	5.3127	1386628	1387827	8.45279	PAR.US	ID226	ALT1	N	LOW		TGGGCAGCTCTCACCAATCTGCATCAAGAATAATATTCCATTAGGAAAGTACATTTATTCTCAACTGCATGAAATCTGATATAAACACGAATCTTTAAATAAAAAAACGAGAGAAAACAGAAAAAGCATCACAGGGCACGTAGTTATCGCATCTGAAAACATCAAATAGGCAGCAAAAACAAAACTTTAACCCAGAACATTCAAAGAAGCCCAGCTAGCAAATCAGCGAAATCACTTCATGAACTGGGCCGTGGCAGTAACCGAAATAAAAAAAACAAAAAAGAGAGATGGGGCTGGTGCAAAACGAGGTTCTTACGCTTCAGCTTTATCCACGTTTGTAGATACATCATCAGAGCAAGCGAACTGCAGAGCCGCGACGCTAACGATTCTGCTCTTCGC…	NA	NA	NA	NA	NA	NA	NA	NA	NA	NA	NA	NA	NA	NA	NA	NA	NA	NA	NA	NA	NA	NA	NA	NA	NA	NA	NA	NA
CM007989.1	1391217	1394462	-	CUFF.434	13.4462	CM007989.1	1396519	1399692	-	CUFF.435	71.3799	1394463	1396518	5.30857	PAR.DS	ID227	ALT1	N	LOW		TCAATCAGTCACCGGTCGTTGGAAAACAAACTTGAAAGTTTCGATTTTTCCTCATAGTCGGCAACATAATTATGTAATATTAATTTAAATGCTAATCGTGATATATTTAAATATTAACATTTAATTACAAAGATACAAATTTGACATCACTTACGTTAATAAATTAATTCAATTAATAGCATACTTAAATTATTTATATTCAGATAAATATAATAATTGAGTGTATTATAAAAGTGGTCCCCTCATGGATATATAATAAAAATAAATATCGATAATATAAAAATTTTATTTCACTTTGTAATAAAAACTATAACGGATGGTTACTTTTTGAAATAAACCTAGAGTAACTATAATTGAAAATATGGTTAACAAAACATATACAAAAGGAATTATACTGCA…	NA	NA	NA	NA	NA	NA	NA	NA	NA	NA	NA	NA	NA	NA	NA	NA	NA	NA	NA	NA	NA	NA	NA	NA	NA	NA	NA	NA
CM007989.1	1396519	1399692	-	CUFF.435	71.3799	CM007989.1	1403050	1404329	-	CUFF.437	8.95526	1399693	1403049	7.97073	PAR.US	ID228	ALT3	N	LOW		AACGGTGGAGGAGATAGTGAGGAGGGTCCAATATATACGACGCGCAGAAAGAAACCCTCATCCATTGTGGACCGAAAAGTGCATGGATTTAAACTATTGGGGCCTTTTTGGAGATTTAACCTTTATTGGGTAATTTCCGAATAAAGAAACATTTCTAGGGCAAATTTGCAATACAGCGGATGAAATCCAAACGGTGACAAAGCCCATGCCTTTTGGGCTTGGGGCCCGACAACTAAAAGTGTTTCAAGTTGCTTTTCTTTTTTAGTTTCCATGGAATTGCATCACGCAAAAATGAGGACGAGATTATGATTCACGGGAACTGTAAAAGAACGGCCTTCCGCGGTAAAAATCTTGATTTTCTTTTTGGGTATCTCTCTCCTTCAAGGTTTTTTTAGTCGA…	NA	NA	NA	NA	NA	NA	NA	NA	NA	NA	NA	NA	NA	NA	NA	NA	NA	NA	NA	NA	NA	NA	NA	NA	NA	NA	NA	NA
CM007989.1	1403050	1404329	-	CUFF.437	8.95526	CM007989.1	1404481	1405555	-	CUFF.438	51.8841	1404330	1404480	5.7937	PAR.DS	ID229	ALT1	Y	LOW		AGTAACTTACCTTTTCATACTCTAGGGCTTGAAGTATCATCTCCACCTGCAATGCCACAGAAGCAGTTAAACACGCACTTAAAAGATCATCTAGAGTCTGCTTCAGATCCAAGTATCATTCGGGATCCATTCAATTCAATGGCAATTTGT	NA	NA	NA	NA	NA	NA	NA	NA	NA	NA	NA	NA	NA	NA	NA	NA	NA	NA	NA	NA	NA	NA	NA	NA	NA	NA	NA	NA
CM007989.1	1404481	1405555	-	CUFF.438	51.8841	CM007989.1	1407392	1412677	+	CUFF.439	40.561	1405556	1407391	1.27916	DIV.US	ID230	ALT2	N	LOW		CCAAGAGTAGTGCATTTCTTTCCCTCCATTTCTAACCTTTCTTCCTCCAAGCAATCTATTGGGCCTACGCGTTAATCCGGCCCATAATTTGAACTCCAATTTAACACATCCCACATACCCGGGCTCCTCAACAAGGCCCAAATGCAACCAACATGAAAAATCAACTATATTAATTTATTTTTTACATTTTATATTATTTAATAATTTTTCTTTATTGCACGATTATGTGGATTTATCCATCATCTTATGTAGCGTGGAGACCCTGATCCATATTGCACTTTTATTTAATAGATCTCCAAATTAAATCCGATGCTATAAAATTAATGCAAATAATTGCCTTCTACCAAGTGCCCAACCAGACCATAGTTTCATACCTTGTTCTATGACTTGGGCCCCACA…	NA	NA	NA	NA	NA	NA	NA	NA	NA	NA	NA	NA	NA	NA	NA	NA	NA	NA	NA	NA	NA	NA	NA	NA	NA	NA	NA	NA
CM007989.1	1407392	1412677	+	CUFF.439	40.561	CM007989.1	1416545	1420092	-	CUFF.441	21.3502	1412678	1416544	1.8998	CON.US	ID231	CONVERGENT	N	LOW		TTCTCTCAAATTCTCCATTTATTGACAGCCCTGTTCTTTTTTGCTTAAATGCCACAGTCAATAAAATCACATTACTGCTTTGTTTCTGTGTCTTTAGTAATATTATTTGCCTTCACCGCCATGGCTGCTGCTGCATCTCTGTTTGGATGGCCATCGGAGGTACATTACTGTATTTGAGGTTACTATCCTTCACATTCTATGCACTTGCCCTGTGTTCTCCACATGGGAGCCTGCACATTTCCAGTCTCTTTGTGTTGGTGTTCTTACACAAACATGCTGTACCTCAAGACATGGATACAGGGAAAATGGACAAATCCAGGGAAAATGGAGTCCTATTGTGTCTTTTGCCCCCGCCGGGGCTCACTTCCACCAGTTCGTGGTTTCATCAACGCAGGCGGC…	NA	NA	NA	NA	NA	NA	NA	NA	NA	NA	NA	NA	NA	NA	NA	NA	NA	NA	NA	NA	NA	NA	NA	NA	NA	NA	NA	NA
CM007989.1	1416545	1420092	-	CUFF.441	21.3502	CM007989.1	1422924	1425027	-	CUFF.442	9.08006	1420093	1422923	2.35133	PAR.US	ID232	ALT3	N	LOW		CAAATGAAGGTAAATACAAAACGATGCATTTTCTTTTCATTTATAAATAATAAAAAAACCAAGTGAATTAAAGAGACGGTGATAGGCATTGGCTTCATTAATTTCTACTTTTACTTTACCTAATTTACCGAAGCTTTTTAACTATACTTCTACCTAACACCTAACATGCTACGCCACCGCTCCTCCACTCAACATCACCTCAAAAATTCTATTTTAAGTATTTTATTTCATAAATCTCAAATCTTATGTTATAAAATTCATCATTTTCAATACTAAATTTTTGTCGAAAAAGACTCTTACAAGACACGAACCGCTTTGAGATAATTCTTCACGTGGGAATTGACACGTGCACAATTACCCAGGTTCACCCATGCCCCGGCTATTGAGGGGGGTTTCCAC…	NA	NA	NA	DI	NA	NA	NA	NA	NA	NA	NA	NA	NA	NA	NA	NA	NA	IV	NA	NA	NA	NA	NA	NA	NA	NA	NA	NA
CM007989.1	1422924	1425027	-	CUFF.442	9.08006	CM007989.1	1426578	1427939	-	CUFF.443	42.6322	1425028	1426577	4.69515	PAR.DS	ID233	ALT1	N	LOW		CACTACTGGCTTCTGCGCACAGGAACCATCTTGAGATGAAGTCGACAACACAGAGATCTTGCACCCCCATGTAAACAAAAATTGTTGGGTCGATCTCCATTGTTCCAAAAGAGCTATTGAGGCTTGAGCAGGTTATTCTCCGCCCATGCCCATCCAATGATATGGGCGCGTCCAAACAATACGATATTAGAACTGGGCTAATACTTTCGGACAATTTCCAAAGATTCCAGGCCGCAACAACGGCCTGGCCCCAATCTCCATCCTCACCCAATTCCTAATTTTTATTACTCATCATCTACATTCATTTTTTGTGTTTAGTCCTCGAACTTACTGAAAACATCCATTTGCTCCCCCAACCGGTTGTAACACATAATCAGTATTACTCTCCCGCTAAGACGG…	NA	NA	NA	DI	NA	NA	NA	NA	NA	NA	NA	NA	NA	NA	NA	NA	NA	IV	NA	NA	NA	NA	NA	NA	NA	NA	NA	NA
CM007989.1	1426578	1427939	-	CUFF.443	42.6322	CM007989.1	1431115	1432971	-	CUFF.444	4.94805	1427940	1431114	8.61596	PAR.US	ID234	ALT3	N	LOW		AACCCTCCCTCCAGCTACAAGAATGAATTAGTGACTTAATCCCCCTTTATTAGCTGATTAGAAACGACATCTGTCAGTTGTGTTTTGCTCATCCTTCTGTTGGATATAACTACAAAAGACGCCCAAAACCGAGTAAACAGATCAGGCTACTTTTCTCCATCACCCATCTCAGGAAAGCTTCCACTGATCAAAAAAGAAGAACCCCAAATGGATTAACTAGGTCGAGGCACTACGTGAGAGTTGAATCCAGCTTCGTTATTACAAACCCTTATTTCTCTAAATCCGATGTGGGTTTGGTTCAATCCAATATGTTTCACGTTTGTGCCCGTGTGAAAAACTGGGTCCTGAGGTGAAAATGGTATGTTGCCTTTTGCCGAAAGTGTCTGTTCTTTGTTGGAT…	NA	NA	NA	NA	NA	NA	NA	NA	NA	NA	NA	NA	NA	NA	NA	NA	NA	NA	NA	NA	NA	NA	NA	NA	NA	NA	NA	NA
CM007989.1	1431115	1432971	-	CUFF.444	4.94805	CM007989.1	1441175	1443359	+	CUFF.448	42.3061	1432972	1441174	8.55005	DIV.DS	ID235	DIVERGENT	N	LOW		GATATTTTTTTTCTTTGGGAAAAGAATATCTCGTAAAGTAATGATTTTTATATACTCCGGCGGACATGGCCTTGTGTTTGTCCCAGAGTTGGCATGGGAATCCGCCTCTCCTCTTTCCATTCACGCTGCAGCTTCTTCTACGTCAGCGTAGAAGACCCGGGCCCACACTTGTCCAAACTGTGATCATCATTCCTGTTGTGAAATTTGTGTAGTGTCGGTGTGACATTATTGATTTGGATTTTGGAGGATAAGACTGACCGTACACATGGCTGAAACAAATTTGCTAATCAGAGAATGCCACCAAAAAAAAATTAGAAATATCCAGATTGGGCCTCGGGTCCGGCCCTAACCGGACTTAAATGCCCTTGCTCTACCCATTATCTATTTCCATTTTGTTTT…	NA	NA	NA	NA	NA	NA	NA	NA	NA	NA	NA	NA	NA	NA	NA	NA	NA	NA	NA	NA	NA	NA	NA	NA	NA	NA	NA	NA
CM007989.1	1441175	1443359	+	CUFF.448	42.3061	CM007989.1	1447626	1453129	+	CUFF.450	10.0128	1443360	1447625	4.2252	PAR.US	ID236	ALT1	N	LOW		TGCAATCGTCTACAAAAAAAGGCTCATGGATCCTCATTCCCTTCAGCAGCAACCTGATGCATTGCTGTTTCCCCTCTACGCTGATCTTTGCTAATGAACATTGTCAGAAAACATCTATTCCCCTCTCTGCTATAATGACTTCAAAAGAACAAGCAGATGCCATCATAACGAAATGTAACTCAAAACTACTGTGTCATACACAAAGAATCTTTCTTTGTTGTTTGAATCAATCCTCTTCAACACGCGGCAGAGCAATTGTAGGATATAAGTTAACCAGGGGTATTTGGATCTAGCCGATACTCATCTCTTCAATTCCAAAAACGCCATCTCTTCTAATCAGGAACTCTGTGGAAGAATTAGGCAAATGGGGTGCAAAAGCTACTCCGATGAACCTCCTTG…	DI	DI	DI	NA	DI	DI	NA	DI	DI	DI	DI	NA	DI	DI	NA	NA	NA	NA	NA	DI	NA	DI	DI	NA	DI	DI	DI	DI
CM007989.1	1447626	1453129	-	CUFF.451	9.39621	CM007989.1	1461440	1462981	+	CUFF.453	5.8049	1453130	1461439	1.61867	DIV.US	ID237	DIVERGENT	N	LOW		TATCTTCACCAATTGCCTTTCTTTTTTTTTTTAATTTTCCTTATTTATAATGGAAATTATACTTTTTAAGGAATTTATGATAATCCTAATTATTTTATTAATTTACGTGAAAACTGGAGAATAAATATTTTGACGTGAAATTGCATATAAATTAAAACGTCGACGTTTTCTTGGGAATGGTGAATGTGGGTGTATATAAAGAATGCGCACCTGAGTTCAAAAATCCAGCACCAGCAGACTGAGGCTGAGGGGGCCATTGATTCTGTTAGTTAAAGCTCTCTGCTTTTTTACTCGTCTGTTCTCTTCTCTCTACCAATCCCCGATGGCCATTTTCAGGCTGCCCATCTCCCTCTCCCAACAAACCGCGCTGGTGGAAGATGCTCCACCACCGGCTGCTGC…	DI	DI	DI	NA	DI	DI	NA	DI	DI	DI	DI	NA	DI	DI	NA	NA	NA	NA	NA	DI	NA	DI	DI	NA	DI	DI	DI	DI
CM007989.1	1461440	1462981	+	CUFF.453	5.8049	CM007989.1	1463854	1464449	+	CUFF.454	35.6731	1462982	1463853	6.14534	PAR.DS	ID238	ALT3	Y	LOW		TTGTCTTAAAATGCCAGATTTAGGGGTTTGATCCAGTTCAATTGTACGATTCAATAATTTTTATAATTTTTTTTAAGAAATGTGAATTTTTGAAATATTAAATTTAAATAATTATTTACATTATTTATGAACATATATTATAATGTTTGAATTTGATTTAATGTATTAAAAAAGAAGCAAGCTACAATTATTAGTAAATCATAGAATGGATTCAATTCGATTTTAAAAAATTAATAAGCTGCTTCATGCATCTTTTTTTTCAATTCGAAATCCTAGATTTGAATTCACCTCAGTAATTGACATTTTGAGAAGAAAATATTGTAAATTTAAAAATAATATTAACAAAATGTTCAATTAATAGATTCAAATTCAAACATCGAGAATTTCAACCCTTAAATT…	DI	DI	DI	NA	DI	DI	NA	DI	DI	DI	DI	NA	DI	DI	NA	NA	NA	NA	NA	DI	NA	DI	DI	NA	DI	DI	DI	DI
CM007989.1	1463854	1464449	+	CUFF.454	35.6731	CM007989.1	1469125	1471677	+	CUFF.456	8.84755	1464450	1469124	4.03197	PAR.US	ID239	ALT1	N	LOW		TGACTAAACCCCATTCCGACGGCGACACCGGTAAGATTGCCGATGACAGCAAGCCCAATCCGGCAATCTACGCCTCCAGTGCTGAGAACATATCAAGGCTGCTGGAGGGCTGGATGAGATCATCTTCCCCCAGCCAAGCTAATCTAAGCCCAATTTCCAACCCCAGCGATGACAATCGCACCAAGATTTACGGAGACTCGAGGTGCATCCCCGACGGCCCCGTCTCCCTCCAAGGCAATGGAGCCACAACTAGCATGAGTTACGAGATGCAGGATAAGGTCTGCGAAGGAGGCCGGCTGATCGACCGGGGACCGCTCCCGATCGGAGTCGAGAACAAGGCCAGGATGGATCACAACAGCCATCCGCCATTGACGTTTCTCGAGAAGTGGCTGCTTGATG…	NA	NA	NA	NA	NA	NA	NA	NA	NA	NA	NA	NA	NA	NA	NA	NA	NA	NA	NA	NA	NA	NA	NA	NA	NA	NA	NA	NA
CM007989.1	1476224	1477723	+	CUFF.457	7.56935	CM007989.1	1477865	1479522	+	CUFF.458	64.6731	1477724	1477864	8.54408	PAR.DS	ID240	ALT3	Y	LOW		CATGACAATTGATGGGGGATTCACTACTTGTATCTGTGGCTAGTTTCATTCGACAATGCACCAATGAAATTGCTGTCTTTTTCAAGTGTTCTGTAACTTTACAAATACCCCCCCGTCTTTTTGAATATAAGGAATTCGCC	NA	NA	NA	NA	NA	NA	NA	NA	NA	NA	NA	NA	NA	NA	NA	NA	NA	NA	NA	NA	NA	NA	NA	NA	NA	NA	NA	NA
CM007989.1	1477865	1479522	+	CUFF.458	64.6731	CM007989.1	1480261	1481608	-	CUFF.459	35.1374	1479523	1480260	1.84058	CON.US	ID241	CONVERGENT	Y	LOW		TCAATTTTGTGCTGAGAAGTGTAGAAGTTTCTCGTTAGAAACATAGCTGTGGGCATTCTTTGAGCTTTCAGCATTGGATTCCTTTCTTTTCAGTCATGAAACAAAAGCTCAAACTGGAAAAAATGGCTGATCACATCTTGGAAATTGAATGTTTTATCTGCTTATTGGAGGAGGATCATCTGCAGGTTTATTTCTTTGCATCCAACTTTATAATTTTTTGGGAAGTAGTTTGATTTCCTTTTCGTTTGGATATTAGAAAAATAATGGTATCCTTTCCAGATTCATTACATTATTGTTGCTCTAATTTTGTTTAAAACTTTATGATAGTATGGTCTTATAATGCTGGTTGGTATAACTTCTGCCAAGCATGAATTTAGCTACGAGTCCAAAAAAAAAAAT…	NA	NA	NA	NA	NA	NA	NA	NA	NA	NA	NA	NA	NA	NA	NA	NA	NA	NA	NA	NA	NA	NA	NA	NA	NA	NA	NA	NA
CM007989.1	1480261	1481608	-	CUFF.459	35.1374	CM007989.1	1483509	1485365	-	CUFF.461	103.283	1481609	1483508	2.93942	PAR.DS	ID242	ALT1	N	LOW		ACAGTAATTAGTCATGATTGCTTCAGTTTTGTTGAAGGGAATCAACTACTTGAAGTTACGTAAATACCCTTTGACGGACTCCAATGGGCAATCGAATGTTTCTTTTGACCCTTGTCCCCTCCATAGGCAGTTTAGGTATTTACAAACTAAGATGACTGTTTTTAAAATGGTATATATTTATTGTTTATTAATTTCCTTCAGCTTTCTATCGCGTAGATCTTCAGGTGACGAAAAAAAATGGCAGATCAACTTACCGATGACCAGATCTCCGAATTCAAGGAGGCGTTTAGCCTTTTCGACAAGGATGGCGATGGTCAGATTGGTTTTAATTTTCTCAATTTCTTCCATTTTTTCCCTGGATGATGTTCTTAAATGCTTTTGGTTGGTTAGATCTGGGGC…	NA	NA	NA	NA	NA	NA	NA	NA	NA	NA	NA	NA	NA	NA	NA	NA	NA	NA	NA	NA	NA	NA	NA	NA	NA	NA	NA	NA
CM007989.1	1483509	1485365	-	CUFF.461	103.283	CM007989.1	1487147	1488213	-	CUFF.463	3.6374	1485366	1487146	28.3949	PAR.US	ID243	ALT3	N	HIGH		GCCCACGTTTCTTTTCTAGCAAGAGATCAATGAATAAATCGAAAATTACCGAAAACGCCCTCAGCCAAAACAACCTACACAGCGTTTATTAATTACAAACCACACCCTCATTTCATAACAAATAACAATTTTCACCCCACTTGCTCATGATGCTTTTTCATTGTTTTCAAAAGATTTGAACTTGATGCTACTGTAAAAATGAAACTGCAAATGACACTACTCCACAATACTCCAAAACAACTTGTTAAGTAGCCTGATTTCAGCAAATGAACAATACTCCACAATGCCACACAGTTTTACCCTGAATCCTCATCACAGATTTCAGCAGACCTTATGCAGAGCTACATGAATCAGATGATGTTCCGCAAGTTCAGACACTACAGTTTGAATGACAGTTAA…	NA	NA	NA	NA	NA	NA	NA	NA	NA	NA	NA	NA	NA	NA	NA	NA	NA	NA	NA	NA	NA	NA	NA	NA	NA	NA	NA	NA
CM007989.1	1487147	1488213	-	CUFF.463	3.6374	CM007989.1	1490307	1493235	+	CUFF.466	19.2709	1488214	1490306	5.29799	DIV.DS	ID244	DIVERGENT	N	LOW		CTAACGACATTCAACCCCACAAGGAACAAAATGAAACAGACCACATGTCCTTGAAACGCCAGAAAAAATTGAATCTTTCAACGATAAACAGCAAATTACGGGTTTTGCTCAAGACCCACAAAATAAAAAGCTAAATGATAGAGGTGAAACAGAAACACCCAGACAACTAAACTGAAATAAATGAAGAATTACAGCTGAAATTAACATAAAAAATCGAATCTTTTTACTCCAACATGCGCAAAACTTTTTCAGATTTCCGATGATCAAGAACAGAGTGAAAACCGAACGTGAAGCACAAATCGGAGGGCTGGCTCCGAAGTGAAGAAACAAAACGCAGAACGAAGAGTAAAAATCGAAACCCTTACATTGGTTTTGCCCCAGGAAAGCTTCGATGTGAAA…	NA	NA	NA	NA	NA	NA	NA	NA	NA	NA	NA	NA	NA	NA	NA	NA	NA	NA	NA	NA	NA	NA	NA	NA	NA	NA	NA	NA
CM007989.1	1493530	1496771	-	CUFF.467	20.0203	CM007989.1	1500549	1503071	-	CUFF.469	36.9088	1496772	1500548	1.84357	PAR.DS	ID245	ALT1	N	LOW		CGGAAGACATTTTTTCCAGTGGTGTGTTCTCTTTCAAGGTTTCCCCAAGAGTATGGGCCGCAGTGACGGGCCCAGCCTCTGTAACATATAGGCTTTGATCATATCATCGGCCCAACTAATCACTTTGAGAAAAATAAAAATAAATATTAAAATATTCACTGCGGCCGCGCATCATGAGGCGGGAGAATGCACTCACTGTTTGGCACTGCCATGGCAATAGAATTGATCTGGAGTTTCAAGTTTTCTTTTTTATGATAAGGCAAGGTGCAAAACAAATTGGGTGATTTGACTTGGGGAAAAAAAATCTAATGGGTTCCGAGTATGAGGAGCGAAATGATTGGGCGACTTGGATGGTTATCCAGCATTTTTCTAAAAAAAGATGCCGAGAAATGCCAAAGG…	NA	DI	NA	NA	NA	NA	NA	NA	NA	NA	NA	DI	NA	DI	NA	NA	NA	NA	NA	NA	NA	DI	NA	NA	NA	NA	NA	NA
CM007989.1	1500549	1503071	-	CUFF.469	36.9088	CM007989.1	1507250	1509096	-	CUFF.470	1.69694	1503072	1507249	21.7502	PAR.US	ID246	ALT3	N	HIGH		AAGGTTTATTTATAAGCGAAAAGATGACGGAGATGATCTCCAAATCGCTTTCTCTGGGAAAACGAGTTTTTTAATGCTTAAACTCAATGATCAGTTGAGTTGCTGGTCAATGAATCGGTCAAGTGTTTAAACTTCACAAAAAAAAAAACACATTTCTGAAATTCATATCTCACAATCCATCCTTATATTCCAGAATCGAGTCTTCCAAGTTTATGAGAAAATCACGTAGAAAGGTATTGGAAAGGTAGAAACGATTCCAAACCATTGCCATAATAACCCGCTAAACACTGATTAAAGTAATCAAACGGGAAACAGAGTATTCGAATTGTCTGTGGATGGATAAATGATTTTTATTGATTTATTTTGTGGTCAAAGAAGAGGACAGGTAGTTAGCACAAG…	NA	DI	NA	NA	NA	NA	NA	NA	NA	NA	NA	DI	NA	DI	NA	NA	NA	NA	NA	NA	NA	DI	NA	NA	NA	NA	NA	NA
CM007989.1	1507250	1509096	-	CUFF.470	1.69694	CM007989.1	1509964	1512171	-	CUFF.471	7.60448	1509097	1509963	4.48128	PAR.DS	ID247	ALT1	Y	LOW		TACTGTGGATCACACATTACAGCGTAAGATAGAACCGTAGAAGGAAACGAAACAGCGATGCGCCCAAACAGCAGAATCAGCACATGAAAAATCATACAAAAGAAGCGCTGTCAGTACAGCTGACGACCCCATTAAATAACCGCCAAACGAGTACAAAGAGCCCAAACTAGTGTACAGTAGAGCATTAAAAACGTAGAATGATGAAGTACATACAATAGAATCCAAAGGAGAAATAGCGAACTACGAAAAAACAAGCCTTTCAGAACATTTTACATCAGCAACCAAGTGGCAAGAAGCATTTTTTCAGCACAAGTCAGAGAGCTGCAGTGGTGAAGTTCTAGGAAAGAGTAGAAATGGGTTATGGGCACACTTTTAATTGCTTTGCCCGGTAGGAAGATG…	NA	DI	NA	NA	NA	NA	NA	NA	NA	NA	NA	DI	NA	DI	NA	NA	NA	NA	NA	NA	NA	DI	NA	NA	NA	NA	NA	NA
CM007989.1	1509964	1512171	-	CUFF.471	7.60448	CM007989.1	1512431	1512819	+	CUFF.472	2296.59	1512172	1512430	302.004	DIV.DS	ID248	DIVERGENT	Y	HIGH		TCCGAAAAAAAAAAAATCGAATTTAAGGAGTAAAAAGCTGATTCACAGCCATGTAGCGTCAAGTTCACCTTCGAAGAACAATTAATCGTGAGCTGAGTGCCCTCTCTCTCGTCTGGGGTTCCTAATTCTGTTTCCAATTTGCGTGATGATGAAAAGGGGAGATAATTTAGAATGTTCTTTTACTTATTAGTGGGCTTGAGGCCCAAGTTGACCTGGACTACCAAAATGGAGAAACCCATTAAGAAATTAGAAACCTCA	NA	NA	NA	NA	NA	NA	NA	NA	NA	NA	NA	NA	NA	NA	NA	NA	NA	NA	NA	NA	NA	NA	NA	NA	NA	NA	NA	NA
CM007989.1	1513799	1518812	-	CUFF.474	13.0972	CM007989.1	1521334	1524074	-	CUFF.476	4.3139	1518813	1521333	3.03604	PAR.US	ID249	ALT3	N	LOW		CCTGTCCAAGTATTTATGCGCTGTCTTCCATAGACACGGAATGCGAGGGATATATATATAGTTCCAAAAGGCTCGCATCCCCTGTGCTCCACCCCACCCTACCACCGTGCACCTGCACCTGCACACCTTTTCCCTTTTTAGCAGCAATGTTCCGTTGGCATCCAAATCTCCCATTCCAAAACCAAACCAAAATAGCACATAATTTTCACCTCAATAAATCTAGAAAGTATTAAAAATAGTAAATTTTCTAAACAATATATATATATATATATATATATATATATATATGTATATATGTGTGTGTGTGGTTCATGGGTTTTTTTTTCTAGAGACTTCTCCTAAAATGGTCGCCATCAGTGGGAGAAAAAAAAAGAGAATAGGGCATTTAATATTGGAATT…	NA	NA	NA	NA	NA	NA	NA	NA	NA	NA	NA	NA	NA	NA	NA	NA	NA	NA	NA	NA	NA	NA	NA	NA	NA	NA	NA	NA
CM007989.1	1524318	1526715	-	CUFF.477	13.8275	CM007989.1	1529166	1531212	+	CUFF.479	10.8189	1526716	1529165	1.27809	DIV.US	ID250	ALT2	N	LOW		TACACATTATTCTGGAAGAAACTGATAATTGGTGGGAGGTCACCTTCTGTCTCGGAGCGGCGTCTGGGGCAAATTAGGAAAAATGAGATTAGGAAAAAAATATTAATATTGTTATTTTAATGTATGAAATATGAAATTATTTTCAAAACGTTTCATTTTTTTTAACTATACAATCCTGTCAATTCAAAAAGCAAAATTTCGGTTTGAAATTAGTAATTTTAAAATATGGAAAATATAACGTAAAATTGAACATTATGATTTATGACGTAAATTATGAATTTTTGGAACAAACACCGAACATTCTCGAAGGAACCTGTGTTCCAAGATGCGGAACTTTCTCGAAGGACCTGGCTTATTAATTTGGTAGGGTTCTCTCTGTCCCCTACGACATAGCCAGTA…	NA	NA	NA	NA	NA	NA	NA	NA	NA	NA	NA	NA	NA	NA	NA	NA	NA	NA	NA	NA	NA	NA	NA	NA	NA	NA	NA	NA
CM007989.1	1529166	1531212	+	CUFF.479	10.8189	CM007989.1	1533660	1534354	+	CUFF.480	1.25485	1531213	1533659	8.62165	PAR.US	ID251	ALT1	N	LOW		TTGTTCTGTAGGATACTGAAAAGAATGTACACGAATATTCGAGATTATTGAATTTGTATATTCTTTTTATCACACAGTATACTAATTACTTCCAATGAACCTGCAGAATGCAGGCGTTCATGCTAGAAGCAAAACCTTAGATCAGACTTACTAATGACAGTTTAACTTTCATTAAGTAGCTACTAAATTCCTTATTGACTGTTGGATTGTTACACTGAATCAAACGTTACATACAGCAGTAATATTACACGCGAAGTTCCATTCTCTTGGTTTCCAAATGTCCAAACGAAGGAGATCCATTTCAGACACTTAGGAAAAGGTTTGTCTGAAATTGTTTTTTTTTTTCTCTTAGGCTCGAAAAGTTGATTTCCTTTTGGCTTTGTCAAAGACCTGCTTTCT…	NA	NA	NA	NA	NA	NA	NA	NA	NA	NA	NA	NA	NA	NA	NA	NA	NA	NA	NA	NA	NA	NA	NA	NA	NA	NA	NA	NA
CM007989.1	1534642	1538571	+	CUFF.481	0.727314	CM007989.1	1538662	1541255	+	CUFF.482	16.6673	1538572	1538661	22.9163	PAR.DS	ID252	ALT3	Y	HIGH		CTTTCATGCTATTCCTTACAGAGGGCTCATCAGATGCTAAGCAAGAAAAGCTGATCATGGAGAGGCTGAACTGCATGCATGAGTTTCCC	NA	NA	NA	NA	NA	NA	NA	NA	NA	NA	NA	NA	NA	NA	NA	NA	NA	NA	NA	NA	NA	NA	NA	NA	NA	NA	NA	NA
CM007989.1	1538662	1541255	+	CUFF.482	16.6673	CM007989.1	1547461	1548485	-	CUFF.484	140.093	1541256	1547460	8.40523	CON.DS	ID253	CONVERGENT	N	LOW		TGCCAACAGGCGGTATATTGAGACCAAACGCATCAGAATGGGACACATTTACGATACAAACACCGATATTCCTCAGACACATAGCTCATGAAACGCCTCCATTCATGAGATGACACACATTTCTTATTTGAAGTGATTCTTTTTCACACCCCCAGTGCTTATGCTCCCTCGAAGAGCAGAGCCCATTCATGCTGAAAGGAGGAAGCAGGTGTTCTTCTATCGTCTGGTACATTGTACTGCAGTTTTTCTTGGATACAATGGGGATTTGAGAGTACACATGACATGGTGTCTAATTTCATGCAGTACAGTTGGGGTGTACGTCTACTCAGTGAGCATCATGGCGTGCGAGTTTTCATCATATTACGTGAATTTACACGAAATTGGATAGATGTCGGGACT…	NA	NA	NA	NA	NA	NA	NA	NA	NA	NA	NA	NA	NA	NA	NA	NA	NA	NA	NA	NA	NA	NA	NA	NA	NA	NA	NA	NA
CM007989.1	1547461	1548485	-	CUFF.484	140.093	CM007989.1	1549168	1550572	+	CUFF.485	35.3907	1548486	1549167	3.95846	DIV.US	ID254	DIVERGENT	Y	LOW		TCGTGGATGGAGCACACCATCAATATCGTAAAAAAAAAAAAAATCTCATTTTCTAAAATAATTTTAGGGTATTTTTTGCATAACTTATTACAGTAAATTTTTTTTTTAAAAAAACAGAATGTAAACTAAATGATTTGATACACTTATTCAAGTCAATAATGAGATTCTTTTATCCATTCCTAATCAACCCTAGAAACAAGAGGGAGATGTAAAATTCAACTTCAAAGAATGTATTTTCTTTTTTAAAAAATAAAAATAATTTTATCATGTCATTATAAATAACAAAATTTAGTTATACAAACCAATCCTAAATCTAGCCCAATGCAACTACTCATCAAGAAAAACAATGTGCCCAATGCAACCAAACGAGCCCAAACAGTTTGTTCGGAGCAATTAATG…	NA	NA	NA	NA	NA	NA	NA	NA	NA	NA	NA	NA	NA	NA	NA	NA	NA	NA	NA	NA	NA	NA	NA	NA	NA	NA	NA	NA
CM007989.1	1549981	1551209	-	CUFF.486	19.6957	CM007989.1	1551466	1553287	+	CUFF.487	132.463	1551210	1551465	6.72549	DIV.DS	ID255	DIVERGENT	Y	LOW		AAAAAATTAGTAGAATTGCCAAAAATTTCAACTTTAATTTGTATACTTTCATTAATGAAAATACACAAAATATTATGCTATTAGTATTGAATATACTAATAGAAGATGTCATCACTAATATGCTTTTAAAAGAGGGGAACCTCACGTGCGCTATCACGCATTGGACACGTCATTCTCAACTAGAATATGACACGTGTTTGAATATGGTGTGGTTGAATGATCAAGAAACGCGGTGCGACATCGAACAGCAGGAGT	NA	NA	NA	NA	NA	NA	NA	NA	NA	NA	NA	NA	NA	NA	NA	NA	NA	NA	NA	NA	NA	NA	NA	NA	NA	NA	NA	NA
CM007989.1	1551466	1553287	+	CUFF.487	132.463	CM007989.1	1555070	1561204	+	CUFF.488	2.70068	1553288	1555069	49.0482	PAR.US	ID256	ALT1	N	HIGH		CGCTGTGGTGGATGCCTTCCAGAATACATTCCAAGGTCGGACATGGCTCCCATATGATCCTCTGTCTACTTCTAATTTTCAGAGAGTTTATATCTACGCTTACATTCGAAATTTCAGAATTAGAACCAACACAACAAACACTTCCTAATTCTTTAAACATTCATTTGGGTTCATGTATATTGTCACTACAGCTACATTTTGCCATTCATGTTCTTTGTTTCAGGATAGCGAACCCCGCATCGTCCAACTCGGCGACAGCCCGGGATGCCCTTGTGGTGGTACACACGTCAGCAACGTCTCTGAGATTTCAAGCTTCAAGGTATGATCACATCATCCATGGTGTTACACATCACTTGCCTCCTCCAGACGCATGAAACCAGAGCTGATCTCTGCTTTTTT…	NA	NA	NA	NA	NA	NA	NA	NA	NA	NA	NA	NA	NA	NA	NA	NA	NA	NA	NA	NA	NA	NA	NA	NA	NA	NA	NA	NA
CM007989.1	1555070	1561204	+	CUFF.488	2.70068	CM007989.1	1563772	1564561	+	CUFF.490	30.1318	1561205	1563771	11.1571	PAR.DS	ID257	ALT3	N	HIGH		ACTGTAACTTATAAAATAAGTTGGATTTAAAATAAGTACAAGTAAAATTTAATTACAATTTACGTATATGTAAAAATCAAGTTATCTATAATAGGTAGTATTAATCTATACTTTAAATTATAAGTTAAAAAATAAGTTAGGATAACCTTAGATAATCGACGTTGAAACCCAATACTAAAAACAGTATTACTACTCCAAACAAATATATATTGTGCATACCATTAAAAATCATTCTTAAATTATAAATTAAGATTATTACCTTAATAATATTAATACATTAGTATAGTTTATCAGGAAGCCTACTATCAATGTCCACCAAGCAAGATACTGATCATAATTGTACATCCACTTCCGTGATAGCATCTCAATAAATTGATACAGATAATAAATATATTAAAA…	NA	NA	NA	NA	NA	NA	NA	NA	NA	NA	NA	NA	NA	NA	NA	NA	NA	NA	NA	NA	NA	NA	NA	NA	NA	NA	NA	NA
CM007989.1	1563772	1564561	+	CUFF.490	30.1318	CM007989.1	1565843	1571688	-	CUFF.491	13.1212	1564562	1565842	2.29642	CON.US	ID258	CONVERGENT	N	LOW		GCCACCCCGCGCTGGGCTGCTTCGTTACGCACTGCGGCTGGAACTCTACCTTGGAGAGCTTGTGCTGCGGCGTCCCGACGGTGGCCTTCCCCTCGTGGGGCGAGCAAGGAATGAACGCCATGATGATAGCGGAGGCGTGGAAAACTGGAGTCAGAGTGAGAGCAAACGATGAGGTAGGCGGAGAATTGACCGTCGACAGCGAGGAGATATTCCGATGCATCGAACAAGTGATGGACGGAGGGGAAGCCGGCAGGGAACTGAGGCACAACGTCCATAAATGGAAGGTATTGGCTCGTGAAGCCATGGCAGAGGTGCATGGTACTTCTTACACAAATCTGCGTGAATTATTCGCGGCTCATGGGACTCAATAGATAATTTATTACAGACGATTGATGTACC…	NA	NA	NA	NA	NA	NA	NA	NA	NA	NA	NA	IV	DI	NA	IV	NA	NA	NA	NA	NA	NA	NA	NA	NA	NA	NA	NA	NA
CM007989.1	1565843	1571688	-	CUFF.491	13.1212	CM007989.1	1572070	1573454	+	CUFF.492	267.65	1571689	1572069	20.3983	DIV.DS	ID259	DIVERGENT	Y	HIGH		GACGACTTCGATAATTAGGAAATGTGAAATTGAATTTTGAGGGATAGACCAGTCGACGTACGTCGGCTGCGGCCCGGTCCAGCCGCAAGCCCGGCCTGGCCCGACACTGCCCAGTCATTGTCTTTGTCATGGACCGTATCTTGTGACTCAACGGGCCTGAGCCGGTCCGACTGTTTTCTTACCGAGCTTGAGCTTTTCGGTCTGACTCATGGGCCAGGCTGTGTGCCCTAGAGGGCCGTCTAGTGTCCAATTTGAGTAGATGATGTCTGAAATTAGGGCAATAATTGGGCTTCACCCAAAAATAGAATCTAACTGGCCCAATAACTAAATATTGGTTAGTAATAATACGTACATTTTCTTGAATTTAAAAATCAGTAACC	NA	NA	NA	NA	NA	NA	NA	NA	NA	NA	NA	IV	DI	NA	IV	NA	NA	NA	NA	NA	NA	NA	NA	NA	NA	NA	NA	NA
CM007989.1	1572070	1573928	-	CUFF.493	19.6563	CM007989.1	1574237	1575527	+	CUFF.494	25.7559	1573929	1574236	1.31031	DIV.DS	ID260	ALT2	Y	LOW		TATAGACGACAACCGGGTTTCTGGTGAAGATCAGGTGTCAGCAACGCGGCCGTACATCGATCCCGTTTGCCTGTGAAGATAAAGAAGAGACTTAGAATGGGAATACTTCACAACTCAATGTATGATGGACGGAAACTCCAATAGCCACGATCCAGTTTTACCCAAAAATAAAATAAAAAAATAAAAAAATATTTCTTAATATTCCCAGTTTTTTTGATCACATGGAATATTATAAAAAATTATTCAATATTTTCATCAAAAAATAAATATTTGCAAATTGCTCACAGAACTTTCTTCTCCTATAATT	NA	NA	NA	NA	NA	NA	NA	NA	NA	NA	NA	NA	NA	NA	NA	NA	NA	NA	NA	NA	NA	NA	NA	NA	NA	NA	NA	NA
CM007989.1	1574237	1575527	+	CUFF.494	25.7559	CM007989.1	1576079	1577281	-	CUFF.495	16.1977	1575528	1576078	1.59009	CON.US	ID261	CONVERGENT	Y	LOW		AGAAAGAAGGTAAGCGTCACTAGCTCCTGTGTTGGATCCCAGCTCCTCTGTAAGATGATAATTTGCCTTCTAAAAAATGTAAGGTGTCAGATTTCGAATTGCAAGCCATGTAACTTGTTTAATTTTAAAAAGAAATCGCTTTTTACGGTTGCAGAAAAAGGGGTGAGGAATTTCACAGTATGTACCGGATTTCTTTTCCTAGAAATGACCTCATTCATGCTTACAAGTCTACTCGAACGCCATGCACGACTCAAGTTTTAACCATGGCCATTTACATGGGGAAAAAACTTAACATGTGCATATGCAGTTACATACACTTCATGTTTTATGTACACAAGATTCCGCGGTTATAATTAAATTAAATTATTTAATTTGACTGCACTCGTAGAATCTTTTATT…	NA	NA	NA	NA	NA	NA	NA	NA	NA	NA	NA	NA	NA	NA	NA	NA	NA	NA	NA	NA	NA	NA	NA	NA	NA	NA	NA	NA
CM007989.1	1576079	1577281	-	CUFF.495	16.1977	CM007989.1	1581527	1583410	-	CUFF.498	42.1668	1577282	1581526	2.60325	PAR.DS	ID262	ALT1	N	LOW		CTATAATGCCCTCTTCCTCGGTACAAAGCAGAGTTTGGGGAGCTCAATTATTTGTTTCCCAAATCTATAGTGACCTCTCTGCAATTTTGAAAAGTTAAGGGGCGATTACCCAAATTTACGTCTTCTTTAAAGTCGTTTAATCTGCCGCAGAGATTACTACTGTACAACAAAGCAGTGAAAAATGGAGGAGAAAAGGAGTTACTGGCTGCTGAAGACGGAGCCCGGCGAATGGTCATGGGAGGACCAGGCGGCAAACGGCGGGTTGTCAAAATGGGACGGAGTGAAGAACAAGCAGGCACAGAAGAACATGAAGGGCATGAAATTAGGGGATTTATGTTTCTTCTACCATTCCGGCACCAAGTTTCGCAGCGTAATCGGAGTGGTGGAAGTGGTGCGCTG…	NA	NA	NA	NA	NA	NA	NA	NA	NA	NA	NA	NA	NA	NA	NA	NA	NA	NA	NA	NA	NA	NA	NA	NA	NA	NA	NA	NA
CM007989.1	1581527	1583410	-	CUFF.498	42.1668	CM007989.1	1584113	1584693	+	CUFF.499	7.78597	1583411	1584112	5.41574	DIV.US	ID263	DIVERGENT	Y	LOW		CAACTGAAACGGATAACCGCTGGACCGAGGCCGGTGCCACATCTGCCCATTCGGGTCGGGTTCGGGTAGCCCAACGGGCTGCTCAAACATGAGTTACGAATTGAATCAAATTTATTAAAAAATGTTTTTTTAATACCTTTCAGGTAATTTATAATTAAAATTCTTTTTAATGGATTTTTGAAAAACAAAACACAAGGACTCGAATTAAAATGCACGCAATTAAACAAATATATACGATAACTTTAAAATAAGAATAAAATTAAAAGTTATTCAAAAATTATAAAATTAAAAAGCATATATTATCTAGATAAGATGCATCCTAAAGTAAGTCTAATCCTTGGAAAACTTTAACAATATAACCATAAAAAGGTCTAATCCTTGGAGAACTTTAACGATATA…	NA	NA	NA	NA	NA	NA	NA	NA	NA	NA	NA	NA	NA	NA	NA	NA	NA	NA	NA	NA	NA	NA	NA	NA	NA	NA	NA	NA
CM007989.1	1584113	1584693	+	CUFF.499	7.78597	CM007989.1	1584807	1589474	+	CUFF.501	23.6501	1584694	1584806	3.03753	PAR.DS	ID264	ALT3	Y	LOW		ACTATGAATTAAATATTCAAATAATTTTGTTATTTAAACAATTTAGTGGTAAAATTACATTATTACTTTGTTAATTATTTATTATATTGATTTCATATGATAATTAAAAAAT	NA	NA	NA	NA	NA	NA	NA	NA	NA	NA	NA	NA	NA	NA	NA	NA	NA	NA	NA	NA	NA	NA	NA	NA	NA	NA	NA	NA
CM007989.1	1584807	1589474	+	CUFF.501	23.6501	CM007989.1	1592140	1594687	+	CUFF.502	6.69542	1589475	1592139	3.53229	PAR.US	ID265	ALT1	N	LOW		TTAAGTAAATGATTTTCTGCAGTTAAATTTGTTCTCTGTGATTTGTTTATAAGGTTCATGAGTGTGCAGATAAGACGAAACAAAAGACCAAGAGTCAAAAGCACAAAAAAACAAGGAGAAAGAGAAAAACTGGAATCTGCCTGAAACTGTAGTGGAGTGCGGACAAGGCGACCACAAGCGCATTTTGGACAAGCCACGCCAAGACAAAACAAACGGGAATGCGTTTCTTTTGTCCTTTCCACATATTTGCTTCCCACGTTCCTGCTTCATCTCTCAAAATGGGTCCTGGCAAAAAGATAACCCACCACGGGTCGGGTCTGCTGGCCATTGACCCGCATACCCGGCTCGGATGTGCGTGCATTCGGTAGGAAGAAGAGGACCGAGACCACCTGTATGTGG…	NA	NA	NA	NA	NA	NA	NA	NA	NA	NA	NA	NA	NA	NA	NA	NA	NA	NA	NA	NA	NA	NA	NA	NA	NA	NA	NA	NA
CM007989.1	1592140	1594687	+	CUFF.502	6.69542	CM007989.1	1597154	1600527	+	CUFF.504	33.585	1594688	1597153	5.01612	PAR.DS	ID266	ALT3	N	LOW		TCCTGTTGATCCTGCAAGTTAGTACCTCAAGTAAACCAGTTTCCAATGTTTCAAGACAAAACAGATTGATCTAGGTTTGTAACTCCTTTTCTTCAGCATAGGGCTGAATCTAAAATGATCTTTTGTGCTTCCATACTTCCTCAGTCGTTCATACTGAATACTGAGCAAAAAGATTCTGCTTCGAAAGCAACTAATATTATACAATCATACACAATTCAGATGCTCTGTGGTGTTTCTGTTTGATTCTTATGCACATATTACGTATGAAGAACAAGCCTATTTGGCTCATCATTTTACAAGATTTCGGAAAGAATCTATACAGCACAACATACCTGAATTTGTGCATGAAACATGTATGAGAAACCTGGAATTGTTCCTGGTGTTTCTCAGATATGCAAT…	NA	NA	NA	NA	NA	NA	NA	NA	NA	NA	NA	NA	NA	NA	NA	NA	NA	NA	NA	NA	NA	NA	NA	NA	NA	NA	NA	NA
CM007989.1	1597154	1600527	-	CUFF.505	5.4469	CM007989.1	1600777	1602601	-	CUFF.506	43.6542	1600528	1600776	8.01451	PAR.DS	ID267	ALT1	Y	LOW		TTTCAACTTAGGGCTTCTCCAAGATGATGAATTTATAGGGCTCACATATTCTTTTTGGGCCGAGGCCCATACATCCTTACTCACCTATATTTTAAAATTAATAAGTCGACTAATTTCCTCGCTTAATTGATAATATAGCCTGATATTCTTCTATTATAGAATAATAAATTAAATAAATTCAACGAAAAATAAAAAAAATCATTGTATTATATATATAGTGGATATTTTAAAATGAAATTTGGATTTTG	NA	NA	NA	DI	NA	NA	NA	IV	DI	NA	NA	NA	NA	NA	NA	NA	NA	NA	NA	DI	NA	DI	NA	NA	NA	DI	NA	NA
CM007989.1	1600777	1602601	-	CUFF.506	43.6542	CM007989.1	1606078	1606734	+	CUFF.508	56.5334	1602602	1606077	1.29503	DIV.DS	ID268	ALT2	N	LOW		ATATCATTCGAAAAAAAAAAGAAATGCATCCGAAAAAACGGGAACAATTGCAACCGTTTTTTCAACGGCTTTATAAAATACCGTTACATGCATGCACTCCCAATGGGCTTTGTGCAGTGTTTTTTTAATTTCACTTCCATTATTTCTAAAAAAAAAAGCTTCTATTGACTCTTTATACTTACGATTTCTTTTTAATTTTACTTTTCGAAAATGATTTTTCAAAAAAGATTTCTAATAAAATATATATAGGATAAAAGTACTTGGTCTCACATATAAAAATTTGTATACAATCCCACCTTGAGAAGTTTGCGTCAGCCATTACGTCATTCGTGAGGCTCCCCCAACGTAATAATAATGAAAAAAAACATTAAACCTCATATTTAAAATGATTTAATTCTA…	NA	NA	NA	NA	NA	NA	NA	NA	NA	NA	NA	NA	NA	NA	NA	NA	NA	NA	NA	NA	NA	NA	NA	NA	NA	NA	NA	NA
CM007989.1	1606410	1607699	-	CUFF.509	16.5115	CM007989.1	1608342	1609325	-	CUFF.510	47.562	1607700	1608341	2.88054	PAR.DS	ID269	ALT1	Y	LOW		TCCTTTTTTTTGTGAATGAGAAACTATATAATTTACCTTATACTATGAGTTATACAAGGTGTTTGATATTATAATATAGATGACTTATATCAAGGTACATAATTATTTGATTAACTAACATATGTATGTTAATTTTATATGACTATATCAATCATATACTCAAATGAATGGTATATATAAATATAAGATGACTAATAAGTAACATGACATATTTTATCATTGGTAGCATATAAAAAAATAATTTTCCTTTCAAACTTTAGTCATTGTGTTTTTCTTGTGAGTGTTCAACTACTATACTTCAAACTTTTTATTCTAGTATATGAAATACATATTTGTTATATATTTTACAATTAAATAAATAAATAAATAAATATATACCCAATTATATTACACTTAACA…	NA	NA	NA	NA	NA	NA	NA	NA	NA	NA	NA	NA	NA	NA	NA	NA	NA	NA	NA	NA	NA	NA	NA	NA	NA	NA	NA	NA
CM007989.1	1608342	1609325	-	CUFF.510	47.562	CM007989.1	1609473	1620076	+	CUFF.512	17.4046	1609326	1609472	2.73272	DIV.US	ID270	DIVERGENT	Y	LOW		ACCAAATTACAGAAATGCTGACATGGCATTTTCGGAAATTGAGTTATTTGTATTCATTTCCGGGATGAGGTATGGGGTGGGGAACGTGGGCGGTGGGTGTCACGAGGAAGCAGTTGTGGGGGCAAACGCCGGGGTGGAAGGTGGCG	NA	NA	NA	NA	NA	NA	NA	NA	NA	NA	NA	NA	NA	NA	NA	NA	NA	NA	NA	NA	NA	NA	NA	NA	NA	NA	NA	NA
CM007989.1	1617384	1620076	-	CUFF.513	26.2856	CM007989.1	1620439	1622732	+	CUFF.514	31.574	1620077	1620438	1.20119	DIV.DS	ID271	ALT2	Y	LOW		GCGGGTAGAACCAAATATATCTATATATATCTTGAGGTTTCCGCCTACATTTCCTTTTCTTATTTTCTAAATTAGGTCTTGTTTATTTTCTAAAATTGAAAAACAAAATACCAGCAATTTAAAAAAAAATAAAAATTGTGCACAATATGACGTCACCACCGATTTTAAAAAGATATACTTCAATTAATATGTATTTAAATTATGCGATAAATGTCTATAGGTGTGTTTAAAATATATGAAAAAATAAATCAAGCTTTTTTAATTAATTAAATTAAAGTGAAATAGGAGACGTAACCTCAAAGGCTTGCCTGCTGATCTATTCATCCATTTATTATTCATTTGCTGCCATTGGCCAGTTGGA	NA	NA	NA	NA	NA	NA	NA	NA	NA	NA	NA	NA	NA	NA	NA	NA	NA	NA	NA	NA	NA	NA	HI	NA	HI	NA	NA	NA
CM007989.1	1623099	1625402	+	CUFF.515	29.3259	CM007989.1	1626109	1630299	-	CUFF.516	11.0324	1625403	1626108	2.65816	CON.US	ID272	CONVERGENT	Y	LOW		ATTATTGTCTCATGAACCGAAAAACTTATATTATTCCGTCGTTAGTGGCCTTAGGATACATTCAAGTAGAGAGCCTCGTCACCTCCAGGGATTGGTATCGTACTAGTTCAGCTGCGCAAAATTATAATTACTTTATCCATGCGTGCATACTTGTTACAAAATTATAGTAATAATATAAATTATATTTTCAAAAATTATGTAATATTTTTTCATATAAATATTTTATTATAAATTTATAAATATAAATCTAATAAATATATCATTTACTTATAAAAAATATTTTCTATTTTTTAAAATTTCAAACATTGAATTTCTCTTCAAATCAAGCCCTGAAAGGTCATTCAAGGTCAACCGAGTGATCCAAAGGGAGCTCAAATTTCAAGGTTTATAAGTTTTAAC…	NA	NA	NA	NA	NA	NA	NA	NA	NA	NA	NA	NA	NA	NA	NA	NA	NA	NA	NA	NA	NA	NA	NA	NA	NA	NA	NA	NA
CM007989.1	1626109	1630299	-	CUFF.516	11.0324	CM007989.1	1630438	1633917	+	CUFF.517	4.87671	1630300	1630437	2.26227	DIV.US	ID273	DIVERGENT	Y	LOW		TATTTTTAATGGTTTTTTTAACTCTCATCTAACCATGGTTAACAAACTGAAGTGATTGTAGAATATTTCCCTGGTCTAGGATCCATATAAATTGACGATTATGTCCCTGTTACCTGGGAAGTGTATAAATTGGGCAA	NA	NA	NA	NA	NA	NA	NA	NA	NA	NA	NA	NA	NA	NA	NA	NA	NA	NA	NA	NA	NA	NA	NA	NA	NA	NA	NA	NA
CM007989.1	1631650	1633915	-	CUFF.518	7.49179	CM007989.1	1638068	1639431	-	CUFF.520	40.6694	1633916	1638067	5.42853	PAR.DS	ID274	ALT1	N	LOW		CAGGCCTCAGGGTAGATTCAATCAATATAATACCCCGGGATTTGGGGAAGAAGTTTTTTGATGGGCTGATATGGGCTTGATACTGCAGCTGGGCTCGCGGGCGCACAAATTCTTTCTTCCGAATGGTCTTGGAGCTGATCGGTGAAGGGCCTTAATTCCTTCCCATCGTTAGACATCCACAGCGGACGCCACAGCTTTCAATGGCAGTAACCTGGTGGTGCTGAACGATCCCTGCCAAGAACATCAAAAAGCTATGCGTCATCTTGCTCCCTGTCTGTCACTACCCTTAACAGGCAGGGCCACAGTGACTCTGATTGCGCTACAACTTGGAAATTCCCTTCTTCCCTGGAAAGTCCAAAAAACAGTGTCTGATAGTCGGTTGTCATGGAATACCAGAGC…	NA	NA	NA	NA	NA	NA	NA	NA	NA	NA	NA	NA	NA	NA	NA	NA	NA	NA	NA	NA	NA	NA	NA	NA	NA	NA	NA	NA
CM007989.1	1638068	1639431	-	CUFF.520	40.6694	CM007989.1	1640165	1642168	-	CUFF.522	8.96347	1639432	1640164	4.53724	PAR.US	ID275	ALT3	Y	LOW		ATTATTGGGCCATTTCTTCTTGGTCCAAACACTTTACTAATTGGGCCATCATTTTCTGCATTAATAAAATAATTTGAATAATAATGTATTTAATTTATTCGTATATGTATTATATGATCATAAATAAGACATTATTATATTCAATGAACATATTTAGTGTATATTAAGAAAAACAATAAAAACTCATTTGATTAAAAAAATTATATGAGATGAATTTTGATGAAAAAAAGAAATAAAATATATGTGAGCAGCACTCGTCTGGGGTTAATCATGACATTTCACAACACATATATAGCAACCTTCTGCAACTCAAACAGGCGGAAAAGGCTACTTGGTTTCTTGAATACAGCCATGTTTACACGATAAACAAACCTTCTTCCCAGGCGAAAGTCAATGGCC…	NA	NA	NA	NA	NA	NA	NA	NA	NA	NA	NA	NA	NA	NA	NA	NA	NA	NA	NA	NA	NA	NA	NA	NA	NA	NA	NA	NA
CM007989.1	1640165	1642168	-	CUFF.522	8.96347	CM007989.1	1643878	1648919	+	CUFF.523	1.25042	1642169	1643877	7.16838	DIV.US	ID276	DIVERGENT	N	LOW		TAATCTTGATTAGATCGTATTAAATAAAGCAGACCAAGTTGCAAACCACTCTTCATAAATTTATATATTTCAGTTTAAAATATATTTAAATAGTATTTTATTTAAAAATTATAATTTAATATAAATTTATTTAAAATATTACAACATAGATTCATATAATAGTTTTATATTCTAAATGATTTATAAAATATGACTAGTATATCATTTACTTTATTATTTCCAAAAAAAATTTAAAATATATATTCATTTTATACTATTAAAAATACATTAAAATTAATTGTGAAGTGATATCTCTATATAGTTTTAGTGTATCAAATGATGGGTTGAAATAAGAATAAAAGTAAATGATATGATTAAACATTAAATATTAAAAATCCATTCTTTTTATTGGAAAAATAA…	NA	NA	NA	NA	IV	NA	NA	IV	NA	NA	IV	NA	NA	NA	IV	NA	NA	NA	NA	DI	NA	NA	NA	NA	NA	NA	NA	NA
CM007989.1	1643878	1649021	-	CUFF.524	1.02589	CM007989.1	1649454	1651285	-	CUFF.525	33.5251	1649022	1649453	32.6792	PAR.DS	ID277	ALT1	Y	HIGH		CTGCTTGCAGTGCTGCTAAATCATCGCGCCTCCTTAAACGCCGTCGTTTACACTTCAAATTGGGCTGGGCTCTGTGTAGAAAATGATTTGGGCTTTAACATTTACTTGGCTCATTTCTTACACACAAATGGAGCGTCCAATCAGACAAGTACTATAAGATCTCTGAAGCTGCAATCGAACCCGTTATCGCTACATCAACTCATAGATTGATAACATTTGTTACATTAACATGATGTAACAAATGCAAGTTCGATCACAAACCAATGTAGAAGTTCGCCATAAACGATGGGAGAAGTTTTGCAAGTTCCCCATTTCATTTTAATTGCTGTTAAGGTTTCCCCAACAGTTAGATTTTCATTGAACAAAATGGAGCTGGTGAAGTAGAAACAAGGGATGGAA…	NA	NA	NA	NA	NA	NA	NA	NA	NA	NA	NA	NA	NA	NA	NA	NA	NA	NA	NA	NA	NA	NA	NA	NA	NA	NA	NA	NA
CM007989.1	1649454	1651285	-	CUFF.525	33.5251	CM007989.1	1651781	1652354	+	CUFF.526	133.056	1651286	1651780	3.96886	DIV.DS	ID278	DIVERGENT	Y	LOW		CAAATACCTAAGCAATCAAGCCCATTTTATTGGGCTGCCGCCAATCTCCTATATTTCCAATTTTCAAGCAATTTAAATTATCTAAAAATATCTTGACAAAAAAACTCATTCGCACTCTTGTATTTTAATACTTTTTTTTATTTACGATTATCATGTTTAATATTTGAACTTAAAATTTTTTATTCGTATAATTTGTTATGATTATTAATTAAAAATAATAAAATTATTCAAAAAGGTCCTAAAAGCTGTCGTCTCGCTATTGGCGTAGGGTGAGCAAGAGTTCATCTGCTCGAGTCGCCTTTTGCCTCTGGAAGGTGAAGAGAACCTGGCTGGCCGGTGGCTAACCCATCAAACGTGCGGGACCATTCCCTCTTGGCAACGCGTGTCCTAACGACTCCA…	NA	NA	NA	NA	NA	NA	NA	NA	NA	NA	NA	NA	NA	DI	NA	DI	NA	NA	DI	NA	NA	NA	NA	HI	HI	NA	HI	NA
CM007989.1	1651781	1652354	+	CUFF.526	133.056	CM007989.1	1653516	1654041	+	CUFF.527	401.238	1652355	1653515	3.01555	PAR.DS	ID279	ALT3	N	LOW		TGTAGTTCCCAATAAATTTACCTTGATTTTTTTAGGTTCGAATCCTTCGATGTTTTGCCTGGATTTGTTCAATGGAAGATAACGCCTATATCGGCATAAGATTTTGTTCCCTTGGGAAAACAGAAGACGTCTTCAATTCTAATATGGAAAGCGTCAGCGTATTTATGGCTATTCTAATTTTTGTGTTTTTTAGGGGTGGGATTGAGAAGCATTTGGTAACCGGGGAGGAATATCTAATTTTATAATACTCGTGGTCTTGTTTTACAAAATAATTTCTTATTCTCAATTTTAAAAATCATAATTGAATTATTTATCGATATGAATTATATTAAATTCAATAAAACAATGATTGAACCACTTAGAAACAAGAATCCTTCATAAAAGAGATTCATGATTTTT…	NA	NA	NA	NA	NA	NA	NA	NA	NA	NA	NA	NA	NA	NA	NA	NA	NA	NA	NA	NA	NA	NA	NA	NA	NA	NA	NA	NA
CM007989.1	1653516	1654041	+	CUFF.527	401.238	CM007989.1	1654625	1658549	+	CUFF.528	16.7509	1654042	1654624	23.9532	PAR.US	ID280	ALT1	Y	HIGH		ATCAAGAAGAAGATGCACGCTTTACCGGAAACATGCTAGTTTACCAACCAATGTTTGTTCGTTGCATTAACCTTTCGTCTATGAAATTCTGAAATGATATTTTATACAAATATCTTATCTTATACGTAAATGAAACAAGCTTCTATTAGTTATATTTCTCATGCCTAACTTTAAATCTAGTATTCCATATATAATTATTTTAAATGAAAATAACAAAAAAAAAATCCCTAATTCAGAACAATCTCTTCAAAAGAGACGTCTTGCAGGATATCAACTTTTAATGGGGGCGTAGGAGTCAGGGAGCAAGTGAAATTGAGGTTGAGTAGATTCAAATTGAATTCATTATTTATTAGGCTGTAGTTTAATAATTTTAATAAAAAAATAAAAAGAATTACATTA…	NA	NA	NA	NA	NA	NA	NA	NA	NA	NA	NA	NA	NA	NA	NA	NA	NA	NA	NA	NA	NA	NA	NA	NA	NA	NA	NA	NA
CM007989.1	1654625	1658549	+	CUFF.528	16.7509	CM007989.1	1658806	1659651	+	CUFF.529	1.81191	1658550	1658805	9.24488	PAR.US	ID281	ALT1	Y	LOW		GTCGCGGTAGATAAATCAGCTCTTGACTTCATTGCCCCTGATTTAAATAACAATAAACTCTTTTTTTATTTAAAAACTAGAATTTAATTTCCCACAATTACAGTTTTCCAAATAATTTTGAACATAATTACAAGTAATTTTACTTTCAAAATTAATTAATTTATTTTCCTAAAAAGAAGGCGCCGTTAATGAAATTGGGAACTTTTGGATGGCAGCTCAGAGATTTCGCAGCTTCTTCCTCATGCCGTTTGTGTT	NA	NA	NA	NA	NA	NA	NA	NA	NA	NA	NA	NA	NA	NA	NA	NA	NA	NA	NA	NA	NA	NA	NA	NA	NA	NA	NA	NA
CM007989.1	1667318	1670757	+	CUFF.531	4.06745	CM007989.1	1672572	1674603	+	CUFF.534	29.4047	1670758	1672571	7.22927	PAR.DS	ID282	ALT3	N	LOW		TCTCAGCCTCGACACGTGTCACGTCATCTTCTTTCTTTTTTTTTTTTCCCAAATATGTACGGGTACTCTAAGCATCAAGTGAAGCATTGGAAACCTGATTCATCCTTATTTTGAGTATAGTTAATAAATTCATTTTAAGAAACTAAAAAAAAAAAGAATGTTCGTCTACGACCCTTTAGAAATACTAATTCATAAAGTAACTGCATCAATAGGAATTTATTAATACTGGCAATCGACTAACGGTGACGTTGAGAAGACGAGAGCCTGCGGGAACCTCGCTTCCTTGTGATCCTGGTCTTCCGGAGCCGGAAGATTCAGGTCCAGGGACAACCCATTCCTCGCCTTCTTCGACGGCGGCAGCGGCAGCGGCCTGTGCCGCCGCATGTGCCCGCCGAGAGC…	NA	NA	NA	NA	NA	NA	NA	NA	NA	NA	NA	NA	NA	NA	NA	NA	NA	NA	NA	NA	NA	NA	NA	NA	NA	NA	NA	NA
CM007989.1	1672572	1674603	+	CUFF.534	29.4047	CM007989.1	1675016	1677309	+	CUFF.535	11.5305	1674604	1675015	2.55017	PAR.US	ID283	ALT1	Y	LOW		GGATATCCGCAATTTACGAGAAAGGTATTTGTTATTTTTTTTTTTTGGGATAAATTAGAAAGAAAAATTAAAATGAGTAAAATTTGGGTTTGGAACTTAGGAAAAAGGATGGCTTTAAACCTAGATATTGAAATTCCAGCTATTTTAAGAAGAAAGGAGCACATCTGGGGCCCACTCCATGACAAGAAAGTGTAAAACCCTTTTTCTTTTCCATTTGCCTTTTGTTTTGTTCCTTTCTAAAACTTGCCATTTTTATTCACAATATTTCATTTTTAGATAATAAAAGAAAGTGACTCAAAAGGTGCAGCGAGCCAGCTGTTGATGATTAGACTGCTTGATTCGTGATTAAGTGGTTAATTATTTTGTTGGATGAATTTTAATCATTTCTTATATATATAT…	NA	NA	NA	NA	NA	NA	NA	NA	NA	NA	NA	NA	NA	NA	NA	NA	NA	NA	NA	NA	NA	NA	NA	NA	NA	NA	NA	NA
CM007989.1	1675016	1677309	+	CUFF.535	11.5305	CM007989.1	1677614	1678511	-	CUFF.536	108.675	1677310	1677613	9.42507	CON.DS	ID284	CONVERGENT	Y	LOW		ATGAAGGATACACAAATAAAACCCGATGATCGACTGATTAAAAGTAGATTGCCACAATTAAAAGCATTTCTACCCATATGGTGCGTTAAAACGAAGCCTCAACAGAAGCTTAATTTGCAGTAAAATGGAAAAGGAAGAGCAAGCAATATTCTCAGTCATTCAGTAGTGATCGAAACCACTCTATCCATACTTCAGGTTGCAATGATGAAAGACAGTTGTCGTAGCCATACATGTTCGCATAAGTAGAGGCAAGCTTTTATGTAATATGTAAGAAAGCTTAAATTTTTGAGATGCACCATGCTG	NA	NA	NA	NA	NA	NA	NA	NA	NA	NA	NA	NA	NA	NA	NA	NA	NA	NA	NA	NA	NA	NA	NA	NA	NA	NA	NA	NA
CM007989.1	1677614	1678511	-	CUFF.536	108.675	CM007989.1	1679244	1680494	+	CUFF.537	10.7986	1678512	1679243	10.0638	DIV.US	ID285	DIVERGENT	Y	HIGH		CAATCCTACTACAGTCCCATGCTCTGCCAACTGAGCTAAGGTCGGGAATGGATCCAAAATTTAAATGTTTTAGTACTAAACATATATTTCAAAAAAAATTACCAAAAATATAATTGAAATAATAATACAAGTTTTGAAAAAATTACCTATGCATTAAACAATATATCTAATACTGAACAAATATCTGATTGAAAATATCAATACAAGTTGATATTGACAGTGAGAAGGCGTCAGTTGTTAGGAAAATGTTATTCACTCATCCTCCCAAAGCTCCAACTTGAAGGTATGCAGATTACGCATTTATGCCACTCCTGTTTAGTGCTAATCAAGACATTAAGCATGACTAAATATATGCTTCACATGTCACCACTTCCTCTCCCTACTGTCCTCTGAATCAAA…	NA	NA	NA	NA	NA	NA	NA	NA	NA	NA	NA	NA	NA	NA	NA	NA	NA	NA	NA	NA	NA	NA	NA	NA	NA	NA	NA	NA
CM007989.1	1686877	1688841	-	CUFF.540	43.2825	CM007989.1	1688999	1695525	+	CUFF.542	6.35162	1688842	1688998	6.8144	DIV.US	ID286	DIVERGENT	Y	LOW		CAACATTAAACAACGTTAATTCGTTTATATTAATATTTAAAGGAAAAAAAATCCCATAAATCCAATCGCCCCTTCTTTATCCATTTAATTTAATTTAAATATTCTAATCTAATATCAAAATTTGAAAAGAAAAAAAAAGAAAAGAAAAGAAATCCT	NA	NA	NA	NA	NA	NA	NA	NA	NA	NA	NA	NA	NA	NA	NA	NA	NA	NA	NA	NA	NA	NA	NA	NA	NA	NA	NA	NA
CM007989.1	1689218	1695525	-	CUFF.543	28.6356	CM007989.1	1702915	1703957	+	CUFF.545	62.7462	1695526	1702914	2.1912	DIV.DS	ID287	DIVERGENT	N	LOW		CAGCTACAGTTTGACATTAATAAATTAACCTAACTCCCCCCTCTCGCCCCATAAATATCCAACCCGTTTAATCCGTAATCATTTATTTAATCCACGAATTTGCATAATCTCCTTTAATGCTATGGAGCCCAGGGCAATTAGTAACCATTTTGGAAAATAACAAAAATAATAATACTTTAACATCATGATACTAACTAAATTTATATAATATAGAGATTTGTACAAAACTAATATATAATATTAAATATCATTATTTAGGAAATATGTGATTAAAACAACTTTCCGTGTAATACCATTATCATGTACCCGACTAGGGGTCCACGACAACAGCACACCGCATCACCATCTGTCTCAACGCTCGTGTCTTCATCCATCTGGCTGACGCGTGGCGCTTAGGGA…	NA	NA	NA	NA	NA	NA	NA	NA	NA	NA	NA	NA	NA	NA	NA	NA	NA	NA	NA	NA	NA	NA	NA	NA	NA	NA	NA	NA
CM007989.1	1706767	1709778	+	CUFF.547	32.0361	CM007989.1	1710131	1713412	+	CUFF.548	10.805	1709779	1710130	2.96494	PAR.US	ID288	ALT1	Y	LOW		CTTTGCCCTTTTGGATTAGTATCCCTAATCTTCATTTTAGTTAGAATTTTAAATTTCATATTGTTCAATAAAAATAAAAATTAATTTTTTTTCGTTTATTTTAACTATATTTATAAAACGTAATACCATTTTAAACATATATTTATATAATCAATACAATAAATATAAATGTATAATTAATTAAATTAGCCAATTATTTGCATATTTGAGCGCGCGTCACTCCAACTGTTTGCTGCAACCAACCAACATCCTCCGTGATTTTACCAATCCTTCATGTTGTTTTTTTTTTAATTTATGTGAATTTTCTTTTTTGTCTTTATTTTAATATTTTGGGTTTCGGGAAATTAAAGT	DI	NA	HI	HI	NA	NA	NA	NA	NA	IV	NA	NA	NA	DI	NA	NA	DI	DI	NA	DI	NA	NA	DI	DI	NA	NA	NA	NA
CM007989.1	1717330	1720464	-	CUFF.550	18.8004	CM007989.1	1721134	1723434	-	CUFF.551	29.9979	1720465	1721133	1.5956	PAR.DS	ID289	ALT1	Y	LOW		ATTTATTAGAGGCTTCGGCAAGACCCATGTTTTCCCTATTTCTTCAAATCCCGGCTTATCGTTTGGATTAATTTTTAGAATATTTCATATAATATATTTTATCCTTAATTACATAATGACCACCACATTTTCCCCTTATTTATTTTCATACCATAGTCTTTTTTTTACTTTATCAATTATGTTCCATATATATTTTTTTTCATTTTTTATAAACTCTTTTATAAAATGATTAAATTTAAATGCTCAAAAAAAGATTAAATTTAGCATTTTAAATCCCCCACATGATTATCATCAGTCTTGCGTAATGAGTAGCTGTAAAGCTTACCAATAATATATTTATTACAAATTTGATCATAAAAAAGATACTCATCTCATATATAAATTTTTTTGTAATATGTG…	DI	NA	HI	HI	NA	NA	NA	NA	NA	IV	NA	NA	NA	DI	NA	NA	DI	DI	NA	DI	NA	NA	DI	DI	NA	NA	NA	NA
CM007989.1	1721134	1723434	-	CUFF.551	29.9979	CM007989.1	1724526	1725913	-	CUFF.553	10.6661	1723435	1724525	2.81244	PAR.US	ID290	ALT3	N	LOW		ATTCAAGTTTGTAATAAATTATTGGGAAGATAGGGATGAGTCTGATAGTTATCAACATCCCAAACACACTACTCCCACGTCAATCATCTTTTATTACGCTTGTCCATGCAAATGCAGCAAGGAAGAAGACACCCGACTAACCACAAATTTTGTCATGAATTCAAACACACGGACAAAAAAAAGAATAAAATAATTTAAATATCTATCCCACTATTATTTTTAATAAAATATAAACAATATTCTTACAAAGTAAAGTTGTGTGAGAAAACGGTGGCCACATGTTCAGTTATTATTAATATTTTTTCTGGTACGGGTAGGTTTTCTTGTCAGGGACAAGGTAAAAGATCTGGAAGTTATTAAGATTAATGATATAAAAATAAATGAGAAATCACGACAGTC…	NA	NA	NA	NA	NA	NA	NA	NA	NA	NA	NA	NA	NA	NA	NA	NA	NA	NA	NA	NA	NA	NA	NA	NA	NA	NA	NA	NA
CM007989.1	1729003	1730905	-	CUFF.555	14.1197	CM007989.1	1731295	1732370	-	CUFF.556	28.5736	1730906	1731294	2.02367	PAR.DS	ID291	ALT1	Y	LOW		GTTCCATTCAAACTTATTGCAATTTTGACCCCTGATTTTTAAAATAACACAAATTTAGTCCCCCAACGGCCAACCATTCCAATCCCTACGCTTTGTTATTTTCCCATTTTAATGATGCTTTAGTTTGGACGCCACATTAATATTTATTAAAATTTGTGAATATTATAACTTTTTCCCATTTAAAATAAACAAATTCTAAATATTTCTATTATTACTTTAAATGTTAAAGCATGACAATGTTGTTCGAAAATTAGTAACTTGTGCTACATATTTTTCATAATACCATAATTTTATATTTACTTTCTATAATTTCAAATTTTAAATTTAATTTATTATTTTTTAATTCAATCTAATGAAAACAAACACATCAAATATTTGCAAACCTTTT	NA	NA	NA	NA	NA	NA	NA	NA	NA	NA	NA	NA	NA	NA	NA	NA	NA	NA	NA	NA	NA	NA	NA	NA	NA	NA	NA	NA
CM007989.1	1731295	1732370	-	CUFF.556	28.5736	CM007989.1	1738783	1740046	+	CUFF.559	3.33561	1732371	1738782	8.56624	DIV.US	ID292	DIVERGENT	N	LOW		TAGTGGCGTGGAATCACTCCGATTCCCGGTTTATTACCCAAAAAAGAAAAGGATACTCCGGCCCAATGGACCCAATTGTTGAGTATATGGGCCGTTTTGAGTTTACCACCTATAAGTCCCCACCTCCCTTCCCTTTGCAAAATTCATAGCCGGATGTCATATGTGGAAAGTATCAATATTTTAAATAATCAAAAAAATTATAAATAATTTACAACAATGTTTCCTGATTTAGGTAGTTCGATCATAATTCAAATCCATCATTATCTTAAAAAGTTTTCAAATTAGAGTACCTTATTATTATTAATTAGGAAGATCATAATGTATGGTGATATGTTTAATCACAATTGACGTATACGGTAATCCAGTGCAGCACTCTTTTTGAGGGCTGACATACCGTGC…	NA	NA	NA	NA	NA	NA	NA	NA	NA	NA	NA	NA	NA	NA	NA	NA	NA	NA	NA	NA	NA	NA	NA	NA	NA	NA	NA	NA
CM007989.1	1738783	1740046	+	CUFF.559	3.33561	CM007989.1	1744508	1752692	-	CUFF.560	21.7121	1740047	1744507	6.5092	CON.DS	ID293	CONVERGENT	N	LOW		ACATAATGAAATTTGATTGTGTTTCTTCTTAACCTAATTATTCCCAAGAACGCTTTTTTTTAAAAGTGGTGATTATTTCTTATAATTTTCAAGTAGTTATTTAGAATATTAATTTAAAATATAATTTTATTCTCCTAGACTATACAAAACCCTAAATATCATAAAAGAAACGCCTCTAATGTCATATATTTGTCATAGTACTATTTGGAACCTAAGGTAGCGAGAGTTTTTATCAATCCTTCTTTACTTTTATTTCTCTTTTTTTTTTCAAAAAAACTAATTTTTTTAATAAAATACACATATTGAGCACATATTATTTTTTTTAGAATAAAAAAAAGTGAGCACAGCGCAACTTATGTCATTCCCCGACGGAATTTCAAAGATCCCGGCAATTTTGTG…	NA	NA	NA	NA	DI	NA	NA	NA	NA	NA	NA	NA	NA	NA	NA	NA	NA	NA	NA	NA	NA	NA	NA	NA	NA	NA	NA	NA
CM007989.1	1744508	1752692	-	CUFF.560	21.7121	CM007989.1	1753340	1754551	-	CUFF.561	36.5744	1752693	1753339	1.68451	PAR.DS	ID294	ALT1	Y	LOW		CAAACAAAGGTCAAGACAAATGCTGACAAATTGCTGCAGAGGTGAACTTAACATAGAAGCAACTCCATGGCAGAAAAAAAAAGGGTGGTTGAGGAAAAAAAAGAGCATGCATTTGCATATCAATTGACGATGGTGCAGGAAAATAGCATGTAAGAACCAGAACCTGCAGCCTTCCATCTTCTCCAGCGCATGAATTGAAAATATTTTCTAAGCATTGGAACAAGGCACCCATTAGATCCATTTCCTCCACTAGTCGAGGCGCAAGGGTGGGCACAGTTAAAATTTGAACTGATAATATTGACAGCAGTGTACATTTTTTGAAAGCAGCATCACCAGCTTTACTTGCCTCCCCAATAGTTGCATTTACAACACTTGGATAATAAAGTACAAAGACTTTGG…	NA	NA	NA	NA	DI	NA	NA	NA	NA	NA	NA	NA	NA	NA	NA	NA	NA	NA	NA	NA	NA	NA	NA	NA	NA	NA	NA	NA
CM007989.1	1753340	1754551	-	CUFF.561	36.5744	CM007989.1	1754843	1755957	+	CUFF.562	2.99174	1754552	1754842	12.2251	DIV.US	ID295	DIVERGENT	Y	HIGH		TCGTGAGGAGATTCGGCTTCCATGTCTGCAGCCGAATAGTATCAATGTGGGCTCAGTTCATTGGGCCTATTAGCTCATGAATCATGGGCCAAAACCCTGGGCCCAAGAGTCAACAAAAGTCGATCCATCTGATCTGGCATTCGACTCACTCCGAATTGATGTTCCCAGCGACTGTGCCACGACAAGAGCTCAGAACAGTCAGCTGTAGTTGCGGGCCGGGCCACGTGCTGCTGCAAGAAGGAAAAAGGTGGTGATAAAAGTATCAGATAATTGGTTTCAGCGGGAGAAGA	NA	NA	NA	NA	DI	NA	NA	NA	NA	NA	NA	NA	NA	NA	NA	NA	NA	NA	NA	NA	NA	NA	NA	NA	NA	NA	NA	NA
CM007989.1	1754843	1755957	+	CUFF.562	2.99174	CM007989.1	1756589	1757876	+	CUFF.563	14.3249	1755958	1756588	4.78815	PAR.DS	ID296	ALT3	Y	LOW		AGAAATCGAAGAAAAAACTCTGAATCAAGCTGGGGAATCTCAGTGATCCTCTCCTCTTCAGTTTTTATTTCACAAAACAAAAACACAAATGAATTCCCTAACTAATTGGTGCTATCAGAAGATACAGGTGGCTAATATCATAGAACACATTTGCGTTGCAGTATATAGAGTTTAAGTACCCAATTCACCGTTTGTTTAAAGACTGCATCATTCATCTGTAAACACAAAAGCAAAGAAGAAGCACGACCAAAAGCTATTCTGATTGTGAGAAAAAAAGAAATCAAATAAAAATACACACACGAAAGCGATAGTAGTACAAGAAAATGGGATACAGCGTTCTCACCCGAATCATGTGCAATGGCTTCGTTGAAGGCCCAATTTCAGGCGGATTACAAGATT…	NA	NA	NA	NA	NA	NA	NA	NA	NA	NA	NA	NA	NA	NA	NA	NA	NA	NA	NA	NA	NA	NA	NA	NA	NA	NA	NA	NA
CM007989.1	1759140	1761953	+	CUFF.565	10.1511	CM007989.1	1768930	1770161	+	CUFF.567	44.5133	1761954	1768929	4.38507	PAR.DS	ID297	ALT3	N	LOW		TTAGGTTATATGATGTGATATATTATGCATTTGCAATGATAGCTTATCTGTTAAGAAGTTGCTGGGTAAAAAAATTTCACACTTCACAGCAGCAGGGGGGGAAATGGCATGTTTCAGTTTCACTCACCCGTACTACCCCTTGTGTAAATCCAAGAGGAAAGATTCTTATAACTCTGGTTGCAGGCATAAGCCGACAGCTTCTTTGTGAATGCGACGTTTCTACTTTCCCACCATCGTGCCATGTCTGCTCAAAACTGCAAAATATTACTGAAGTTTTTTATTTTTAATTTTGTGTGTGTACTCCAGATGTCGTAAGATCAATTCTTGTGCTTTGTTAGCACGAAATCCCTCCTTGTGTTTTACCCTCACTGAGCAACACCAGGATAAAACTCTGTTTTT…	NA	NA	NA	NA	NA	NA	NA	NA	NA	NA	NA	NA	NA	NA	NA	NA	NA	NA	NA	NA	NA	NA	NA	NA	NA	NA	NA	NA
CM007989.1	1769396	1771712	-	CUFF.568	3.48512	CM007989.1	1774049	1778306	+	CUFF.569	6.62296	1771713	1774048	1.90035	DIV.DS	ID298	DIVERGENT	N	LOW		ATATATACTACACTGATTCGTAGTCACCGGTATGACAATGTTGATAAGCATGAACCCGTTCTACGTTATCCAGTTTTCACCACTGGGCCTACTCCAAAGCCCATCAGGAGCATGCATTCCTACTCGAAAGCCCACCTAGCCCAACAAGAAAGCGCAATGAATGCTGCAGCAGCAGCAGCAGCCCTAGGGTTGTGAAAGCGACGGCGCCTGAGGAAACGGGGCCGTCGGTGGCCAACCCAAAACATGTAATCAACATCACGTAGGTGCAGCAGCATTTATGGCCGGCTCCCGCCGTGGGGCGTTTCGCTATTAACGAACCGGTAATTAATAATTAATTGGCTAATAGCAGCAGTAAGTAAGTGGATGTTTGGGTTGGACCCGGGAAGGGGGGGCTCATGA…	NA	NA	NA	NA	NA	NA	NA	NA	NA	NA	NA	NA	NA	NA	NA	NA	NA	NA	NA	NA	NA	NA	NA	NA	NA	IV	NA	NA
CM007989.1	1774049	1778306	+	CUFF.569	6.62296	CM007989.1	1778601	1780248	-	CUFF.570	50.7269	1778307	1778600	7.65925	CON.DS	ID299	CONVERGENT	Y	LOW		TCGAATTGAACCTTACAACAATAATCTGTAGCACTTAACGTGTACTTGAATAAGGGCTCGAGTTCAGCAGGAGCAAATAAAACCCTCTAGTCTGCTGTGTTACCCTCTGGTTTCAATTTCTGACTTCTGTTCATGTTTAAAGGTATGCAAATAATCGGAGGAACAAGTAAAGGGAAATGGCCGCCCTGTGTGGCAGGCTGTGTACATGTAAAATGTGGATATAAAGGCATCACAGTTGATCTTTTATCGAACTTGGGAAACAATCACCTCTGAGATTCAGTTCAGTTTTCACA	NA	NA	NA	NA	NA	NA	NA	NA	NA	NA	NA	NA	NA	NA	NA	NA	NA	NA	NA	NA	NA	NA	NA	NA	NA	IV	NA	NA
CM007989.1	1778601	1780248	-	CUFF.570	50.7269	CM007989.1	1781412	1784751	+	CUFF.571	2.56534	1780249	1781411	19.774	DIV.US	ID300	DIVERGENT	N	HIGH		ACTTCTTTTTTTTTCTCGAAAATAAATATATATAATATACCCGAAATTTCTTTTTCCAATATATTCTTTCATAAACAGCAAAACTAATTAAATTGATAGTTTTTCTTTTTGATAACTAATAATTTTCTTTTTACAAATTACTATCATTACTTTTAAATTTGCATCATTATAAAGTCCTATTTTTATTAAGTATAATATTATAGTCGAAAACTATATAAAAACATTTTTATTTCATTATTGAATCTCAAATACCTGTTCTACTCAACTGATAGTGATGGAAAATGATTAGATTAATAAGTCCAGAGTGACTTCCATGGAATTCATGTGAATGGGTCACTTTCCATGCATACCTTTTCTTGGTTTAGGGATTACTTTAGTTATTATTGAATCTAATTTTGT…	NA	NA	NA	NA	NA	NA	NA	NA	NA	NA	NA	NA	NA	NA	NA	NA	NA	NA	NA	NA	NA	NA	NA	NA	NA	IV	NA	NA
CM007989.1	1788508	1789579	-	CUFF.573	2.10908	CM007989.1	1792130	1793379	+	CUFF.574	27.1901	1789580	1792129	12.8919	DIV.DS	ID301	DIVERGENT	N	HIGH		TCGGAACGAACTTGCAGGGAAACCTAGAAGGGTTTCTTTAGATCTGGAAATGGAAGACAGCAGCAATTGATGCCTTATAAACAAACAACAAAGGGGTTGAAAGGTTCAAGTTCTTGGGAGAAGAAAAGCAGGAGAAAGAGTTAGAGATGGGAACAAATACCTGCTCCTTGCTTTGTTTATGGAGGTTGGAAGCTAACTATTCAACAACGGAATTAAATTCGAATGGAGGATTCATTTGATGTGAGATTTTGTAACTAGACTTTCAAGCAAATGTCACCTTTTCATAATGGAAAAAAGGGGCCTTCATATTCAGACAGCAGAACTGAGAGTTCAACAGTTCTCAGACAATCTCCTTGTAATAATGCAATTATTCTCATATTATAGGCTCCAGATGAGCAT…	DI	DI	NA	NA	NA	NA	NA	DI	DI	NA	NA	NA	NA	DI	NA	NA	NA	DI	DI	NA	NA	NA	NA	DI	DI	DI	DI	NA
CM007989.1	1795738	1806297	-	CUFF.576	20.1716	CM007989.1	1809518	1811312	+	CUFF.577	17.5244	1806298	1809517	1.15106	DIV.US	ID302	ALT2	N	LOW		GCACAGAACGTGATCCCAAGTATCCATATTCAGACACAGTAAATAGGGAAAAAAATAAAATAATTAATAAATTAAAAACACTAATAAAAAAAATACCACACATATGTTAGCTACAATAATACTAAAATAATTTTAAATGTAAAAAAATAATATATACACATATTAACAAGCTATAAAATGCAATAAATAACCGTTTCAATATAATTTGGATTAAACGTCGAAAAATAGTCTGACTTTCATATTATTTGGTTTAAATATTACAAGATTAATTTTATATTGAATATATCATTTTATCAAACGCTAATATTAAATTAAATAATTATATCAAAACATGTGAAACTATATTTTTCAAGATTTGAAAAAATATATTTTTACACTGCATATAATATACCAGTATAC…	DI	DI	NA	NA	NA	NA	NA	DI	DI	NA	NA	NA	NA	DI	NA	NA	NA	DI	DI	NA	NA	NA	NA	DI	DI	DI	DI	NA
CM007989.1	1810967	1813437	-	CUFF.578	9.44559	CM007989.1	1813859	1819496	-	CUFF.579	14.4094	1813438	1813858	1.52552	PAR.DS	ID303	ALT1	Y	LOW		TCACCTCGGCCCAAACTCTATTTTGACCCAATATTATAATCATATGGGCCTTATTCTTGCGCAATATATCCATCCGGCCAATAAAAGGCCCGATATTTATTCACATATGGGGATGGGCCATATTTCTTTCTTATTTTTAAAATTACATTAATTAACAATTTAAAAAATAATAAACCACTTATGATTTAAAATACAATAAGATAAACAATGAACTACAATTTTTTAAACAATACATAAAATCATTTTCAGAGGACGCTTGATTACATTCACCCCACCATAAGAAGGTACATCGTCGTCATTGTAGCCACTCCACACGTAAGATCTAAGCAGCGCTACCAGAAAAGAAAAGGATGCAAAAGGCCTTGCAGGTGTTACATGGATGAGGGGCGGTGTCTCAGC…	DI	DI	NA	NA	NA	NA	NA	DI	DI	NA	NA	NA	NA	DI	NA	NA	NA	DI	DI	NA	NA	NA	NA	DI	DI	DI	DI	NA
CM007989.1	1813859	1819496	-	CUFF.579	14.4094	CM007989.1	1820192	1821572	+	CUFF.580	76.5101	1819497	1820191	5.30973	DIV.DS	ID304	DIVERGENT	Y	LOW		ACTGTCGTGTGTTTATACTTCAAAAGTCTTTTAACCAAAAAAATATAGCTTTAAGTATTTGAGTAGTAAAAAATAATTGATCTGAAGTTAAAAACTCTGGTGAATAAAATATTATCGAGTTATTATTCAATTTTAAATAAAACTCCATTTTGATAGAGTTTACGTTGCGGGCAGCAGGCGCGTGAGGGTGACTCATTCAACGGCGCCGGATATTCCAAGGAATGTTCTTGTCCACTTCCGCGAGGAGGGCCGGGCCGGGCCGGGCTGACTCGATAAACGCAATCCTGATGGATAGATGGATAGGTACTTCTTAAAAGAATCCATTTTTCCAGATAATTAAATTCTTTGTTTTTTTTTTGTACAAAATGAAGCGTGCTGTCGGAATCCTTCCGAGAATAT…	NA	NA	NA	NA	NA	NA	NA	NA	NA	NA	NA	NA	NA	NA	NA	NA	NA	NA	NA	NA	NA	NA	NA	NA	NA	NA	NA	NA
CM007989.1	1820192	1821572	+	CUFF.580	76.5101	CM007989.1	1822962	1827630	+	CUFF.581	30.1334	1821573	1822961	2.53905	PAR.US	ID305	ALT1	N	LOW		CCAATAAAAAAGAAAGCATTTGCATGTGCGCCTCAGTTTGTTTGTTTACTTTTTCTCATGGAACTGGGAACGGATCCGACATTTAACTACAAGCCGTACAATTTACGTTGGTTCAACAGCAGATTACGGCGCGTTTGGTTGATAGGTTTGGTTTAAATCCAAATTTAGTTTATTTGGGTTTAGATAACCCGATTTCATGGGTTTAAAGGATGTAATTCGTGTTTGGTTGATGAGTTTAGATTATTTGGGTTTAAGATAAATACACGTTTGGTATATAGGTTTAAAATTAGGTTTGTAATGATTTTCATATGAAATTATCAATATAACATTTTGGTTAATTAAAATAAATTATCATATATTTTATTTTTCTATATCATTTTATAAGTTCAATCGAGCACC…	NA	NA	NA	NA	NA	NA	NA	NA	NA	NA	NA	NA	NA	NA	NA	NA	NA	NA	NA	NA	NA	NA	NA	NA	NA	NA	NA	NA
CM007989.1	1822962	1827630	+	CUFF.581	30.1334	CM007989.1	1828696	1830754	+	CUFF.582	15.7268	1827631	1828695	1.91606	PAR.US	ID306	ALT1	N	LOW		ATTAATGTTAAATTTCATACAAAATTAAAAAAAAATTATGAAATTTAGAAATATTAAATTTCAATATTTTTATAATTGGTTTAATCTGATTCGATTTTTTCTAATTATAATTTAATTCAAAACTATCAGTAAAATAAAAAATGGATTGAAGTTGATTTTAAACGTGGCTCCATCAAACCATCTTTCTATCATTAAAAGAAAAAAGGGATTGGAGGATGGGGCAGAGGCAGGCGGCCACACTCAAGGTGATGTCGGCACGTCTTGTAGATCACAAAGAAGGTGGTCCACGTGCCTGAGCAGTCCAAAATCCTGACCCATGGGATTTTATTAGGACACGTGATTTGCCATCAGTGCAACCAAAAACGGACTCCTAATTATGCTGTCGGGATGCTCTAGAAC…	DI	NA	NA	NA	NA	NA	NA	DI	DI	NA	NA	DI	DI	NA	NA	NA	NA	DI	NA	DI	DI	DI	DI	DI	NA	NA	NA	NA
CM007989.1	1828696	1830754	+	CUFF.582	15.7268	CM007989.1	1831133	1833047	+	CUFF.583	140.174	1830755	1831132	8.9131	PAR.DS	ID307	ALT3	Y	LOW		TGTGGTCAAGGGAAAGAGGCCGTGTGGAAAGCAGCTTTCCGGTGATCATCTCCATCCACAGAGCAGCCGCCGGACTTTCAACTGGAACGCCCAGCCCAGCCCAGCCCCAGCCCAAGTAATATATAATCTTGTAAATGTAAAGAAAACTTTTGGTATTCTTTTTCGATAAAATCATATATAATTTTTAATTTAAAAAATAAATGATATAAAACAAAGTAACTTTGTAATTTATTTAGTTTGATAATTTATTTAAATTACGTATAGTCTGATAGTATTTATATAAATTTAATTATTAAATTTTATATCAAATGTACTATAATGAATTTTATTAAAAAAAAAGACAAGCTACTTTTGACCGTCGTAGGTTGTGTAGTGTA	DI	NA	NA	NA	NA	NA	NA	DI	DI	NA	NA	DI	DI	NA	NA	NA	NA	DI	NA	DI	DI	DI	DI	NA	NA	NA	NA	NA
CM007989.1	1831133	1833047	+	CUFF.583	140.174	CM007989.1	1834590	1837210	+	CUFF.584	6.57873	1833048	1834589	21.3072	PAR.US	ID308	ALT1	N	HIGH		AATGAACACACCCACCCCCCCCCCCTCCTCAATCTTCATCGTTTTTAAGTTCACATCAACAAGCCCGCAGGGCAATGCATCCAATCGAAACTGTCAATTTGGCAAGTGTGGGATAATCAGATGATCTGGAAACCATATGGCTGTGTTTGGTAACTATATCAGTATAAATTATGTTGATATATATATATCCTGATTTAAGATATAAAAATAAAAAGGGATGTTGATGGGGATAATTTTATGTTTTGTAAAGATTAAAAAAGTATCTCATGAAAATTTATTTATGATTATCAAACATATTAATATTATTTCAGATACTGTAATATTTCATGTTATCCTTATTACCAAACACAGCCTATGTGAAAAAACATGGTCACTTTATAATATATAGTTTTTGTTGTA…	DI	NA	NA	NA	NA	NA	NA	DI	DI	NA	NA	DI	DI	NA	NA	NA	NA	DI	NA	DI	DI	DI	DI	NA	NA	NA	NA	NA
CM007989.1	1836132	1838858	-	CUFF.585	49.4928	CM007989.1	1840659	1842887	+	CUFF.586	1.17524	1838859	1840658	42.1128	DIV.US	ID309	DIVERGENT	N	HIGH		CATTCGAAGTATTTATTCCTTTTTAGTAAGGTAGACGTAGGGCTCAGCTGCTAATTCGGGAAAAAAGAAATTAGAATTAGGGAATATTGTTTATGAAGTTACCTTCGATATAAACCATAATTTGAGATTAATTCATAAAAATACATTTTAGATGAATTTAAATACATTAAATATATTTCTTATTTTGCTATCAATAAATATATAAAATGATTAAATTTATTTAAAATTAGTTTTTTTAAATAAAGTGACCTATGTTTTTAATTGACCTAAAATTGGTTTAGAATTTCATTGAATCGATTGTATCATTGCTCTTGACTTTTAAATATAATGAAAAAGAGGCATTCCAAAGTCGCTAGATTGTTATTTTTTTTTTCTACTTGTTGTTCGTGTAGAATAAGA…	DI	NA	NA	NA	NA	NA	NA	NA	NA	NA	NA	NA	NA	NA	NA	NA	NA	DI	NA	DI	DI	DI	DI	NA	NA	NA	NA	NA
CM007989.1	1840659	1842887	+	CUFF.586	1.17524	CM007989.1	1843197	1845490	+	CUFF.587	16.7811	1842888	1843196	14.2789	PAR.DS	ID310	ALT3	Y	HIGH		TAGCTGTCATGCTTCTTCTCTTTAATCCTCATTCATTTCTCTTTAAAGGGAAAGGCAGCTTCAGTCGCCCAATCAATGCGAAATGCGTCATGCAAATTAATATGTATGATGCGAATATTATTTTAAATTAATCAATCTAATAATTTGCCCCTACCCTCTATTTGGAATTGCCTAGATTTGGGGCCTAAACGCAATTATAATTTTTATTAGTGGGATGGCGGCCTTCAATTCTCGAAGATTAATTAAATTAAAAAAAGAAAAGAAAAAAGGAGCGCGTCGGTCATCAAGGGGAGACTGTGAAGGGAGAT	DI	NA	NA	NA	NA	NA	NA	NA	NA	NA	NA	NA	NA	NA	NA	NA	NA	DI	NA	DI	DI	DI	DI	NA	NA	NA	NA	NA
CM007989.1	1845575	1848834	+	CUFF.588	21.0385	CM007989.1	1850148	1854207	+	CUFF.589	36.9195	1848835	1850147	1.75486	PAR.DS	ID311	ALT3	N	LOW		GCAGCCCATCTCCATTGAGCTCAAAGGGCGAGAGTTCGAACTCTTCACAGTAGTCCCCGTGGAAAAACTCTCCAAGGAAGCAGCTTTTGCACCAATAGGCCTGATCAAGATGCTCAACTCCGGCGGAGCCATAAAGGAACTGAAGTACGAATCCAAGCAAGTTGTTCATATGAGAGTCCGGGGGTGCGGTGTCTTCGGGGCGTATTCATCTTTAAAACCAAGAAGAGTGGTTGTTGAGATGGAGGAGAAGGAGTTTGTGTATGAAGAGAGCTCCAAGCTTCTGAGTCTGAGTTTAGGTGTTCCTGTGGAGAAGACGTACCTCTGGAGCGTAACAGTTGAGCTTTGAGCTCCCTGTTGCTATCTTCAAATCATTCAGCATGAAACCTGAATCCCCACCAT…	DI	NA	NA	NA	NA	NA	NA	NA	NA	NA	NA	NA	NA	NA	NA	NA	NA	DI	NA	DI	DI	DI	DI	NA	NA	NA	NA	NA
CM007989.1	1850148	1854207	+	CUFF.589	36.9195	CM007989.1	1856401	1859917	+	CUFF.590	82.1296	1854208	1856400	2.22456	PAR.DS	ID312	ALT3	N	LOW		CCACTGCGCATGATGGCTCCCATGAAGTTTCCACCTTCAGCCGCCGCAGCCGCAGCAGCAGCAGCAAAGTTCCAAGTTCCGGTGTGTGGGGGAACGCTGTCTAGAGAAGAAAACTTTCAGCTTAGTTTATTTTTTTCTTTTTTTTTTCCGAGTGTCAATAAAAAAAAAAAAAAAAAAAAAAGAGAGAGAATTAGGGTGCTTTTCTCTTACGTAGTAGTGATATTTCATAAATAATATATTTTTTTCATGTATGCGTTTGCAAGGGATTTAACGTTCCTGGTGGGGCCCGTTCGGTTTCATAAAACTGTTTTAGTTTTTGTTGGAGAGATTTAAAATTAGCAAATATTTGTGAATTTATTCAATAATTAGTTAATCTTCTATAGGAGTAATTATTGTGTT…	DI	NA	NA	NA	NA	NA	NA	NA	NA	NA	NA	NA	NA	NA	NA	NA	NA	DI	NA	DI	DI	DI	DI	NA	NA	NA	NA	NA
CM007989.1	1862869	1864242	-	CUFF.592	95.9459	CM007989.1	1865994	1871531	+	CUFF.594	55.1428	1864243	1865993	1.73995	DIV.US	ID313	DIVERGENT	N	LOW		TCCCACGATTATTCCTTCATTTATTAAAAAAGAAAAAAAAACAGGCCTCACAACACATTTCTTCAGCCCATATGAACTGGCCCAAAGCCCATTTCTTCGTCTTCAGAATTAAAATTCGAAATAATATGTGAAATGACTAAAACACCCATCTACTTCTTTTACGGGTCATTTAAAGGCAAAAATATTAAGGAAATTGCCGCATGGAACACGAGTTCTTTTGTTTATGTAATATCGTGCATGCAGATGTTACCCTCCAATCATTTAATATTTATTTATTTATCTAAATTGCAAATCGTTTAAATTGACGTGGTGACATCATTTCTGCGCCTATATATCTATCACACATGGCTTGACGTCTAGGAACGGCGATGGCGTGTCTAGATATCAGAGCAATTTTTT…	NA	NA	NA	NA	DI	NA	DI	NA	DI	NA	NA	NA	NA	NA	NA	NA	NA	NA	NA	NA	NA	NA	NA	NA	NA	NA	DI	NA
CM007989.1	1865994	1871531	+	CUFF.594	55.1428	CM007989.1	1872496	1874683	-	CUFF.595	7.80916	1871532	1872495	7.0613	CON.US	ID314	CONVERGENT	Y	LOW		GTCCTGAGAGAAATAGAAGTATATTCCCTCAAGCTGCCCAAAAGGTGTTTCTCAACGATGTTTCGAACTTGAATTTTGCAGGCGTCTGTTTATTTCCGTGCAGTCAATACATTAAATCCATCACGTAAACTGGGTATGCTAAAAAGGTGATCTCATGAGCCAATGACCCATCAACCATCAAAGGCTGCGGTAGGAACACATGGGGGTTGTGAAAATGAGAATCGTATTCCGTTGGCGGTAGAAAGCGTGCGTTTACGGTACGCGAGGTGATTGGTTAGAATCATTTCGCATGTGTCCGTTCAAACAGAACAACGAGCCTATCCGTCTTGTCTATAAATACTCCCTTGGCGGCGGAAGCCTCCCAGTCCTTGCACTTCAACTCGACAGCCCATCAGGTGC…	NA	NA	NA	NA	DI	NA	DI	NA	DI	NA	NA	NA	NA	NA	NA	NA	NA	NA	NA	NA	NA	NA	NA	NA	NA	NA	DI	NA
CM007989.1	1872496	1874683	-	CUFF.595	7.80916	CM007989.1	1878903	1880302	+	CUFF.597	74.0207	1874684	1878902	9.47871	DIV.DS	ID315	DIVERGENT	N	LOW		ATACATAAAACGGAAAAGAGAGAAGCCCATGAGCATATTTAAGGAGAAGAAGTGGATGCATCACGCGGAGGGAGGAAGAGGAAATTGCTTGCGAGTTGGGGAAGGCGCCGAACGGAGAAGTCAAAGTCAACGTTCTCCGTCCGACTCGTTCACGTTCATTCATCAACTGCTTAAAAAAAACGGTTTTTTTAAATAAATATATAATTATTATCAGCTTTTATCCATTTTTGAAATAATAATTATTATTATTATTAAGGTCTCATGAGTCTGATAAATCCGACACGTGGATATGACTGGATTATGAAGTTATTTTGGCACATGTTTGAAAATAAAAACCGGATGTAGGTTTTGTGTTGATCCAATTAACCCGAATCGGAACCTGAGTCGATATACTTTAGT…	NA	NA	NA	NA	DI	NA	DI	NA	DI	NA	NA	NA	NA	NA	NA	NA	NA	NA	NA	NA	NA	NA	NA	NA	NA	NA	DI	NA
CM007989.1	1878903	1880302	+	CUFF.597	74.0207	CM007989.1	1885523	1890057	+	CUFF.598	44.1202	1880303	1885522	1.67771	PAR.US	ID316	ALT1	N	LOW		GACAAAGATGTTAGATTGATTGGTGTTGAGGCTGCGGGGCTGGGCATAGACAGTGGTAGGCATGCTGCAACTTTGACCATGGGAGAGATTGGAGTCCTCCATGGAGCAATGAGCTACCTATTACAGGATGACGATGGTCAAATAATTGAACCGCATTCTATTAGTGCTGGGTAAGACATCGAAATAAAAAATATATATATATATCGCTTTTCATTTCATTCTCTTGAGAAATCTTAATCGTTTCTGCGGCTCACTAGACTGGATTACCCTGGAGTCGGCCCTGAGCATAGCTTTCTCAAAGACATTGGGCGCGCAGAGTATTACAGTATCACTGACGCTGAGGCATTAGAAGGTAAGCCTCCTTAAATATTAAGAGTTTCATGTGTGTATCTGAATGCA…	NA	NA	NA	NA	DI	NA	DI	NA	DI	NA	NA	NA	NA	NA	NA	NA	NA	NA	NA	NA	NA	NA	NA	NA	NA	NA	DI	NA
CM007989.1	1888703	1896440	-	CUFF.599	9.88108	CM007989.1	1899805	1904217	+	CUFF.601	16.5435	1896441	1899804	1.67426	DIV.DS	ID317	DIVERGENT	N	LOW		CTTTCGTAATTTTTTTTTTTTTTTTTTTGCTTTACAAAAATTAAACAAATAATAAAACCACATTATTCATTTTAAAAAAAATATTTTTATTTATTAATAATCTAATATCATTTATTATCTATATCAAGAATTCAAATCCCTTATATTTGCCAATAAATTTGTATTATAGTATATTTTCAGCTAAACATGCCTCATCAAATCTAATTAAATATTCAAAACAAATAATATCATAAAAAAAACGTAAAACTCGGCTCTTAAAACCAATTTTATAAATATTTGTTCATTACAATAATAAAGTATTAATACAATTACTTACTAGTTAGGAAATTGTGTTCTTAGTGGAAGGATCAAGTCCTATATTTTTCACGATAATGTTTTAAAATCGGATTCAATCTATTT…	NA	NA	NA	NA	DI	NA	DI	NA	DI	NA	NA	NA	NA	NA	NA	NA	NA	NA	NA	NA	NA	NA	NA	NA	NA	NA	DI	NA
CM007989.1	1904409	1907207	+	CUFF.602	20.3544	CM007989.1	1907760	1913751	-	CUFF.603	116.323	1907208	1907759	5.71489	CON.DS	ID318	CONVERGENT	Y	LOW		TGTATCGCTAGCCTTCACCAAGTGCTGCAGCACTGGAGAGTAGTTGCTTTCGGCTGTTTGCATCTTGGGTCCGTACCAACCCAACCACACGTCACTGTAGTCCTGGATGGACACTTCAGTTGAAGTCATCACTACACGATGAAAATATGTGTTGGGTATTTGATTTAAGAAACCACTTTTCTACACAATACAAATGGTTTGGTTTTCCATTATGGGGATTGCATTTAACAGTAACCGCAATTATGAACCTCATTTGTGGGAACTTGGGATGGTATAATGATGACAAACAATCTCAGGTTCGTAGGGAACAAGAGGAACAAAACAGAGAAACAAGCCGTAGGAGAGATTGATAGATAGATACAAGAAGAACAGAACAAAAGGAACAGGTTTCACCGCTTT…	NA	NA	NA	NA	DI	NA	DI	NA	DI	NA	NA	NA	NA	NA	NA	NA	NA	NA	NA	NA	NA	NA	NA	NA	NA	NA	DI	NA
CM007989.1	1907760	1913751	-	CUFF.603	116.323	CM007989.1	1914800	1917397	-	CUFF.604	10.3859	1913752	1914799	11.2001	PAR.US	ID319	ALT3	N	HIGH		GGCCCGCGCACACACAAACAGTATGGACGGAGAAGAGGGAGAAGGACTTTTATCACGTTAAACTAGTCTCCCCCCCAGGTGGACCTTCTAGAAGCCATAACAACGGTCTTTTAGAACCCCTCCCGAGCCGAGCTCCGGCTCGGGCTCATGGGGCCACGGGTCCGTCCACCCCTATCTATCTATCCATCTAGACATATGCACCTCCTGGGCTGTCTATTCCTATGAAAAAATTGATCATTTTGAATATTCTTCTTGAACTGGAGATAAATGAAAGATGGCCCCAACTGGAGGGTGGGCCCCCTTGACGATACGGGCAATGGAGGATCAAGGGGAAAAGGCAGCCGCCGGTCGAGGGAAGAAAAGAAAGGTTCCCGGAAGGGGGCGGGCCCACAGTTTGAA…	NA	NA	NA	NA	DI	NA	DI	NA	DI	NA	NA	NA	NA	NA	NA	NA	NA	NA	NA	NA	NA	NA	NA	NA	NA	NA	DI	NA
CM007989.1	1914800	1917397	-	CUFF.604	10.3859	CM007989.1	1921936	1923111	-	CUFF.606	4.47426	1917398	1921935	2.32125	PAR.US	ID320	ALT3	N	LOW		TCTCGGGCCGAAGAGCACCAGGAAAAAGATGAACTCACCTCGTGGGTTAGGTCTATGCATGTTTTTATATTAATTATAAATAATATTATTTTAAATATATATTAATCAAATTTATTATTTATTTAAATATAAATAATTCAAGTATATTCAAACCAGTTTTTTGTATTTGAATACTGCCACGTCGACACGACATCTCACAAATTGGTAACCCGAAACCCTAATCACTTATCGGCCCCCAAATTTTGGGAAAAGGGAACTCGTTCTCTACCCTTTTTGTTGTTTGTTCCGCGCATGAGAACACAGACAGCACTGCCGCTTGATCCTTCCAGCTATCAGCTCCATCTTCTTCGTTGCATTGCGCGATCAGCAACAGGAGAGTCTGTTACCCATTTGTTACGG…	NA	NA	NA	NA	NA	NA	NA	NA	NA	NA	NA	NA	NA	NA	NA	NA	NA	NA	NA	NA	NA	NA	NA	NA	NA	NA	NA	NA
CM007989.1	1921936	1923111	-	CUFF.606	4.47426	CM007989.1	1924131	1925268	+	CUFF.607	22.4902	1923112	1924130	5.02656	DIV.DS	ID321	DIVERGENT	N	LOW		CACCACCTTTCTACAAAAACCCAACCGACTGACTATAAGCGCTACATCAGTTGCCAACACACATATACCCATAAAAAAAAAATCATCGACATACGACGGAATCAAACAAAAAAGCAGGGAAAGAATGCCGAATGACGCGATCAAATAGCGAACCTGCCGGATTGAGCCTCAGCGGTCACCCGGAAGAGGAGCGCTGTGGATTTTCCGGCGAACATAGGACCGAGGATGACATGAATCTGACCACCTTCTGCGGATGAAGACATGATCATCTGAGAAAGACAGGAATGAGTGGGCGCGTACACTAGCAGTGGCTTACCAGTCACGATCTCGACTTGCAGGCGGCTTTATACAATCTCAAGTTTCAGGAGGGAAGGGAAACTTGAAAAAATCTGAAACGCG…	NA	NA	NA	NA	NA	NA	NA	NA	NA	NA	NA	NA	NA	NA	NA	NA	NA	NA	NA	NA	NA	NA	NA	NA	NA	NA	NA	NA
CM007989.1	1925696	1928481	-	CUFF.608	32.7505	CM007989.1	1928667	1930077	+	CUFF.609	4.25674	1928482	1928666	7.69381	DIV.US	ID322	DIVERGENT	Y	LOW		TAAATTCAATAAATATATTTTTAACATAAAATACATTAATAAATACAATAAAAAATATTACTTTCAAGGTGAAATTAGGGGAAAAAAATAAAAAAGAAATGCAGAATCAATTTGGGAAAGGAAATTACCTATGGTATCCAAATTTCCCAAAAAAGGAAAATGCGCAACGGCACTGGCTCCAACC	NA	NA	NA	NA	NA	NA	NA	NA	NA	NA	NA	NA	NA	NA	NA	NA	NA	NA	NA	NA	NA	NA	NA	NA	NA	NA	NA	NA
CM007989.1	1932329	1936670	+	CUFF.612	1.71685	CM007989.1	1936755	1939567	+	CUFF.613	25.9597	1936671	1936754	15.1205	PAR.DS	ID323	ALT3	Y	HIGH		AAATTCAGCACAGGATTTTGACTCGGTTTCTGAAACAAGCCATGTTGGAAAAGCATTTCCAGTTGTGAAAACTAGCCATTGTG	NA	NA	NA	NA	NA	NA	NA	NA	NA	DI	NA	NA	NA	NA	NA	NA	NA	NA	NA	NA	NA	NA	NA	NA	NA	NA	NA	NA
CM007989.1	1949214	1951615	-	CUFF.616	23.2357	CM007989.1	1952427	1955054	+	CUFF.617	4.50345	1951616	1952426	5.15955	DIV.US	ID324	DIVERGENT	Y	LOW		CCGTAAGCTTTTACAGTAGCGGACGTGAGAGTATTTCATTCACTACATAATAAAAAGCCCCTCAATTCCGAATCTTTTTACCATTTGTTTTATTTCCTCTTGTTTTCCGGCGGATGTCTGTTCCCGCAATTCCCGAATTTATTTAAACATTATATTTATTTATTCAATTTTAATTACATAAAATTGTTAATAAATAAGGTTGGATTAATGTACACTAATTAGATTTGGGTTTGAGAGCAAATTATGAAATTTTTTAGTTTATCTTCAGTAGGATAGTATAATTAATAATGTATTCGAGTTATTTAGAGTTTAGATAACTATTAATTATGTAGTTAAGATTAAAATTTATTTAATACATATGTATTTAAAATAATATTATATTAAATGTATGTATTTAAA…	NA	NA	NA	NA	NA	NA	NA	NA	NA	DI	NA	NA	NA	NA	NA	NA	NA	NA	NA	NA	NA	NA	NA	NA	NA	NA	NA	NA
CM007989.1	1952427	1955054	+	CUFF.617	4.50345	CM007989.1	1955299	1956546	+	CUFF.618	204.692	1955055	1955298	45.4522	PAR.DS	ID325	ALT3	Y	HIGH		ATAATTATAATACTTCCAGAATATAATTAATCATGTAATTAAATTCAAAATTTTAAAATATGGTTGCATGTAGAAGAAAAGAGTATGTATAAAATCAATGTAGTTTATAATATACACTATTTCAATAACATTATCAGTAATGTGTAATTAAATAAAAAACAATATAAATATGAATACTGAGAATATTAAAATATTTAATTTGTTATTTAAATATAATAGTAGCATATGGGGTTTGAAGCTGGA	NA	NA	NA	NA	NA	NA	NA	NA	NA	DI	NA	NA	NA	NA	NA	NA	NA	NA	NA	NA	NA	NA	NA	NA	NA	NA	NA	NA
CM007989.1	1955299	1956546	+	CUFF.618	204.692	CM007989.1	1957907	1960985	+	CUFF.619	61.9474	1956547	1957906	3.30428	PAR.US	ID326	ALT1	N	LOW		GCCTTAAAGAGCTTGAAGAAGCTGTTGGAAGTAAAGAGCGTCTGAAGTAGATTTTTCTGTAAGCTGCCCAATTATAGACTGAATTTGAAATGCATTGTACCTACCAACTCACAAGACAGAATGCTAAAGAAAAATTTCACAACACCATAGTGCATTTTGTCTACCTCTAAAGTGCACATCAAGCTTCTAAAGGGAGTTTTACTATGATTTACTTATGAACTCAATTTGTGTTAGGGGTGAGCATTCCGTATGGAGTTAGGGAGTTGTGTATGTGACTTGGCTAGTGATGCATGGGTTTGTGTGGCTCCAAGATTGTTCCTTTGTATCTCTTCCAATGTGCAGAAAACCATGTTTTTTTTCCTGGCTCAAATTTCATATACTGCACTTTGTAAGAATCTA…	NA	NA	NA	NA	NA	NA	NA	NA	NA	DI	NA	NA	NA	NA	NA	NA	NA	NA	NA	NA	NA	NA	NA	NA	NA	NA	NA	NA
CM007989.1	1957907	1960985	+	CUFF.619	61.9474	CM007989.1	1961227	1963056	+	CUFF.620	5.00372	1960986	1961226	12.3803	PAR.US	ID327	ALT1	Y	HIGH		AAGTTATTACCTCCACTGTGCATTTAGTTGTCACACGTGACGTCAGCGTTAATGGATTGAATTTCTGTTGTGAGAGAGATGACGGGGAGGGCAAAAGCGTCAAAGCACGCGAGACAGGTAGAGAAGGCGAACGTGCATCCCCGGACGTAAAATGACATGATTCCAGTCTCCGTGGCAGTCGTGTTGACGTCCGCCTCTCTGGTCGCCACACGCCTTGTCTTACTTTCCTTATTTTCTTCC	NA	NA	NA	NA	NA	NA	NA	NA	NA	DI	NA	NA	NA	NA	NA	NA	NA	NA	NA	NA	NA	NA	NA	NA	NA	NA	NA	NA
CM007989.1	1961227	1963056	+	CUFF.620	5.00372	CM007989.1	1963726	1966242	+	CUFF.623	13.3737	1963057	1963725	2.67276	PAR.DS	ID328	ALT3	Y	LOW		ATCTGAATCGGAGGCTAGGATGGTACTTCCGTTACTGCCATGTGAGGGAAGCACATGGCCGCCATAGATCTTCAACTTCGCGGCAGCCCGAGTCTAAGCGCCTACGGCGGCGGGGGATGATCAGCGGGAGGATCGTTGGAAGCGGTTTGAAATCCCGTAATAAAACACTGATTTTCGGCGTGGAAATCACCTAAAGTCTAAACAATTGAAAAAATAAATAGAAGTTAAAAAATTATTATTATTTATTAAAATGAAATAAATTCAATAAAATTAATCGAAATATTCCCAAGGTATTTTGTCCGAAATCAGTTTTGTTTTTGAATGGGGCGAAAAAGACCCCAAGCCCTAGAGCCAGCCTCCCAAGCCCAATAATTATAACTGCGGCCCAGTGAGAATTTG…	NA	NA	NA	NA	NA	NA	NA	NA	NA	NA	NA	NA	NA	NA	NA	NA	NA	NA	NA	NA	NA	NA	NA	NA	NA	NA	NA	NA
CM007989.1	1964485	1967196	-	CUFF.624	10.4107	CM007989.1	1967375	1970822	+	CUFF.625	31.9462	1967197	1967374	3.0686	DIV.DS	ID329	DIVERGENT	Y	LOW		GTGGCTGGAAAACATAAAGGAAAGTTTATCACAATATTCAAAACGTCAACAAAACAAATGCCGTGCGACAAAAGACCTTTTACAGGGCTATTTTTGGTAATATATGTTAATTGGGGTTTAAAAAAATGGGCTTTAAATTTAGCTATAGAATAAAAAATAAAGTAATTTATCTATCCT	NA	NA	NA	NA	NA	NA	NA	NA	NA	NA	NA	NA	NA	NA	NA	NA	DI	NA	NA	NA	NA	NA	NA	NA	NA	NA	NA	NA
CM007989.1	1967375	1970822	+	CUFF.625	31.9462	CM007989.1	1971669	1976740	+	CUFF.626	7.30448	1970823	1971668	4.3735	PAR.US	ID330	ALT1	Y	LOW		AACCCAAAAACCACCAAGCATCGATGATTCCTACATGGCTTTCCTGAAGGACATGAAGGCACTGGGCGCCCTGGATAGCTGAAGGAATAAAACGAAGAGACAATGGGGCTACATTGAATTTCTAATCTCGAGTGGCAGCTGCTGTGCTGTGTTCATTCACAAGGTGTTGTCACGTTCTCTTGTGCCTGCCTGCCTGCCTGCCTTCTCAAAACACTGTACGTCTTAGATGTTGGTATACTGTTTTCTTATTTAACCTTGCAGTTTTATTATAGTGGATAGCAAACTACAAATGCAGAAATAAAGTTTTTAGTAATATTACTATTAGTTTATAATAATTTACTATGATAATTTATATTTGACGTGTTTCCTTCTATTCAGAGCAATTGCTTCATTGTAATT…	NA	NA	NA	NA	NA	NA	NA	NA	NA	NA	NA	NA	NA	NA	NA	NA	DI	NA	NA	NA	NA	NA	NA	NA	NA	NA	NA	NA
CM007989.1	1971669	1976740	+	CUFF.626	7.30448	CM007989.1	1978189	1979700	-	CUFF.627	62.4445	1976741	1978188	8.5488	CON.DS	ID331	CONVERGENT	N	LOW		TTCTGTTGATGTGACATTAGCCAAAGCTACAACAGGTTGGTTGGTCTTTTGATGACCCATACCTGAAGACTTACTGCGCCTTCTTCGTTGACTGCTTCACGTTTACAAGGAGAACAAGACTCAGCCAGATCAGCACGTCTCCCATTCATCATAGGCTTGGCTTGCCCATGGAAATGAGGATAAAGAAACCTCATGTCAGAATAGAAATGACTTACATCTCGTAAGTTGTTTGGGTCTAGCAAGTGGTAAGACTCTTTTCCTTCAGGCCGCTTATTCTCCATCCTCGAAGAGCACGAAGTAAGGATAACTCTGGCAATATATTTGTCATCACTCCTGCGTCCCTGTTATCCTCAGGCAGAACAATCTGAAAGGAGACAGAAGACATGGACAAGGAGGATA…	NA	NA	NA	NA	NA	NA	NA	NA	NA	NA	NA	NA	NA	NA	NA	NA	DI	NA	NA	NA	NA	NA	NA	NA	NA	NA	NA	NA
CM007989.1	1978189	1979700	-	CUFF.627	62.4445	CM007989.1	1979857	1982421	+	CUFF.628	1.33159	1979701	1979856	46.8947	DIV.US	ID332	DIVERGENT	Y	HIGH		AGGGGAGAGGACAAACAATGGGCCAAACACAAATGAAAGCCCAGAGGCCTATCGTCCATACCTTTGAGTTAACAGTATCAGGCCCAACGTACAAATACCACTTGGCCCAACTTCAATTGAAGATTCGGCTCTCTTCATCTCACTGGCGAGCAAAT	NA	NA	NA	NA	NA	NA	NA	NA	NA	NA	NA	NA	NA	NA	NA	NA	DI	NA	NA	NA	NA	NA	NA	NA	NA	NA	NA	NA
CM007989.1	1979857	1982421	+	CUFF.628	1.33159	CM007989.1	1983029	1984409	+	CUFF.629	108.492	1982422	1983028	81.4757	PAR.DS	ID333	ALT3	Y	HIGH		TTTAATCTTAGATCTTGTTCCTTAATGTGGTTATCTCGTTATCCAATATCAGGGCTCCCGTGGTGCATGCAGGGCCCTGGCATGCCAAATGAGATATGTCGAGGATTGTGAGCAGTATGCTGGTGAACTTGAAAGACATTACGAAATGTCTAATAGATTGTTTAATTGTTTAAATATTCGTGTATTGACAATAATATATATTTAATAAATTAATTTAATAATAAATATATTTGTTATAAATATATGTATTAAATACGAAATTATTTTAAATATATGTATTTTAATTTTATATCAAATAAGTTTTTAATTTTAATCATATAATACACATTTATTTAAATACAAATAACTCAAATATATTATTAAATATATTATATTACCAAAATATCCTTAAAATAATAT…	NA	NA	NA	NA	NA	NA	NA	NA	NA	NA	NA	NA	NA	NA	NA	NA	DI	NA	NA	NA	NA	NA	NA	NA	NA	NA	NA	NA
CM007989.1	1983029	1984409	+	CUFF.629	108.492	CM007989.1	1984733	1988755	-	CUFF.630	25.3141	1984410	1984732	4.28585	CON.US	ID334	CONVERGENT	Y	LOW		ATAGATGGCAGATTTATCTGAGTTGAACAAGTTCCCTTTTTCCCCTTGGTGTAGGAAGCATCAAATATAACATTAAGAGCCCGCTCCCTAAAGTTTCAAACTTTGTGCAGATAATATTACTTAAGCTATGAATTCTACACTTGGATATTGTCATCTTATTATACAGAGCAAGTCTGCCCTCAAAAGCAGCAGAAAGATGAGTTCAGACTTCAAAGTGCATAAGGTTGGCTTGGGGAGAGGTGGCTTCAAGTGGTATTGGTTCATTTTACAGCAACATTGACGCAAATGCAACAGTAACAAGGAATAATTAATCTGATACGCC	NA	NA	NA	NA	NA	NA	NA	NA	NA	NA	NA	NA	NA	NA	NA	NA	DI	NA	NA	NA	NA	NA	NA	NA	NA	NA	NA	NA
CM007989.1	1984733	1988755	-	CUFF.630	25.3141	CM007989.1	1991694	1995974	+	CUFF.631	6.73939	1988756	1991693	3.75614	DIV.US	ID335	DIVERGENT	N	LOW		CTCTCTCTCTCTCTCTCTCTCTCTCTCTCGAAATACGGGTGCAAATTGCAAAAGCTCGCTCATAGCTATTCGTTTGTCTGGGTAAAACAGAAAATGAAAGAAAGTGAAAAGAAAAAAACACACACACACACATCGGAGAAGGGAATCTCTAACCAGTTCTGCAAATGCTTTAATTATGAGGCGTTCCTTTGCCTTCTGCCTGTTTTCTGTTGCTGCAGTTACTCCAGCAAATGCCCTGCTTCACTAATGCAAAGCTGCAACATTTTTTTTCTCTCTTTTCTTTTCTTCTTTTTTTTTTTGTTACGTCAACCCAGCAGCATCACATCCCACCATTTGAAAAGGCACTCGCACCTACTTCATCATCTTCAACAAATTCCAGCGTCACAAATCCCACTATTC…	NA	NA	NA	NA	NA	NA	NA	NA	NA	NA	NA	NA	NA	NA	NA	NA	DI	NA	NA	NA	NA	NA	NA	NA	NA	NA	NA	NA
CM007989.1	1991694	1995974	+	CUFF.631	6.73939	CM007989.1	1996787	1999122	+	CUFF.632	48.5308	1995975	1996786	7.20107	PAR.DS	ID336	ALT3	Y	LOW		ATGTGGGATGCAACAAGAATGTAAAAGAAGAAGAAGAAGAAGAAGCAAGCCATAGATGAGCGGCAATGGTGTGTGCTGACAGTGCGGGGGGTGACCATGATACCTTGCTTGAAGCTTATTAACATGGCCCTTTGGTTTCAAAGCGAAGATGCAGCTTGCGTAGTGCTGCTTTATGACCACTCCCACGTGATCGGGGGAAGAAAATTAGCACCTTCGTCAAGGAACTTGTTTTTTCTTTTGGGGCCGTTCTTTATGCTCTGTTGTCCGATTTGGCCATTCTCTTTAAATAAGAAAATAATATTATTAAAATATTTATGAATCATAAAAAAATATCTTTTAAATAAACTTATTTTAGTAGAATACTTTTAAATTTGTCGTAATAATATCTTTTGGTATTCA…	NA	NA	NA	NA	NA	NA	NA	NA	NA	NA	NA	NA	NA	NA	NA	NA	DI	NA	NA	NA	NA	NA	NA	NA	NA	NA	NA	NA
CM007989.1	1996787	1999122	+	CUFF.632	48.5308	CM007989.1	1999526	2000758	+	CUFF.633	4.50577	1999123	1999525	10.7708	PAR.US	ID337	ALT1	Y	HIGH		AAGTTCAACGGTGAATGCCAGCGCTCGCTCTTTCTTTCGAGTCGAAGGTTTGGTTCAACGCATGTCAAATATTTCTCAACTCAATGTTCTGCATTTCAGGAGTATAAAGAAATATTGCCATTTCCTTTCATATTTATAATAATTTACCAGTTATTAAAATACAATAAATTATTAACGCTTTTAGGTTCTCTTTTAATGCTTGATACGCATTATATTATATTAACTCGGGTTAATTAATACAGTTAAAAAGACCAAATTGCCCCTTTGACCTAAATCATGTCGACAATTTTTTAATTTCTACTTATTTTGGGGTTCTTATTTTGCCGCCACGTGGTGGGGGCATAACCTAACCTATAAATAAAACTGAAACCGCCTCAAGGGGATTTTTAACTGCTATGC…	NA	NA	NA	NA	NA	NA	NA	NA	NA	NA	NA	NA	NA	NA	NA	NA	DI	NA	NA	NA	NA	NA	NA	NA	NA	NA	NA	NA
CM007989.1	1999526	2000758	+	CUFF.633	4.50577	CM007989.1	2000823	2003457	-	CUFF.634	26.0356	2000759	2000822	5.77828	CON.DS	ID338	CONVERGENT	Y	LOW		ATACCTCTTACCACGTTGGTGCGAGCACTTTCCAGGCTACTACCTTGTGATGCGATGGAGATG	NA	NA	NA	NA	NA	NA	NA	NA	NA	NA	NA	NA	NA	NA	NA	NA	DI	NA	NA	NA	NA	NA	NA	NA	NA	NA	NA	NA
CM007989.1	2000823	2003457	-	CUFF.634	26.0356	CM007989.1	2004258	2007584	-	CUFF.635	1.347	2003458	2004257	19.3286	PAR.US	ID339	ALT3	Y	HIGH		ATTATCTGAAAAAAAAGAACGGATCCAAAACAAAGAGCCCAAATCAAGACCCGTACTTTAGATCGCGGACAACTCCCACATTAACAAAGCCAAGAACAAGCGCAGAACCTAACTTAGAACAGACCCCCACACAGCAAACTAGCAGCAATCGAGAAGGATAATGAACAAGGGCAGCAGGAGCTCAAAATCCCACCTTCACCAAGACCCCTTTTGAGATGATGCAGGAGTGAGTGGGAAGAACACTTGCGTTCCTTTCGACGATGGGGATGGATTTGCTTCTTAGCCTCCTGCCACAGTGAGGCGACCGACGGTGGAGGGCACAAACGTAATTTCACAGAATGGGCGAGAATCAGATAGGTGACTTCCCGAGTTCCTGAGAACAACTCCCCAACTGTCGCT…	NA	NA	NA	NA	NA	NA	NA	NA	NA	NA	NA	NA	NA	NA	NA	NA	DI	NA	NA	NA	NA	NA	NA	NA	NA	NA	NA	NA
CM007989.1	2004258	2007584	-	CUFF.635	1.347	CM007989.1	2010018	2014498	-	CUFF.638	65.6575	2007585	2010017	48.7434	PAR.DS	ID340	ALT1	N	HIGH		TATCCCAATTGGGCCTCCGTTTTTCGTTGAGTAGGCTTTTTGTAATGAGCCGGGCTGATTTCGGTTGGGTCCAAGAGATAAAACCATTAATAATTCAGTTATCAATAAAAGGATAAAAAATTTTAATAAAAATAAAAACTTTCTAATTTAAAAAATATTTTATTAAGGTAAATAATTTTTTAAAAAATTATTAACTGGTAACCACTGTAGATTTTACTCTTCATTTTTACATAATTTTAATTTACTATAAGAAAAAAAAAATGTTTGAATTTGGTTTATTTAAGAAAAAGTTAATTTTATTAAATTATATTTAAATATTTTTTAAAAAAATTGAAAATAAATTGGATAGAATGGACATCTGATCGGTCATCATGCAAGAAGTTGTCCCGTGCCAACTAC…	NA	NA	NA	NA	NA	NA	NA	NA	NA	NA	NA	NA	NA	NA	NA	NA	NA	NA	NA	NA	NA	NA	NA	NA	NA	NA	NA	NA
CM007989.1	2010018	2014498	-	CUFF.638	65.6575	CM007989.1	2017082	2019734	-	CUFF.640	16.3647	2014499	2017081	4.01215	PAR.US	ID341	ALT3	N	LOW		GGTGTCTTATTAATTCCCAAAATACCCTCCAATAATTTCTCACCCCCCTTAAATGAAAGCGCGCTCCATAATTCTCCAAGGGCCGCACTATGCCCTTCTTTGTTTCTCGACAAGAAACAAAAATAAATAAATAAATAATTCATTAGAGAAAATGGTAGGGGCACGTGGGAAAGTGCTTTTTGTTTACTAATTTGAACATGAAGAATTTTCTTAAGAAAACGTTGTGATAACAGTTTTATTAATAAAAATATTGATTTTTATTTTATAAAATATTATTAAAAATAATTCTCAAAAAATCTAAAAAGACATCCAAATACCATCTTGTGGCCAACATGATGGGAGTTGTGCAATTGGATTAGATGACACGTGTATTCTGGAGGGGACCCGGGGAAGAAGCTT…	NA	NA	NA	NA	NA	NA	NA	NA	NA	NA	NA	NA	NA	NA	NA	NA	NA	NA	NA	NA	NA	NA	NA	NA	NA	NA	NA	NA
CM007989.1	2017082	2019734	-	CUFF.640	16.3647	CM007989.1	2020681	2022211	+	CUFF.642	220.809	2019735	2020680	13.4931	DIV.DS	ID342	DIVERGENT	Y	HIGH		CTAAAGTTAATTAAAAGAAGTAACAAAAATCAGAAGCAAACACATACAAATAAAATACTTGACAACAACATAATTAGTCTTGAAGGCATAGTCATTGTCATGCTTACAGAGTTGCTTCACACCATCAAAGTACGAAATTTTAACCATTAGCTTTGCCACTCTCTGTTTTTAAAAGCATAGACTAAGCTGAATTTCATCAACAATGTGCAATCCACACACAACCTCAATCACCATCCTCTGCTTTTAAAAGAGGAATCTAGAATGACAAAATCACATCAACGAAAATACAGAAAAAATACTCCACCAAAATGAAGAATAGCAATAGCTTTTCAACCCGAAAACTGAATCAAAAGGATAAGCGATGGGATAGAAGACGACTAACCACATTCAAGCGGTTGA…	NA	NA	NA	NA	NA	NA	NA	NA	NA	NA	NA	NA	NA	NA	NA	NA	NA	NA	NA	NA	NA	NA	NA	NA	NA	NA	NA	NA
CM007989.1	2020681	2022211	+	CUFF.642	220.809	CM007989.1	2025282	2027663	+	CUFF.644	33.8067	2022212	2025281	6.53152	PAR.US	ID343	ALT1	N	LOW		TTGAACTTGCTACATTTTGGTTTCGGTTGTTACTCGATTCATCATCTCATGGAAAGTTAGTCTTGTCGCTACTGTTTTAAGTTCTTTCTCTACCATGCTTACTGCGCCTATTTCTTTCACCAGTTTTAACAGTTGCTGCGGTTCTGAATGCTTTCACCAAAGGCTCTATTTTTTGTGATGCTGTTGGACTGTAAAAATGGCCTCTTCCCCTTCCAAAGAAAAGAAATTTGTGTAGGCAGCAATCTTCGAACGTTCCAATCCTTTTGAATGCCATAAGGAGAACGAGTCTAGTTGTACGGATTAATTTCAACGTTTTAAAAATTATAATTTAATTCTTTTGAATTACAAGTTTTTCATATTAATGATTCTATTAAAGTTAAGTTACCTCATAAAAATACA…	NA	NA	NA	NA	NA	NA	IV	NA	DI	NA	NA	NA	NA	NA	NA	IV	NA	NA	NA	NA	NA	NA	NA	NA	NA	NA	NA	NA
CM007989.1	2025282	2027663	+	CUFF.644	33.8067	CM007989.1	2027982	2028708	+	CUFF.645	20.5534	2027664	2027981	1.64482	PAR.US	ID344	ALT1	Y	LOW		CAAATTTACAGAAAAGAGGTTGCTTGTGAAGGTGAGGATTTCAAAATTGAACTTGTTTTGAGAGATGGCTTGTTTTGTAAGCTGTTTCTACCCTAATCGCATATTTTCAATTAAGCTATCCCAACACCATTCATAAGTAGGTTATTTTTGTCGCAGGCTCTTGTAAATCGTTGAAATTATACTTTGAGCACTATTCTTGATTGAATTTGCTCACAAATCAAATCTTATCTCAATGTTTGGATAGCTTTTGAATGAAAATTGAAATCTTCTTTTCTCTGCAGAGATGAGGTGGAAAATATTGCATTCTAACCAAAATT	NA	NA	NA	NA	NA	NA	IV	NA	DI	NA	NA	NA	NA	NA	NA	IV	NA	NA	NA	NA	NA	NA	NA	NA	NA	NA	NA	NA
CM007989.1	2027982	2028708	+	CUFF.645	20.5534	CM007989.1	2029172	2031338	-	CUFF.646	5.02096	2028709	2029171	4.09352	CON.US	ID345	CONVERGENT	Y	LOW		GTGCGTCATCGAGAAATGATCTCAACTTTGGTGTATCGCATGCTATATCCAACCCCAACCTCAAGGAGAGAATAAGAAGAAGCAAGCAACACTTGGGATCACTGGTCCGGCACTTGGACTCCATCTTCTGTAGCATTGCAGTGGCAGCCAAAAGAAACTGGAGATTCAAAATCTGGGGTGTTGTGTACTTGGTGTTCCTTCACCTTTGGGCGGCTTACATTTTTTCCTCGCAGCCGAGCGCTATCATTTCGCTTGAAAATACCAGTAAGATTAGGGCAGCTGGCACCTGATTTTCCCCCCTGGCTCCATGTATCCATCCTCCTTTGAATGAATGGTTCCTCCCTTCACTCGATGCTGGGTGTATAGAACGAGTGGGTTCCGCACAAATGAACGATAGGA…	NA	NA	NA	NA	NA	NA	IV	NA	DI	NA	NA	NA	NA	NA	NA	IV	NA	NA	NA	NA	NA	NA	NA	NA	NA	NA	NA	NA
CM007989.1	2031526	2042440	-	CUFF.648	4.33609	CM007989.1	2042921	2046832	+	CUFF.649	32.0174	2042441	2042920	7.38393	DIV.DS	ID346	DIVERGENT	Y	LOW		TGAATGGTGCTAAAAAAATTCATTTCATTTTGATATCATTTTTGCTCCCTCATTTCCAAAATAAAAACTTTATTTTTTATTCTCAAAATGAAAATTAATAATTCTATAAAATATAATTATTTCTCATTTTTCAGAATAAAAATATAAAATTATGTTTTAAAAAATAATCATTTTATTCTAATAATGAACTGAGGGATAGAACTGTAAATTTTGAAAGCATTATTCACACAAATGGATGAAGTATGGAAAGAAAAATTATGATTTTTTTATAAAGTAAACTTTTGGAGAAAGGAAAAATATGTATCAAATGAGACTTAGCCGCGTTAATTTACAAAAATGAGCATCACATCAGCTTTAGTATTCTTTTTATTTTAATATATGAAGAGCAAAAAATATATC…	NA	NA	NA	NA	NA	NA	NA	NA	NA	NA	NA	NA	NA	NA	NA	NA	NA	NA	NA	NA	NA	NA	NA	NA	NA	NA	NA	NA
CM007989.1	2046701	2048347	-	CUFF.650	120.189	CM007989.1	2049729	2053684	+	CUFF.651	106.323	2048348	2049728	1.13041	DIV.US	ID347	ALT2	N	LOW		GCTGTGCTGGGGTCAAAGGCATCCATTAATAGGCCGCCGCCTTTGGGCTTCATATATCCAAAAAGGCCCAAAACAGCCCACACTCTTCTGTTGCACTATGAGCATCAAATGTGCTTCATATATAATGTTACTCACATAGACACAATTGGAGTAGGAGAAAAAGTACTTCACATAGAAGGTACAATGTTTTAAATTATCAAAAAACACTGATTCTTTTAGCACAAAAAGTTCATAATTGGAACAGTTCAATCGCAATAACTGAACCGTTCGTTTTTTTTAAAACAAATCATTTAAATATTTTTATAAACAATAATAAAATAATCAATTCAAAAATAAAATATTAAATTATGTCCCAGTCATAATTGAACTATGATTAAATCGTGATTCATTTTTTCTATT…	NA	NA	NA	NA	NA	NA	NA	NA	NA	NA	NA	NA	NA	NA	NA	NA	NA	NA	NA	NA	NA	NA	NA	NA	NA	NA	NA	NA
CM007989.1	2049729	2053684	+	CUFF.651	106.323	CM007989.1	2054987	2057262	-	CUFF.652	4.97463	2053685	2054986	21.3731	CON.US	ID348	CONVERGENT	N	HIGH		ACCGCTCTACTGCGCCATAATCACTGAAGCATGAAACCAGCAGTGAGTGTGTTTTGTGTTGACCAGACTGTACAGGTATACCTTATACACCACATACAACATTCTCTGCTACATTTCCTTGGTCTGTATATTTGAATTGCACGTACGAGCTCTGCTCGTCGTGCTGTATGTACCTTAGTAGCATATACAAGTTCTCCAGTTGGGCCGTGGACAAGATCAAAGGACTTTGCAACCGTCACATGGCCTACAAGCCTACAACAATATATTTTTAATTTTTGAATAACTTCATAATTAAATTTTAAATTTTATAAATTCATACATACCTGAGCCTGTTTTGTAATTATAATTTAACTTATCAAATTTTATCATATAATTCATCTTATCCAACTAAACAATTAA…	NA	NA	NA	NA	NA	NA	NA	NA	NA	NA	NA	NA	NA	NA	NA	NA	NA	NA	NA	NA	NA	NA	NA	NA	NA	NA	NA	NA
CM007989.1	2054987	2057262	-	CUFF.652	4.97463	CM007989.1	2058014	2060599	-	CUFF.653	12.0325	2057263	2058013	2.41878	PAR.DS	ID349	ALT1	Y	LOW		GCCCCTTCCTTCTCTCTTTATTCATTGAGGAGAGATAAAAAAAAGGGAGGGAGAGGGATTCAGAATCAGCACCAGCTAAGACGACGCAGAGGGCTTTGCACAAACAGACAGAGGAGTTGCTGACTCTGCCCGCCAAAAGAGAAGTCAAATCTTGTGGTAATTCCTGAAAAGCAAAAGCCAAAACCATTTAAATGCCACCCATTAGTAAGTAAGTCATGAATTAATTGGCCCATATTTAAATTCTTTTTTTTTTAATTTCGTAATTACATTTTTTTATTAATATTTCATTTTGAAATCATATTACATAAAAAAAGGATTTATCAAGATTTTCAATAATTTCAAATTTTTAAATAAAAAATTCAAATATCCAAAATTTGAGATGAACCGAAGTTTCCATTT…	NA	NA	NA	NA	NA	NA	NA	NA	NA	NA	NA	NA	NA	NA	NA	NA	NA	NA	NA	NA	NA	NA	NA	NA	NA	NA	NA	NA
CM007989.1	2058014	2060599	-	CUFF.653	12.0325	CM007989.1	2061052	2061715	+	CUFF.654	10.703	2060600	2061051	1.12423	DIV.US	ID350	ALT2	Y	LOW		AACTCTGACGAGGCCGCGTGACATGCTAACAGGAATCTGGGCTTTGTATAAACAATTCGACCCGGTAAAGAAGTGGGCCTTTGAATTTCTTATTATTATTTCACAGCTAAAGTCCTGGTGTTACAGTTATCAGACGCGTGTCCCGTATCATATTCGACCACGTGGACGGCATCGGTATGACCCCCGCAGTGGACGGCCCATTTTGAATGTTTTAAAAACTCAAAGTAAAACATCCCACAGTAACCAAATGATTTTTTGATTGCGATTTAATATTTTTTATAAAAAATTAAAAATATGAAATTTAAATAAATAATTTTATTTTTCATGATATATTCAAATATATCTTTAAAATAATACACATTTCAATTTCAATTTCAAAATAAAGCCCACCCGCATGCG…	NA	NA	NA	NA	NA	NA	NA	NA	NA	NA	NA	NA	NA	NA	NA	NA	NA	NA	NA	NA	NA	NA	NA	NA	NA	NA	NA	NA
CM007989.1	2061052	2061715	+	CUFF.654	10.703	CM007989.1	2069278	2072935	+	CUFF.658	117.926	2061716	2069277	11.0181	PAR.DS	ID351	ALT3	N	HIGH		ACGATAATCCCTCGGCGTGCGTCGTCATGTAGTAGTAAGTAGGTTATGTCGTTTAGCTGGCGACCAAAGAAGGATCTAGCGGCTTTTTGAATTCAAGCGGTGGTTTGTTTATTTGATTTCTTTTTTGTTTTTTTCCTTTTTTTTTTTTTGTAATTCTTACCTGTTTAGCTGTTGTGTGGGTTTGTTTGTGTAATAATCATTATGCCAGGATAAGGATTCCCCATTGTGCACCTTGTTGAATAGTGAACCGCCCGGTTTGTCAGGACAGCCTTCCACATGGATTGGTTTACTAATATCGTCGCATGGACCCGGTTCGCGGGTCGGTTTACTACTAATGGATAAAAAAATTGATCGTTTTAATTTTTTTTTTTTTTTTTGAAAAAAAGTAATGCGATCCTC…	NA	NA	NA	NA	NA	NA	NA	NA	NA	NA	NA	NA	NA	NA	NA	NA	NA	NA	NA	NA	NA	NA	NA	NA	NA	NA	NA	NA
CM007989.1	2075686	2077266	-	CUFF.660	165.771	CM007989.1	2078391	2081319	-	CUFF.662	43.2678	2077267	2078390	3.83128	PAR.US	ID352	ALT3	N	LOW		GTGACTTCGCTACACGTCGCGGCGATCGGAATAAAAAAACACAGCCCGCGTTGCAACCGCGGAAATCAGTCACCGACATTTAAAAGCCCATCTCACGGAATACGCGTGGGCTTCCGGTATCCTGGCCCAGCCGGGAGTACCAACTCGGTGGGTACGAATACAAGTCAATTCAAATGTCTTTCGGGTTGATCCGTGACTCATAACTATGTCGATCCATCTATACATATTCATCGAATTGTAATTTTTTATGGTGATTTGATGGGTTCAACCAGTTAACAGTTGGATTTATGATCTCTATATCACCCCTCTTAAGTAAATCATAAAATGTTATTTGTAAATCCAAATAATCATAAATTAAATATATTATTGTAAATAAATTTTTGTTTCACGCTTTTTAAA…	DI	DI	DI	DI	DI	DI	NA	DI	DI	DI	NA	DI	DI	DI	DI	NA	DI	DI	NA	NA	DI	NA	DI	NA	DI	NA	DI	DI
CM007989.1	2078391	2081319	-	CUFF.662	43.2678	CM007989.1	2082547	2083908	-	CUFF.663	1.81061	2081320	2082546	23.8969	PAR.US	ID353	ALT3	N	HIGH		GGATGGGATAAGATCAATGCCCATTGGATGTTGATGGAATACCTGCTCATCTGGGTCCACTCGCATCCATGTCTGCCTCATCAGACACGAAATAAATCTATCTTTAATGATGTAACTGAACAATACACAGTTTTCAGATGTCATAACACAAGAAAGAATGGGCTCAATATCTGCACTAACCAAAATGAAGCCCCTCAAAATCTGCACACTCCAGCTGGCCTTTTGCAGCTCCATGTAGAGTTGCGACTTGTTTCGAACTTATCGATTTTAGTTGTGAATGGAATGGTTTTTTTGAAATATCGATTCATAAACTGAAATAAAAAACGTTAGAACCTAATTGAAATCAAATGATTTTTTTAAAGATTAATTATCAAACATTTACATAAACTTTTTTAGAAG…	DI	DI	DI	DI	DI	DI	NA	DI	DI	DI	NA	DI	DI	DI	DI	NA	DI	DI	NA	NA	DI	NA	DI	NA	DI	NA	DI	DI
CM007989.1	2082547	2083908	-	CUFF.663	1.81061	CM007989.1	2084639	2086461	-	CUFF.664	22.6033	2083909	2084638	12.4838	PAR.DS	ID354	ALT1	Y	HIGH		TAAAGAGAGTTGAATGTGACAATGAACGTGAACAAGAGCTTTTAATAAGGTGGAAACGGGAAGGCAAGTACAGGACGGTGCTGCTGCAACTTAACTCTCAACTATCACAACTTAAATGCTGCTCTTAAAATCAAAGAATTTCATTTTGAATTTAGGGTGTCGGCTACTGACTCTGTTACAAGAATGAGCAGAGGAATTTTTTTCCTTTCTTTTTACTTTGATTTCCGTTCACACACAACTGGTTCATCTGTCTTTGGATGCTCTTAAATGGCACATGAATTTTCAAGGACAGGGTAAAACGTAAATGATTGTACAGTCTAAGAAGAGGCCGTGTTTCCCTTAAACGCACACCATCTCTGTGGTGCAGCACAGATGTGGAAACAATACGACCACAAAACG…	DI	DI	DI	DI	DI	DI	NA	DI	DI	DI	NA	DI	DI	DI	DI	NA	DI	DI	NA	NA	DI	NA	DI	NA	DI	NA	DI	DI
CM007989.1	2084639	2086461	-	CUFF.664	22.6033	CM007989.1	2097420	2102986	-	CUFF.667	38.5324	2086462	2097419	1.70472	PAR.DS	ID355	ALT1	N	LOW		TCACTCGCAACAAGTTCCCTCTTTTTTTATTATTTTTTTATTGGGCATGAAATTCCGGTATTGGCGTGTTACTGTTGCATTTACCAAATCATGCATCTGATTTCCTTTTCCAACAAGAAATTCAATTCAACCGTCTTTCAGTTGTTGAGCAAAAACCCATTTGGTTATGTCACTTGTTTTGAAGGAGTTCAATCCCATACAAGAAATACCTTCCAGACACAACCATCCTCTTTACAGCAGCCGGTACGAACATAATTAGAGCTTATGGTAATTCTCTGATATAAAAAAAATGTAAATAAAAAAATATATGTTTTCTCCCTTCCGATATTCCCCTCCATACTCTTTTTGTTTTTTGTATTTCAAATTATCATAAAGATTCAATTTTTAAGTATCATTTTG…	NA	NA	NA	NA	NA	NA	NA	NA	NA	NA	NA	NA	NA	NA	NA	NA	NA	NA	NA	NA	NA	NA	NA	NA	NA	NA	NA	NA
CM007989.1	2097420	2102986	-	CUFF.667	38.5324	CM007989.1	2105786	2107384	+	CUFF.669	402.833	2102987	2105785	10.4544	DIV.DS	ID356	DIVERGENT	N	HIGH		CTACCCACTGGAGAGTGATACTTGCGACAGTAATGAGACAAAGACTGGTCTTTCAAAAGACATGAACGGAGAGTACACTAGGCAAAAAGTTTACAACTTCATCCCCATAAAACCGGAGGAGGCTTAGCACATCATGGCTAAACGTAGCACAAGTCCAACAAACTCTGAGTAAAACAAACATGAGTTTGGATGAAGAAGGGCAAGAATTCTGAAGAGCACCCGGGAATTCTCTGTTTCTCCTTCTTGCTTCTGCTCTCGACTACATCTCTAAAGTTTTCTTCACCACATCCTTTTTTTAGTTCAACCCCTTTTATCTCTATTTCTATATAAAAGCTCTCCAATATCCAAGTAGTATGTCTCAGACACAGTTTAGCAACAGATTTCATTACATTACCAGTG…	NA	NA	NA	NA	NA	NA	NA	NA	NA	NA	NA	NA	NA	NA	NA	NA	NA	NA	NA	NA	NA	NA	NA	NA	NA	NA	NA	NA
CM007989.1	2105786	2107384	+	CUFF.669	402.833	CM007989.1	2110274	2112707	+	CUFF.671	50.3002	2107385	2110273	8.00859	PAR.US	ID357	ALT1	N	LOW		GAGTTAGCTATTTTGGTTCATAAGCTTAATAAAAAAAAAAAACAAGACAAGTAAGAAATGTGAAATTGTATTTGTTTTTAATTCTTATTGCGGTTGGTTAAGATTGACTTGTTCTTGTGGTTTGCTTCCATGTTTGTATCCTGCTTCTCATGTTCCTACATTTTCATTGTCCATATCAACAAACTAAGTGCAATCTTGGAATGCTTTCCGACAATCTTGGAATGTCCTTGGCTACACAAAAACATAAAGCCAGCCTATGCTTTGCTTTTATTATCCTGGATCTTGGCTCTAAAATTCAAATAGGCAAGGCTGATCGAGTCGCCATGTTCCAAAAATTCAGACACACATACAGAAACTCTAACAGCTTTGAACTAATCAGCCAACTAGATTGCACAGACA…	NA	NA	NA	NA	NA	NA	NA	NA	NA	NA	NA	NA	NA	NA	NA	NA	NA	NA	NA	NA	NA	NA	NA	NA	NA	NA	NA	NA
CM007989.1	2110274	2112707	+	CUFF.671	50.3002	CM007989.1	2115684	2118704	+	CUFF.673	2.30512	2112708	2115683	21.8211	PAR.US	ID358	ALT1	N	HIGH		TCCAGTGATGGGCTGGTAGTTGATAAACCTCCGGGTATTCACAGTGATGAGCGGTGGCTCAGACAGACTTCCCATCGAAAGAAACGGCAGTGGAGAATGATGTAGCTGAAGCATGCACATGAACATTCCTGCAAGGCAGCAAGAATATATATATATATAAAGCATGTATTACATAGAGGGTGTTGTTTGATAGCATAGTATAAAAGGCTCATACTTAAATTTACACGTATCAATCTTTTATAAGATAAGGGCTAATTTTATATATATACTCAAACGAAGTCATAGAAGTTTGCATGTAATGGGATTATTGGGCTGATAGAAGCAGCGTTTACTATGGCATCCCTGCAAGAAAACATTGATTCAATTGTAACAACGCCAGAGGTAGTAGGAAGCAGCATC…	NA	NA	NA	NA	NA	NA	NA	NA	NA	NA	NA	NA	NA	NA	NA	NA	NA	NA	NA	NA	NA	NA	NA	NA	NA	NA	NA	NA
CM007989.1	2115684	2118704	+	CUFF.673	2.30512	CM007989.1	2120258	2121873	+	CUFF.675	41.2008	2118705	2120257	17.8736	PAR.DS	ID359	ALT3	N	HIGH		GGTTCAATTCATATCATTCTCAATCCCAATAATTTTTATAAAAAAAATCTACAAATTAGAAATATAAATTTAAATAATTATTTTGTTTTTTAATTGTTATTATGAAAAGAATTGCGGTCAAAAAAGTGTGAGGGGCGGAACGGAACACGAGGTGAGGTGGGTGCAGCCCTGGCCCTCGCTTTGCCCTTGTTGGGGCGGGAGATGTGGCATCGCAGCAAGTTTCGAAAATCACAGTCTTTTTGATGGAATTTAATCCGACAACGTTAGGCCAACATGGTATTTTTGTAAGGTATTCCCCAATGGCTGGCTATAAAGTATACAAAATAGTTGTGGTATGATAAAAGGAAGGGCTTGGGCAGGATCATAAATGCAACCCAACAAGTCCTAGTCATGATGTGT…	NA	NA	NA	NA	NA	NA	NA	NA	NA	NA	NA	NA	NA	NA	NA	NA	NA	NA	NA	NA	NA	NA	NA	NA	NA	NA	NA	NA
CM007989.1	2120258	2121873	+	CUFF.675	41.2008	CM007989.1	2123686	2126914	+	CUFF.676	64.4894	2121874	2123685	1.56525	PAR.DS	ID360	ALT3	N	LOW		GTCCCAACACATGGACTTGTCATAGTTCAACATAACCACGTAAGGTTCGGTCCATTTGGCCAACCAACATATCCTCCCATTGTTTCCACACAAAAGAGAAGTAGGCTGTCGGGCTTCAAGCACTTAGATTTATTTGTCCATTTTTTAAAACTGTAATATTCATACCGTATTAGAGTGATTAAGACAAAGAGCGCACGTGGTTATTGTTGCAGTAGGAAGAGAAGCAAGCGCCCATCCCCATGGATTGCGGGATGGTCATTCAGGGTATGCTGAGATGAGAGTGTGGCGAAGACGCATCAACCTGAGGTGGAAAATGTATGGTTTTTTTACATATATAAAATAGGGTGTGCCCACGGGAACAAAATATGTGGATGGGATGAAGCCTGGCGTGGCGCACCC…	NA	NA	NA	NA	NA	NA	NA	NA	NA	NA	NA	NA	NA	NA	NA	NA	NA	NA	NA	NA	NA	NA	NA	NA	NA	NA	NA	NA
CM007989.1	2123686	2126914	+	CUFF.676	64.4894	CM007989.1	2129869	2131605	-	CUFF.678	16.1118	2126915	2129868	4.00262	CON.US	ID361	CONVERGENT	N	LOW		CAATACATGATGGCACAGTTATATAAATAAATCCATGGGATCCTCTCCTGGAAGTACCTCCGAGGTCTCTCTCTATGGCACCGATGCTGGGAGGCGAACTCTGGGGCCACAGAGGGAAGTATCATCACATCACCCTTCTATTGGTATCGTGAGAGAGCTAATAGAGAGGTCTGTGAATGAGATGACAAGGCTGCATGCATCTAGATCTAGTTAGTGTGTAAGTTTATATGCTTTGAATAAAATTCCCGCAGAAGCCAGACTTTGTGCTGCCATGCGTTATCAAGTTATAATAATGAGAGCTTTCGATGTATGTTATCAAGTCATTCCAAGGGAAGAATAGTGAGCAGCCAACTAAAATGGCAGTGCTGTATTTTATTGTGAATGTTTCTATTTGTTTGA…	NA	NA	NA	NA	NA	NA	NA	NA	NA	NA	NA	NA	NA	NA	NA	NA	NA	NA	NA	NA	NA	NA	NA	NA	NA	NA	NA	NA
CM007989.1	2129869	2131605	-	CUFF.678	16.1118	CM007989.1	2135077	2139040	+	CUFF.679	60.5451	2131606	2135076	3.75782	DIV.DS	ID362	DIVERGENT	N	LOW		CGCGACCGGCCGGAATAAATGCAGATGGAGAGAAATTAGATTAGAATGGAGTAGATGAATGATGGGCCCGTAGTTGATGGGCTCAATTGGACGTAACTACCTTCAATGGGCCCGACTTAGGAGAGGACTCGGACACCTACACCCTTTAAATAATATTTTTCCCGAAAAAAATACATTATTATTGATTTTTTTATGTAATTTATCAATTAAATCCAGGTTACAGCGAAGCTGCTGCTCCTCCACTTAAATCTTTTATATTTTTATTAAGAATAATAATAAAATGTAAATAAAAATACCCATTAATCATATTCGCTTTTGTATCTTATCATTATAACCAATAACCTTGTTCTCAATATCAAAAATTGTAACAATCCCATCATATAATAATTTCAAATGTAA…	NA	NA	HI	NA	DI	NA	NA	HI	NA	NA	NA	NA	NA	NA	IV	NA	NA	NA	DI	NA	NA	DI	NA	NA	NA	NA	DI	IV
CM007989.1	2135077	2139040	+	CUFF.679	60.5451	CM007989.1	2139932	2142385	+	CUFF.680	4.86001	2139041	2139931	12.4578	PAR.US	ID363	ALT1	Y	HIGH		AAATGAATAAATTTATTTTTTTAAATTCTAATTAAACACATGAATTCATCTTTTAAGTGATTTTAGTATATCAAAGGTTTATTGTATTTATATAATTAATGAGAAAAAATATTGTATTAATATTAATAATATATCATGTTCTTAATATCCATCAATCAAAGATGTTATATCAATAAACAAAATTTACTTATGAAATATAATTTTTATCTTAAATATATGAATAAAATTTTGCTTAATCTTTAATAAAATTTTCTAAATACGAATATAATGCTTGTTTTTAATGGCGAAAAATGTGTATTGAAAAACTTTCTCAAAAATTGTAAATTCGTGCAGGTGGGGTCTGTTCTGGCCTCTGGGCAATCGTATCGTTGCCCCACGTGGGTGCTGTTGGGGCTGACC…	NA	NA	HI	NA	DI	NA	NA	HI	NA	NA	NA	NA	NA	NA	IV	NA	NA	NA	DI	NA	NA	DI	NA	NA	NA	NA	DI	IV
CM007989.1	2139932	2142385	+	CUFF.680	4.86001	CM007989.1	2142772	2144099	-	CUFF.681	69.4377	2142386	2142771	14.2876	CON.DS	ID364	CONVERGENT	Y	HIGH		AAATAACTTAAAATATGGTAAATTTTAAATAAAAAACTATTTATCATTTGGATTTAGTTAATTTTATAATGATAAAATATAATATTACATTTTTTAAAAAAATTCTTCGACATATATCACATATATTTTAATAATATTATTATATAAATTTAATTATAAAAATAGAAATATTTATTTTTAAAGAGTATTTTTTACGAAACATATTCTTTTTTAATTATTTATTTTTATATAAATTAATATTACCCACATTCTTTGCGGCCAACATATTGAGGGCACTAAGAAGGGGTAAGTTGAAGTTCCACAGCAAGGATCTTATTTCATACAGAGTTTAAAAAACAAGCACAGGGCAGAAGAGACGATCCATCTGTGGCTGGAGGGATTCTCC	NA	NA	HI	NA	DI	NA	NA	HI	NA	NA	NA	NA	NA	NA	IV	NA	NA	NA	DI	NA	NA	DI	NA	NA	NA	NA	DI	IV
CM007989.1	2142772	2144099	-	CUFF.681	69.4377	CM007989.1	2149308	2153676	+	CUFF.685	12.3151	2144100	2149307	5.63843	DIV.US	ID365	DIVERGENT	N	LOW		AACCCCAGTGCAGAGGCTCCAACGCATTCATTGCGGGTGCCAGTGCCACTTTATATTTTTTTGTTTATTTTTGAAAAATATTTAGAAATAATTCTTATTGCTAGTGAATTTTGATCACCCAAGGGGGTGTAGCTCATATGGTAGAGCGCTCGCTTCGCATGCGAGAGGCACGGGGTTCGATTCCCCGCACCTCCATTTTATTATTGTTCATGTATCTTTTGGTTTGCCCATGAGTGATACATTACCTTAATGAAATTACAAGTGCTATGTCCAATCTCTCCCTTTTTTTTTTCCCAATGGTAAGATTAAAATTTTCATTAATTAGAATATAATATGTATAATCATGAGTAATACTTTAATATATCACAAAAACAAAGCTCTTAATATGATTGATGACTA…	NA	NA	NA	NA	NA	NA	NA	NA	NA	NA	NA	NA	NA	NA	NA	NA	NA	NA	NA	NA	NA	NA	NA	NA	NA	NA	NA	NA
CM007989.1	2164468	2165533	+	CUFF.688	17.104	CM007989.1	2166308	2168196	+	CUFF.689	37.1087	2165534	2166307	2.16959	PAR.DS	ID366	ALT3	Y	LOW		CCATTGAGCTTCCATGTTTTTGTGTGCGAGCTCTTTGTTGCTTATGCATACGTAGCTTCACTTCCCTTGGTGGGGCAGAGGAAATGGATGAAAATGGCATTGTGCTCTGCTGCTGCAGTCGGCATTGGACATGTCTTGCCTAAACAATGAATTGCAGGAGTTACTGCAAAGCATAAAACGAGTGGGGACAACTCTCACACGCCATTGCTGCAGATTTTGAATCCCAAAGAAGATACATTAAATACATGTATATTTAAAAAAAAGGAAAGGAAAGGAAGGAGGTGCAGAGTATAGTTGGGGATCCACCCGATGTTGATTACATAAAGTGGGATCAGGGTACGATTTTTGCTTTTGGTTTTTTGATGCAAAAGTTGTTATGAAAAGCTGCCGTGAAACAAA…	NA	NA	NA	NA	NA	NA	NA	NA	DI	NA	DI	NA	NA	DI	NA	NA	NA	NA	NA	NA	NA	NA	NA	NA	NA	NA	NA	NA
CM007989.1	2170544	2172918	+	CUFF.690	45.08	CM007989.1	2173546	2175789	-	CUFF.691	5.84726	2172919	2173545	7.7096	CON.US	ID367	CONVERGENT	Y	LOW		CAGCCATCCACTCAGCTAACCCATGATAGAATCCAGTGTGCTACCGGTACCATCTGCCGGCATCACTTCTGGCAGAAGGAACGATTTTTGCAGCTGTACCAGGACAAGAAGAAGGAGATAAGAAGCTTCTCCTCAGTGTTCTCTCTACTCTACCCCTTTATTATGATGTTGACTTATCCAAGCAAACGTCATGTGATAGTAGTGCTTTTATGTCCAAACCATTACTTTGGTCATGATTCACTCAAACTGCCGATGTGTTTGTTATACATAATATTAACAGGAAGCGCGCATCTGGTTTCCAGGTGCATACCTTAATCATTGTCTGTGTATTGTTTATAATAGAAACTGAAAGCAGGAGACACTGGTGCCAGAATCAGAAGTGTTACCATGTTGGCATGA…	NA	NA	NA	NA	NA	NA	NA	NA	DI	NA	DI	NA	NA	DI	NA	NA	NA	NA	NA	NA	NA	NA	NA	NA	NA	NA	NA	NA
CM007989.1	2173546	2175789	-	CUFF.691	5.84726	CM007989.1	2177272	2179344	-	CUFF.692	19.4888	2175790	2177271	3.33298	PAR.DS	ID368	ALT1	N	LOW		GATGTTCCAAAGGCATACCAACCAACACACAGGATCGATCGAACAATATGAACTCATCCGCTAATGGGATGGCCCCACCCCCATTAATAAATAAGATGGCTTTTCTATCATTTAAAAAAAAATTATAATTTATTAAATTGTTTAAAAATTCTAATTTTTAATCTAAATTTAAAATTTGTAATTAACTTCAAAAATGATTAAATTTATTGAATATCTGTTTAAATAATTAAATAAGATATTAAATACAAATACTATAATATATTTTTTTATCTATTATAAAAATATATTTATATTATGTATTTACTAAAAAACACGTACTCAATAGCGTACATATGTACTTAAATGCATAAAATAAACATATCAAATATTAGAATACTAATTAACTATGGGGGATAGCCT…	NA	NA	NA	NA	NA	NA	NA	NA	DI	NA	DI	NA	NA	DI	NA	NA	NA	NA	NA	NA	NA	NA	NA	NA	NA	NA	NA	NA
CM007989.1	2177272	2179344	-	CUFF.692	19.4888	CM007989.1	2179650	2181055	+	CUFF.693	10.8825	2179345	2179649	1.79083	DIV.US	ID369	DIVERGENT	Y	LOW		CCCAACTCCATTAGCCTAATGGGGATTACCGACCCGGCCCGTACATTTTCCTGTGCCGCTTCAAAAATCAATAACTGGGCCCAATCAAATAATAATTTATCCCCCAATAAAATCAGCATGGGAAAACATTAAAACCCTAATTTTTTATTTTGCAAATTGAAACAATAATTGATGTTTGTGTTCAATTTTTCCAATTCATTTCATAGAAACCTTTCTCAAAATTCACACAAAAATAAAATAGAATAAAATAAAAATATGGTTAGAAGGACAAGGGAATGCCTGTTTTGGAATCGGGTAAGGTGGT	NA	NA	NA	NA	NA	NA	NA	NA	NA	NA	NA	NA	NA	NA	NA	NA	NA	NA	NA	NA	NA	NA	NA	NA	NA	NA	NA	NA
CM007989.1	2179650	2181055	+	CUFF.693	10.8825	CM007989.1	2181228	2183715	+	CUFF.694	6.57892	2181056	2181227	1.65415	PAR.US	ID370	ALT1	Y	LOW		TTATATCTCACCCGCAATATTAAAATATTAGTATTAAATATGATGATCTAGTGATTAAATTAATGATATATTTTAATAAGTTATAATTTAAAATATGTATATTGTATAATTAAAATTATATTTGATACATAAATTTAAGTCTTCCATATTTTGATATGAAGATCTTGATTA	NA	NA	NA	NA	NA	NA	NA	NA	NA	NA	NA	NA	NA	NA	NA	NA	NA	NA	NA	NA	NA	NA	NA	NA	NA	NA	NA	NA
CM007989.1	2181228	2183715	+	CUFF.694	6.57892	CM007989.1	2184083	2187413	-	CUFF.696	4.02654	2183716	2184082	1.63389	CON.US	ID371	CONVERGENT	Y	LOW		AGGTGAAATATCTCAGATGCATACACATGTGTGTATCTTATGTTACTGCTTTTATGGAATGGATCATATTTTTCTTTTAATTTGTTACTATTCAATGTGGTAATATAGAAAAAGATGGAGTAGGAGCTTCTAGCAAGTCCTCTGGTGAGGAAATATGGCTATTTTAGTTCATAATTCACAACTATTCATCATATCCAAACCAATTTCAAGAATGAGCTTGAAGAGATCATGGTTACCTAGCTTCCTCTGCGCGGATATTTCTTGGTTGATTTGAGGCGGTATGCCAGCTGAGGTATAAGCAGAGAGCTGACTACTGATCGCATGGATTGGTTTTACGTGAGATAGAAACTCTGGTCCAGTTACCAG	NA	NA	NA	NA	NA	NA	NA	NA	NA	NA	NA	NA	NA	NA	NA	NA	NA	NA	NA	NA	NA	NA	NA	NA	NA	NA	NA	NA
CM007989.1	2184244	2185220	+	CUFF.695	3.92908	CM007989.1	2193090	2196309	+	CUFF.698	22.8612	2185221	2193089	5.81846	PAR.DS	ID372	ALT3	N	LOW		GAATGCATTATATCTTATACAAATGAGTTGTCCAGATGGAACTTGTATGAATGGACGGATAATTCAAACCATTACCAAAGCGTTTGCCACATCAATAGCAACTCGGATTCTTGTGGCCCAACTTAGCGGAGTTTTGCTTCTTGCTGCAGAGTATGAGAAGTTACCATCACAGGGACTAAAAAACAAATTACTCTGGATAGACAGTAAGTAATGGTTTTCATACAGTGAAGGTGATCCTTTAAGCTTCCTTTTGCCATGAATTCATACACAAGAAATCTGAAACCACAGCATTCCTTCATTCAAATATGTTTGGTTTCTGATGCATGAAAGGATTATTCGGTTACAGTGACTACCTCTGATGTTTTTCTATGCAGAAGCCTCTAAGAGCAACGAGATGTC…	NA	NA	NA	NA	NA	NA	NA	NA	NA	NA	NA	NA	NA	NA	NA	NA	NA	NA	NA	NA	NA	NA	NA	NA	NA	NA	NA	NA
CM007989.1	2196333	2198252	-	CUFF.699	35.1663	CM007989.1	2198505	2201987	-	CUFF.700	1.39836	2198253	2198504	25.1482	PAR.US	ID373	ALT3	Y	HIGH		CGCACCTGTCAGAAACTTTCTTAAATTTTCTGATACGTCCTTACATTTTCTTTTCTATTCAATATCACCCCCAGCAAATTTTTGTTTCTGAAAATTTTCTTTTTGCAGCTTTTCTTTCCAATGATAAGACTCCACGTGGCACCATTTTTCTGTAAAATACCTTTAACAGAATTATGATATTTTATCACAAAATACATTTTTTAATCAATATCTTGTTAATACATTAAAAATAAAAGTTTTTTATTTTATAA	NA	NA	NA	NA	NA	NA	NA	NA	NA	NA	NA	NA	NA	NA	NA	NA	NA	NA	NA	NA	NA	NA	NA	NA	NA	NA	NA	NA
CM007989.1	2198505	2201987	-	CUFF.700	1.39836	CM007989.1	2202290	2207885	+	CUFF.702	23.867	2201988	2202289	17.0678	DIV.DS	ID374	DIVERGENT	Y	HIGH		ACACATACTGCTAACATCTGACAGCAAGCCATTGGGTGAACTGACAGAAGACGAACTCGAACGATGCTAGTAGGAAGAACGAATTTGAAGAACAGAGTGCAGGAGGAGAAAAATTGACCAAAGCCCATTGTTTTGGGCCAGAGCATCAAAAGCCCATGAACTTAATTTTTAAGCTATAACTATGAATATTTCAAAATCTTTTTGATAATTTTGATATAAAATTTTGCTTGTTAAATTAAAAAAATAAATCATATATTTAATTTCAACATGCGAATGTGGTCTATTATTCATCACAACATAA	NA	NA	NA	NA	NA	NA	NA	NA	NA	NA	NA	NA	NA	NA	NA	NA	NA	NA	NA	NA	NA	NA	NA	NA	NA	NA	NA	NA
CM007989.1	2207550	2209062	-	CUFF.703	124.192	CM007989.1	2217132	2218974	-	CUFF.705	6.23844	2209063	2217131	19.9075	PAR.US	ID375	ALT3	N	HIGH		CCAGACAAGCATATCCAATCAGGATGAAATCAAGCCCGCCGGTGGTTAGCTGGGCCCTACAGGGGTTGGTGAAGTGGGTCTCACGCGACGCACATTAGGTAAGAATTGCGAGTGGGGAAAGGAAAAAAAAACATGAACTTTGTGGCGGAAATAAAATAGTTTAAAATAGAAATCCAAACATGCTTAAAAGTACGCGCAGAAAAACTTGTAATAATATAACATGTACCTCGAAACAGTAACTGACTTCATGTCTAAACGCATAAAACATGTCCAAATTCAATCAATTATTACAAAAGGACATACATTTATTTTATTGCCTTTATTCACAAGAAAAAAAACTATAAACAAATAAATAATATTAATATTAATAAATCCTCGATTTTATATATTTACATTTTA…	NA	NA	NA	NA	NA	NA	NA	NA	NA	NA	NA	NA	NA	NA	NA	NA	NA	NA	NA	NA	NA	NA	NA	NA	NA	NA	NA	NA
CM007989.1	2217132	2218974	-	CUFF.705	6.23844	CM007989.1	2219076	2222750	+	CUFF.706	6.96141	2218975	2219075	1.11589	DIV.DS	ID376	ALT2	Y	LOW		AGAAGGCTTGAAACTTCGTGTTATTACTGGAAATCAAATTTGAGGGATGAAATTTGGGCCTTATTACTGGGGCAGAGGCCCATTACCCATTTGGGGAGAA	NA	NA	NA	NA	NA	NA	NA	NA	NA	NA	NA	NA	NA	NA	NA	NA	NA	NA	NA	NA	NA	NA	NA	NA	NA	NA	NA	NA
CM007989.1	2219722	2224434	-	CUFF.707	9.20437	CM007989.1	2227321	2229483	+	CUFF.708	15.6277	2224435	2227320	1.69786	DIV.DS	ID377	DIVERGENT	N	LOW		TACAAAGTGGGCCATGGATCTGAAGCCCAACAACGTAAACCCGTTGCCCACCATTTTCAGTGGAGCCCATTAAACAAAGTATTTTCCTTTTAAATCATCTCAACAGCCTTTTTATGGAAATTAAAAATAAAAAATAGAAAGCACAACCAGATCTAAAATCACTTTTTTACTAAACTTTTAAACAATTCAAATTACAACACAAACAATTCTACATGATTAAAAATTATTGAATCTGATTCAATATATTATTAAAATAATTCAATTTAAATTTATTATTAAATCAAATAATAGATTCAACTCCCTTTTAAAAGGTGGAAGTAAATGATCGTATATGTGTGTTTATGTAATACCTCATACTTTTTTTTACATGATATTATCTTTTTCGAATATTCAATCTTC…	NA	NA	NA	NA	NA	NA	NA	NA	NA	NA	NA	IV	NA	DI	NA	NA	DI	NA	NA	NA	NA	NA	NA	NA	DI	IV	DI	NA
CM007989.1	2227321	2229483	+	CUFF.708	15.6277	CM007989.1	2231381	2232618	-	CUFF.709	49.0341	2229484	2231380	3.13764	CON.DS	ID378	CONVERGENT	N	LOW		CGGCTACTGTTCTGATCTCATCTCAAAGGCAAAACAACGCATGCAAGTAAGAAATTTCTGTTTCAAGAATAACGCCAACTACCGGTCAAGGTCACATTAAATCACGCATGCAGCAAAATAAAAGGCAGATAGGAGTACACGTCGCCATAACCGAAATCGGGAATTGCTGAGACCGGAGGACAGTGCACCCATGTTGCGTGTCTGTCTTATCCTGATTGGTCCAGACATGCAATAATAATAGCACACGCCCTGCGCTGCCCTCCATGCACCCAGCACCCCATGTGATCCTGCTGCTGCTCATTACAAAAAGATTGTGTGCATTTTAACCCCATGAGTAGGATTCCACGTGTCCTCCCCGCCAGCAACAAACAAACCCTTGTTACACATTCCATGATTACG…	NA	NA	NA	NA	NA	NA	NA	NA	NA	NA	NA	IV	NA	DI	NA	NA	DI	NA	NA	NA	NA	NA	NA	NA	DI	IV	DI	NA
CM007989.1	2231381	2232618	-	CUFF.709	49.0341	CM007989.1	2234116	2235810	+	CUFF.710	11.6658	2232619	2234115	4.20325	DIV.US	ID379	DIVERGENT	N	LOW		CAAACAAAGAACCGCAACCAAGGCCCAATAGTGTACGTATTGGGCTTTTATGTACAACCATGAACGGCGTGCTGGATATGGGCCAAACAGTTCAAACATAAAGAGCGCCGTTCAATTCGACCTTCCTGATGTGGGGGGGAATCAAAGAATCTTCATTATGTTCCCTTTATGCCCCCGTGTGGATAAAAGGCTGCCGACAAGGTATTAATTAATCCTGATTTAATACAACATTCAATTAATAAATGGAAAAATTGTTCCCAAAAGATGATCGAGTCATACCATTCCAAATTTTCCGTATATTATTTAAAATAATTTTAGGATTGGAAAACCCAGAAACGGTATGAATCGGATCAAAGGTAAGGTTTTAAATTTTTCCCAAAGGGGATTAGTTCCATTTAT…	NA	NA	NA	NA	NA	NA	NA	NA	NA	NA	NA	IV	NA	DI	NA	NA	DI	NA	NA	NA	NA	NA	NA	NA	DI	IV	DI	NA
CM007989.1	2234116	2235810	+	CUFF.710	11.6658	CM007989.1	2238518	2239005	-	CUFF.711	64.1143	2235811	2238517	5.49593	CON.DS	ID380	CONVERGENT	N	LOW		GGCTACTTGTTCACATCGAGGATTCACATCTCACCCGAATCCAATCCAATGGCGGTGGAGATGCCGTCTACTGGGAGACCACTATCAGCTCCTTTCTAGATGATTATCGCCCCGTCGACGGAATCATGATCGCTCACTCCGGGCGATCGGTGGCTACCCTGTTCCGCTTCGGAGAAACGGCATTGAGTCACACCAAAACCAGGATGGAAGAAGCCTGGACTATTGAAGAAGTTGCTTTCAACATCCCTGGCTTATCAGTGGACTGTTTTATCCCACCAGCAGACCTCAGAACAGGCTCTGAAAGTGAAGCTTGTGAAACCTCCCACGATGAGGAAGGAACTCGACGACAAGTCGGGTAACAGCCACCTTGTTGTATCGAAGTCCCCAAGCTGACCAACA…	NA	NA	NA	NA	NA	NA	NA	NA	NA	NA	NA	NA	NA	NA	NA	NA	NA	NA	NA	NA	NA	NA	NA	NA	NA	NA	NA	NA
CM007989.1	2238518	2239005	-	CUFF.711	64.1143	CM007989.1	2239128	2241296	+	CUFF.712	14.9467	2239006	2239127	4.28952	DIV.US	ID381	DIVERGENT	Y	LOW		ACGCCCTAAAGGCAACTTGGGGTTAGAGAATTGGGCGTGGGCCGAGACCTGACGAAAATGGGGGCATATGAAGCCCGGCCCGTTAATAGAAAGAATAATATCACATGCTAGCAAAAAGAGA	NA	NA	NA	NA	NA	NA	NA	NA	NA	NA	NA	NA	NA	NA	NA	NA	NA	NA	NA	NA	NA	NA	NA	NA	NA	NA	NA	NA
CM007989.1	2239128	2241296	+	CUFF.712	14.9467	CM007989.1	2242789	2243826	+	CUFF.713	1.51696	2241297	2242788	9.85308	PAR.US	ID382	ALT1	N	LOW		AATTACTAATTTCGAAATAAAATAGAATTTTAAATTTAGAATGAAAATTATCAAATGTCTTTGCACTAGATCCCAGCTCAATGAAATAATTTCCTGTCTCACAACAGCCCTTATTTTCAAAGTATTATTTATATATTAAATTTATAGGTGGAAATTATTTCAATAAATTTGATAGTTGAGTTCCAGCTGTGTGGTGTTTACTGCAGTAGCGGCTGATTAGGTTCTTGATGTGGAGCATTTTTGTTTGAAGCAACTTGTCTACATTCAATGGTACGGATGGAATTGGCAGAGCTTTTCATTGTGGCAGCCTATTCCTTTATCCAAGTCACTATTATTATTATTATCATCATCATTATTAATAATAAAATGGGTAAAAATAATCACCCAAAAATCAAATTT…	NA	NA	NA	NA	NA	NA	NA	NA	NA	NA	NA	NA	NA	NA	NA	NA	NA	NA	NA	NA	NA	NA	NA	NA	NA	NA	NA	NA
CM007989.1	2242789	2243826	+	CUFF.713	1.51696	CM007989.1	2245096	2246730	-	CUFF.715	6.37078	2243827	2245095	4.19971	CON.DS	ID383	CONVERGENT	N	LOW		GAAAACCTAGCCACGGTGTCGGGTTCGGGCTCCGAGGCAGCGGAGCCGGAAAACAAGCGGCGGAGACTCTCTGCACCGGAAGATGTACAGCAACCTTAGTGGCTGAAACCCAAAACCCATATTCAATTATCAAAGACCAGAAGGTATCACGTGAAAGGGCGCCCGATTTTTTTGTCTTTTAATCTGAATAATATCATTATTAATTCATTTTAACGGAACGTGCCTAATTTTTTTATGGCATATATGTGATGCATTAAATTCATGAACATGTCACTATTTTTGCCCTTTGTATGTCACTTTTAATGCCATTACCTTGAATTACAATGATAGCACCATACCTGTTACATTATTTTAATTAGTCGATTCCTTCATATAAATGTGGGATTTAATCTTGGATAC…	NA	NA	NA	NA	NA	NA	NA	NA	NA	NA	NA	NA	NA	NA	NA	NA	NA	NA	NA	NA	NA	NA	NA	NA	NA	NA	NA	NA
CM007989.1	2245096	2246730	-	CUFF.715	6.37078	CM007989.1	2248430	2252319	-	CUFF.716	12.5604	2246731	2248429	1.97157	PAR.DS	ID384	ALT1	N	LOW		GCCAGGGTGGGCAGATACATAAAAAGAAACATCAAGCCTCAGAGCTGCATTTAAAGGAATGCAATGTGCTCTGCCCTCCATAAGTCATGCAAACGACCACTTATTACCCTCTGGATGATCCAAATTATTGAAGTAAATGCAATTAATTCCAAAATCTTATTACCCGGTTCTTCAGATGCTTGTTTTCCTTACCCTGTGCCGAAGTTCAGACAATTCATAAAAGATGGGCATGGAGGGAGAGACTATAGAGGTCTACAAGACTTACCCACCATGAAATATCAAACCCTAAGGCCTGAACAGGTGCAAGATTCAGAAGAGTGTAGCACATCCTTATGACTTGCTGTTCCTGGGGTCTCCACAGCTATGAAGTAGCTCGTTGAGGTCCGAAGATGTGTTCAC…	NA	NA	NA	NA	NA	NA	NA	NA	NA	NA	NA	NA	NA	NA	NA	NA	NA	NA	NA	NA	NA	NA	NA	NA	NA	NA	NA	NA
CM007989.1	2248430	2252319	-	CUFF.716	12.5604	CM007989.1	2253096	2255075	-	CUFF.717	61.1392	2252320	2253095	4.86761	PAR.DS	ID385	ALT1	Y	LOW		CAACGGCTAAGATCATCTCTCTCCATCCCGCCTGAATTTCGTTTACCGCCCTACTCCTCTATAAATACAAATCATTCCCCGCCGAGGCCTGCATCTCCGATCGCTACTTTAGGGTTATTCTGCCGTTGTCTAGCTTGATTACGATGGCACGCACGAAGCAAACTGCTAGGAAATCAACCGGAGGAAAGGCGCCTCGGAAACAGCTGGCGACGAAAGCCGCTAGAAAGTCTGCTCCGGCCACCGGTGGAGTGAAGAAGCCCCATCGTTTCCGCCCTGGTACGGTGGCGCTCCGCGAGATCCGGAAGTACCAGAAATCAACGGAGCTGCTCATTCGGAAGCTGCCTTTCCAGAGGCTCGTTCGTGAGATCGCTCAGGATTTCAAGACGGATCTGAGGTTCC…	NA	NA	NA	NA	NA	NA	NA	NA	NA	NA	NA	NA	NA	NA	NA	NA	NA	NA	NA	NA	NA	NA	NA	NA	NA	NA	NA	NA
CM007989.1	2253096	2255075	-	CUFF.717	61.1392	CM007989.1	2257032	2259467	+	CUFF.718	35.3408	2255076	2257031	1.72999	DIV.US	ID386	DIVERGENT	N	LOW		GAGGGAAAGTATTAAAAATAAATAAATGAATCACACTGCCGAGGAAGGTCACCGTCCGTGTGAAAAGATGGCTTATGTTTAATATTTAATTATTTATCTAATTTTATATATTTATTCAAATATGAATATTATTCATTTTAATTTTCCATATATCCAATGTCTATCCTGCCTGAAACTTATCCCGTCATTAAGACGATTTTACCCCTACTACGCAAGTAGCCACAAAATTCGCCACGTACCTGTAACCTGCCTCTCCATAGTAGAAGGTGGTGGCGCGGCGCATCTTCCATAGTAACTCGAGAGGACAAAAAAAATGTCCGAAGCTCCCAGATACGCATTCCCTTGTGCTTCTTCTGGTAAACCAAATCCACCGTTTTATTGTTCTTTCTTTCAACGAAG…	NA	NA	NA	NA	NA	NA	NA	NA	NA	NA	NA	NA	NA	NA	NA	NA	NA	NA	NA	NA	NA	NA	NA	NA	NA	NA	NA	NA
CM007989.1	2257032	2262500	-	CUFF.719	24.5642	CM007989.1	2262948	2265581	-	CUFF.721	11.6909	2262501	2262947	2.10113	PAR.US	ID387	ALT3	Y	LOW		GGAGGACGGAAAGTTCCAGATGCATCACATTTCTAAAGGTGCTTTGTATATATATGTTCAAAATAACAATATTTTTATACAAAAGGTATGTATTATTTTAACTTTCTGATTTTATAAAATTAATTATTTTCTAAATTATTATTGACATGCAGAGCAATATTTTGGTGGACAATATAAATTATTTTTAAAAAATGTGAAGCAATTTCTTCATCATATATTGTATGTATAATAATATTTCATAAATAATTAGTTGAAAAGACAACAGTAGAATAAATACGGAAATGAAAAAACATCAATTGTTCGATGTTAAATCCGTGCACAAAAAAAAAAAAAAAAAAAAAAAACAGTCAACCGCATTTCTGTAAAAAATATTCACCTATGCGCAACAGAGAACAGAGA…	NA	NA	NA	NA	NA	NA	NA	NA	NA	NA	NA	NA	NA	NA	NA	NA	NA	NA	NA	NA	NA	NA	NA	NA	NA	NA	NA	NA
CM007989.1	2262948	2265581	-	CUFF.721	11.6909	CM007989.1	2269217	2274018	+	CUFF.722	8.12093	2265582	2269216	1.43961	DIV.US	ID388	ALT2	N	LOW		CATCCCGGTGTCAACTCCTCAAATCTGAGAGCCTGTTCAAAAAAAAAAGACCGTAAATTCTGAAAATTAACTCAACTAATCCCCAACCCTGTTTCCATGTTTAAAAAACAAGTTCAACATTTTGATTTGCCGGTAAGAAAGGGTGAGAATTTCCCCCAGGAAAAAGTAGTTTGATCAGTGTGATTTGCATGTTCGTACCTATTCGACAACCCGAAATGGTGAACCCGCGAACCGTTCAACAACCCGAAATGCTGTAGCCTAATGCCATAACTTTCTTCGGTTGCTCTGTTCTACTTGGCTTTTCTCATCCACATGGTGTCAGTTACTTGACCATCTTTCCCCCCTGCGACCCATAAATAGCTATTCGCTCTATAAAAGTTCCCACCTCCCAAAACCCTG…	NA	NA	NA	NA	NA	NA	NA	NA	NA	NA	NA	NA	NA	NA	NA	NA	NA	NA	NA	NA	NA	NA	NA	NA	NA	NA	NA	NA
CM007989.1	2276893	2281446	-	CUFF.725	6.95148	CM007989.1	2284269	2293457	+	CUFF.727	31.4382	2281447	2284268	4.52252	DIV.DS	ID389	DIVERGENT	N	LOW		TCGTTATCTTACACGTAAAATTTGCAGTGGTGCTTCATTGTACAAAAACCGCCATCTCGTACAAACGCCTTGTGATTGGTCCACGTGGTGAAGATTATCCCTCTCTTCCCAAGTTAGTTTTTTTTTCGGTCTAAATTCCTCAAGTGAAACAATTTTGCTCACAAACTTTCTAAAGGAAATTGATCAAGACGAAGTACGTGCACATCCAAAGCACATCGAGCTTTTGATTAAGAATCTCATATTCCACTCCCGAATGATATCTAAAAAAAAAACTCGATATTAAAATTGTTTAGTATTCATTTCAATGATTTTATTTACGAAGTATATTGTATTTAAATTTGTATATTTAAATAATTAACTAAAAATATTAATATTTGAAATAAAAATATCACACATAAA…	NA	NA	NA	NA	NA	NA	NA	NA	NA	NA	NA	NA	NA	NA	NA	NA	NA	NA	NA	NA	NA	NA	NA	NA	NA	NA	NA	NA
CM007989.1	2284269	2293457	+	CUFF.727	31.4382	CM007989.1	2301033	2307924	+	CUFF.729	4.24656	2293458	2301032	7.40322	PAR.US	ID390	ALT1	N	LOW		CTGTGAGAGTGAAGCGAAATGCTGCTAGTAATGGATGATGCGGATCAGACCGGCCAACCTCCATGTGTGTTGAAATATCATGTTATGTGTTCTTCCCATTGCTCCTCTCTAAAAGAGTTGAACAAATCATGCTGTGTGTTATCATGTGTGCTCGTGTGCATCAGAGTATCTGTATTGTTTTTTTTTTTTAATTTATTCCTAATTTTCCAAATATCATGATTAAAACCTCCCATCTACTTTTTGAAAGTTACATTAATGCCCCTACCCCACGCATTAAATTGTGATATGGCGCATCCCACAGCAGCTACCCCGATAGGCTCCAACTGTACGAGCTCGAAGCATTGGGCTTCGTTGACTGAATGACTCACTGTAAAAAAAACAGGTTTGCGCAATACCCAC…	NA	NA	NA	NA	NA	NA	NA	NA	NA	NA	NA	NA	NA	NA	NA	NA	NA	NA	NA	NA	NA	NA	NA	NA	NA	NA	NA	NA
CM007989.1	2305249	2307924	-	CUFF.730	42.278	CM007989.1	2312284	2317221	+	CUFF.731	1.02742	2307925	2312283	41.1497	DIV.US	ID391	DIVERGENT	N	HIGH		AAACAAAAAAAAAAGAAGGAAAACCATATCCAAAAGCACCAAGGGCTTGTTTGGTAGTATATTAGAAGTTGGTTTACCTTAAATAACATGTTCTAATCATGATAAACAATGATATTTAGTATTAGAAATTAGATATTCAAATAATTTATTTTATTTTAAACTATCTTAATAGTAAAACACAAAAGAATCATTTGAACAGAATATAAAAGATTTATAGTCAAATTTACATATAAATTCTATTTAATAATTATTATATGTATATTAGTATTGTATGACTATAACATTCATATACTCATTTTTTAAACATATAGATAATAAAATACTATGGAGTACAATGATGATAAAAGACAATAGTATTCTTATTATTTAAAAAAATATAATTATTTATTATGTAATTAT…	NA	NA	NA	NA	NA	NA	NA	NA	NA	NA	NA	NA	NA	NA	NA	NA	NA	NA	NA	NA	NA	NA	NA	NA	NA	NA	NA	NA
CM007989.1	2317707	2320187	-	CUFF.733	8.07259	CM007989.1	2325463	2328983	+	CUFF.736	107.306	2320188	2325462	13.2926	DIV.DS	ID392	DIVERGENT	N	HIGH		ATTATTTTCTTGGGTTCCTTTTCTTTGCTTTCTATAATTTCTTTTTTACGTTAGTCAGGCGGAGGGCGATGCAGTGGCGGCGGTCAGACAACCCGGCGCGGCGGGATATTGCCACAGCAATTTTAGTAATTAGGGTTTCATAATTGGGATTAGTCGTACGGTATCACTTTATAAAAACCTTATTTTTCTAAAATGTAATTTTTTCAAATGATAGGGATAAGTTTACTAAAAATCCGCGGGAACTACAGCTTCTCGCTTTGAACTAATTAAAATAAACGGTATTTTTTAAAAAAAACAAATAATAATAGTGATTATTAGCGCCATATCATCATTTGGAAATGAATGTTCTATGGATGCCTTTAGTTGTAAGATTCATATATGTTAAAAATATGTGTGGAT…	NA	NA	NA	NA	NA	NA	NA	NA	NA	NA	NA	NA	NA	NA	NA	NA	NA	NA	NA	NA	NA	NA	NA	NA	NA	NA	NA	NA
CM007989.1	2325463	2328983	+	CUFF.736	107.306	CM007989.1	2329085	2331041	+	CUFF.738	3.00605	2328984	2329084	35.6967	PAR.US	ID393	ALT1	Y	HIGH		ATCAAGATTTTTGAGCCCCCAACAGCCGCAACTTCGCTGGCTTTAAATGCAACTGCTTTCTTCATATGGAAGAGAGGAAGGAAACAACAACAGCGGAAAA	NA	NA	NA	NA	NA	NA	NA	NA	NA	NA	NA	NA	NA	NA	NA	NA	NA	NA	NA	NA	NA	NA	NA	NA	NA	NA	NA	NA
CM007989.1	2329841	2330386	-	CUFF.739	9.58779	CM007989.1	2333774	2334575	-	CUFF.740	3.30994	2330387	2333773	2.89667	PAR.US	ID394	ALT3	N	LOW		GACAGAATTAGATGAAAAGGGATCCATGAAAACCGAAAGAAGAAGAAGAAGAAGAGGGATGAATGAAATGAATAGGAGAAATACAAGAGGAGGAGACAGTGATATCTGAACAGAGGAAAAGAAAAGCAAGAAAGAGGAGAAGCGGGTGAGGGATTGTGAGTGAATCCACACAGTTATAGGTTCCCTGGAGAGGGAAGAAGACTAGAATTCTTCCATTTTCAATGTTTGAAAATGAACCAGAGTTGCAGAAAGACAGGAGACAAGCACAATTTCCCATCTCACTACGAGGAAACAACACTTCAACCACAATCAAAAAATGCACAAATTCCCATTTCCATAACCAGAGGGATACCAAACAGGCACTCCCACCAAAGGTATGTACATCAAAAAAAGCAAACA…	NA	NA	NA	NA	NA	NA	NA	NA	NA	NA	NA	NA	NA	NA	NA	NA	NA	NA	NA	NA	NA	NA	NA	NA	NA	NA	NA	NA
CM007989.1	2334998	2336774	-	CUFF.742	3.94293	CM007989.1	2337789	2339332	+	CUFF.744	57.8272	2336775	2337788	14.666	DIV.DS	ID395	DIVERGENT	N	HIGH		GCTGGTTGTGCCTCCGCACGGGTAAATTTGCTACTCCTTTCAAAATACATATTTTTTAATAGGAAAAATTATATGATTTTAAGCTTTAATCATATTAAATTATTTTTTTAAAAAATGGTCGATTAATTACTTTATTATTTAGAATATAATCAGTTAATCAGTATAAGAAAATTCAGACGTGTTTGGGATTGCAATTGCAGGTGGGCAATGAGCTCGGAGCAGGAAGGCCACACAAGGCCAAGGTAGCTGCAATCGTGGCACTGGGTTGCGCATTCGCGATCGGCTGCATAAACGTCGCATGGACGGTGGCGTTTCGCAACCACTGGGGCGGCGTCTTCACCCCAGACAACGATCTCAAGCTCCTCGTCGCCTCCGTTCTTCCGGTGATCGGTCTCTGTG…	NA	NA	NA	NA	NA	NA	NA	NA	NA	NA	NA	NA	NA	NA	NA	NA	NA	NA	NA	NA	NA	NA	NA	NA	NA	NA	NA	NA
CM007989.1	2337789	2339332	+	CUFF.744	57.8272	CM007989.1	2339965	2343407	-	CUFF.745	18.8495	2339333	2339964	3.06783	CON.US	ID396	CONVERGENT	Y	LOW		CAAAGCAAGAGTAGTAAGCAGTGAGTGATAGGAGAAGCTTCTTGATACAGCACTCTGCTTTGCCTTCGCTAGTGAGTTGTGGCTGATTTGAGGATACTCATTCCCTTCAAAAAGTATTGTTACTGAATAAACGAACGCTTAGTCTTTTGTACTAGTTTTCTCAGAATACAATTCTTCTGAATGTAGCACAAGCTTCGTTTTTGCTCTTCATACATTCCTTTAGCTTGTAGCTTGTGAGGAGACAATCTTTAAAAGATAACTTCAAGAGAAGTGCTTTTGGGATCCAAAACTAAAACTAGACTATCATTGTCTTCTTGGTCTCCGATCCCAAATCTTTTTTAAGAGGAGAAGCAGAACTTCAAAGTATGCTCAAAAAGAAAGAATAATGGAGGTGCTACT…	NA	NA	NA	NA	NA	NA	NA	NA	NA	NA	NA	NA	NA	NA	NA	NA	NA	NA	NA	NA	NA	NA	NA	NA	NA	NA	NA	NA
CM007989.1	2339965	2343407	-	CUFF.745	18.8495	CM007989.1	2343871	2346869	+	CUFF.746	7.57194	2343408	2343870	2.4894	DIV.US	ID397	DIVERGENT	Y	LOW		CTGATTTTCCCTTGCATTTCCTTTTCGGACCAAACAGTTAATGGGCCGGAATTGGGTTGGGCTTTACGTAGAGCCAACTTTTCAGACCGGATAGTTCAATCCTATTTGGTCTTAACTATAAATGGGCTGCTGTCGGTTTAGGTATATTTAGAAAGAACTTCAGTTCTGGATATATTATTTTACAAAATAAATTAAAAATATATATTTAAATACTTCTGAGCAAGGCCGGACACGGGCCATCATTGTGGGCTGCCGGTGCCGGGCCTACCGCATGGGGCCCACCAATAGTCAAACGTACGGCCGCTGATATTATTACCCCCATCATAAAAATATAATTTAAAATTTCTCTAATATTTTATTATTTTAATTTGAAAAAGCGGAATGAAAATCGCATCTGTT…	NA	NA	NA	NA	NA	NA	NA	NA	NA	NA	NA	NA	NA	NA	NA	NA	NA	NA	NA	NA	NA	NA	NA	NA	NA	NA	NA	NA
CM007989.1	2345322	2346869	-	CUFF.747	2.82622	CM007989.1	2347186	2354003	-	CUFF.749	24.5648	2346870	2347185	8.69177	PAR.DS	ID398	ALT1	Y	LOW		CCACCGCGTTTCTTAATATTTAATATATGCATTATATTGTACTTTATTTTATTTTATTTTTTTTGTTAAGCCAACCTCGTTCCTACAAAAGGATTCATTCAATTGGCCAAACCCCACACCATCAAGCTTTCTTCCCACCGCAGACTCGAGTTCCTGTTTTTGACTCCTTTAGCATTCGACTCTCACCTTCACCGGCGAATCAACGTCGTCCCCCTGCGTTCAAGCTTCCTGTGCATATCTCATCCTCTGGATTCCCACAAGTATCGGCAATGAGATGTGCTAATTCCTTTCATCCAACTGAAGGCACTTCGGATA	NA	NA	NA	NA	NA	NA	NA	NA	NA	NA	NA	NA	NA	NA	NA	NA	NA	NA	NA	NA	NA	NA	NA	NA	NA	NA	NA	NA
CM007989.1	2363727	2364503	-	CUFF.753	1.48065	CM007989.1	2365116	2367140	-	CUFF.755	37.064	2364504	2365115	25.0322	PAR.DS	ID399	ALT1	Y	HIGH		ATAAGTAGAGTGAGTGCGACTATTACATAAACTCGCAAGAACCAGGAATAGCCGATTGAGCGGGAGGGGAGCCAAAGAGTTGAAAGGATAAAAGGCTCGAATTACGAATAATTTACACCAATTGCCATCATCTTCTCTCGTGTTAATGTCTTGAAAGTTGAAACTGGAGGGCAGAACCGGCAGAGAACAGCCTTTAGAGATCTTATTATTTTATTTACATTGCAAGACTTCCAAACCTCCTTATTTACAAATCCACCCTTTCCTCTTTTTTTCTTTTTCGCCAATAAATGGATAAATACTTTTCAAATTGATATCTCAATTTTTAGAAATTAGCTTTCGGTCAATTAGTTTGCCTTATTTGATTAACACCTTATAACAATTTGCAAACAAGCCCACCAG…	NA	NA	NA	NA	NA	NA	NA	NA	NA	NA	NA	NA	NA	NA	NA	NA	NA	NA	NA	NA	NA	NA	NA	NA	NA	NA	NA	NA
CM007989.1	2367389	2368953	-	CUFF.756	40.7592	CM007989.1	2369787	2373292	-	CUFF.757	9.06666	2368954	2369786	4.49551	PAR.US	ID400	ALT3	Y	LOW		CCGATTACCCGCTACCAACGGTCGCCGTGCCGCCCCCCGTAGACGTGATGATAGATCGGCCGCTGGTCTTCACAGCCCATTACACCTATTGGGCCGTAGCCCAACTTAAACCAATTTTCTCTTGTTTTATCCTAATAAATATATCGATAATGTTTTATTATTACACTCATTTTTTATATGTTTATTATTTTTTTGTTGGTGGAATTATTATTTATTATATAAAACATTTCAAATGAAAACAGAATACCCAAAAAAAAAAAAAATTGTGAAAATTCATTGGTTGGCGTGGGGGTGATCGGCAGTCTTTCTCAACGGTGAACCGTACGGATGGTGATAAACGGTTACAGCAGACCGGCCGAGACAGCCATCGGATCGCCTGCCTCCAAACTACGCCTCTTC…	DI	DI	DI	NA	NA	NA	NA	HI	DI	NA	HI	NA	DI	NA	NA	NA	NA	NA	NA	NA	NA	DI	NA	DI	DI	DI	NA	NA
CM007989.1	2369787	2373292	-	CUFF.757	9.06666	CM007989.1	2373980	2378798	-	CUFF.758	14.707	2373293	2373979	1.6221	PAR.DS	ID401	ALT1	Y	LOW		ACCTAATCTGCTTCCTCTCACCTTTTTAATTAAATAAAATAAATTACCTAATCCGGTAAAGAAAATGTGTATTTAGAATTTGACGCATTTGGCACGCTTTTACTTTTACTAAATCTTAATATTATATTGTATTAATATAATGATTGACTTATATTATATTAATAGGAATACTGATATATATTCTAGAAGAATAATTTTTCTAATTAACCCATAATTTTGAATATAACGAAAAAATCCGTATATATGACGGCAATGGTGCCCGGCAAACGTGAGTTCGAAATGCGAAGAAAGGAAGCTATCAGAGGAAGACAAAATAGCTATGTGAACAGAGTGACGACATCCCTGCGGTAGCCGCGGACCATCAACAGCCTCGGCACATTATCCACCAGCAGGTCCATA…	DI	DI	DI	NA	NA	NA	NA	HI	DI	NA	HI	NA	DI	NA	NA	NA	NA	NA	NA	NA	NA	DI	NA	DI	DI	DI	NA	NA
CM007989.1	2379442	2384337	-	CUFF.759	17.265	CM007989.1	2384454	2386326	+	CUFF.760	10.6927	2384338	2384453	1.61465	DIV.US	ID402	DIVERGENT	Y	LOW		TCGGCCAGTTAAAAAGGCCCTCAGGCCCAACTAAAAAAGCTCAATGCCCATCGTCTCCAAGAAACTCTCTCGGCTCCACCCACTTTCCCTGGTTTCTTTTCCTTCCGGTAAGAAT	NA	NA	NA	NA	NA	NA	NA	NA	NA	NA	NA	NA	NA	NA	NA	NA	NA	NA	NA	NA	NA	NA	NA	NA	NA	NA	NA	NA
CM007989.1	2389611	2394728	-	CUFF.763	8.82628	CM007989.1	2395224	2396643	-	CUFF.764	29.7959	2394729	2395223	3.37581	PAR.DS	ID403	ALT1	Y	LOW		ACAAAATCGAATATCCTGAAATACGATTAAATCGCCATAATTATTAAACAATTTTCTCATTTTTCCACAGCAATAAAGTTATTTTTAAAAATAAATTAATTTATATTCTTTATAATTACGTTTAAAAAAATGAATTCACTCAACAAAAATTAATTTTTATTTTAATAACAGAAATAATTTTTGTAATTTTATTTCCACAGTTATAATTCTATATTTCGTATAACACAATCACGATCAATCTTCGTCTCTAAATAAATTTTAATAATATTATTAATAAAATGTATTTAAACTATTATAATAATATAAAATATATAACTATTTTGTAAACATAATTTTTAATATATACAATATAGTAAATATTATGGAGTTACACCCGGGTCTTCATCATCTGGAATGTGA…	NA	NA	NA	NA	NA	NA	NA	NA	NA	NA	NA	NA	NA	NA	NA	NA	NA	NA	NA	NA	NA	NA	NA	NA	NA	NA	NA	NA
CM007989.1	2395224	2396643	-	CUFF.764	29.7959	CM007989.1	2400373	2401271	-	CUFF.765	3.66212	2396644	2400372	8.13623	PAR.US	ID404	ALT3	N	LOW		TGCTCAAAAGCATGAAAACACCACTACAACACACACATATATATATTGCCTACATTTGGGAACAATTATTGCCAATCTTTTCTTTTCTTTTCTTTTTTTTGAAAATTTTGGTTTTCTATTATTTAATATATTGCTAAACATTATAAAACTTTCTATAAATGTAATGAGAAAAGTCAGCAAAGTTCACTAAGTTTAAAGGACTATCTCATACTTCATAATCTATATTTTTGAAAACTAACCATCCTAAAATTATATTTCATATACTAATATCAAAATTTTATGTATAATATGGTTATTTGAATTAAAAAATTTTAATTCAGTATCACTATTTTTTTTAAACGCTTCATTAAACATGATCAAATTTTCAATAAACCTATTATGTGATAATAATTTCTTTAA…	NA	NA	NA	NA	NA	NA	NA	NA	NA	NA	NA	NA	NA	NA	NA	NA	NA	NA	NA	NA	NA	NA	NA	NA	NA	NA	NA	NA
CM007989.1	2404829	2406319	-	CUFF.767	0.329521	CM007989.1	2406559	2409182	-	CUFF.768	31.263	2406320	2406558	94.874	PAR.DS	ID405	ALT1	Y	HIGH		TAAAAAACCCAATAAATTGAGCACATTAGTTCCCCCACTTGGGCCGGGCCCTCTTTTTGATTTTCTTCTTATTATTTTATTCAAAAAAAGATAATTGATAAACACAACATTTTTTTAAATCATAAAAAATAAGTAAAAATAAAAAAAAATTAATATAAAACAAGGCTACATTGCTGGTCCTTTAGCAGGTTACCCACAGAAGGCAGTTTCATGTGCTTTAAGCCAAAGAAGATGAACG	NA	NA	NA	NA	NA	NA	NA	NA	NA	NA	NA	NA	NA	NA	NA	NA	NA	NA	NA	NA	NA	NA	NA	NA	NA	NA	NA	NA
CM007989.1	2406559	2409182	-	CUFF.768	31.263	CM007989.1	2409455	2410769	-	CUFF.770	1.0736	2409183	2409454	29.1198	PAR.US	ID406	ALT3	Y	HIGH		GAACGCGTGTTTATATTAAAACATGATAAGACTGCTGACTGCTTCTTTTCTTCCTTTTCGTTTTCAGTTGGTAGAGAGGACGGCATCGTCTCCATCCGGAGTCTCTGTAAAGACAAAACCTTCCACGGTCCATTTTGCATGTTGTGTCACTTCAGTTATAAGGAAGATTTGTACCACTGTGATCTATCTACATTTGCCCCGGTCGGCGTCTCTTATCCAGGTGAGTTGAAATTTCAAGTCAACTCTTACCATTTTCTATGCAACATTTTGG	NA	NA	NA	NA	NA	NA	NA	NA	NA	NA	NA	NA	NA	NA	NA	NA	NA	NA	NA	NA	NA	NA	NA	NA	NA	NA	NA	NA
CM007989.1	2409455	2410769	-	CUFF.770	1.0736	CM007989.1	2411120	2412359	-	CUFF.771	90.6428	2410770	2411119	84.4291	PAR.DS	ID407	ALT1	Y	HIGH		CGCCGCCACGCTGCGCCATTCCTATTGAAACCGCAAGCGGCAAGAACGGGGAAAGCGCCCTATATAATCAAGAGGAAGAAGCCATGAGCTGCGGACACGGCGCTGTGAAAGAGCTGTTGAGGTGGCCGATCGTTATTCCCCGTTCTGCCACGTAATGCATAAACGACATACAAATCCAAATCTATATTTCATTTCAAAATTAATCCTTTTATCCATATCGATTAATTGGTTTTCATTAATCGGTTCATACATTACATATTAATTCGAAAGATGGTATTTGTACTGGAAGCCATGATTCCGCATGTAGAAACAGAACACAAAGATAGAAGAGAGGTTAGCAGTGGGATCT	NA	NA	NA	NA	NA	NA	NA	NA	NA	NA	NA	NA	NA	NA	NA	NA	NA	NA	NA	NA	NA	NA	NA	NA	NA	NA	NA	NA
CM007989.1	2411120	2412359	-	CUFF.771	90.6428	CM007989.1	2412906	2421553	+	CUFF.772	11.1226	2412360	2412905	8.14943	DIV.US	ID408	DIVERGENT	Y	LOW		ATCAGATATTAATAAAATCGCACGTTTTAAATGATTTTAATATATTATATTTAATAATCAAATTACACACAAAGTGAAGTCTTTTTATGTAAGACAAATTTTTATTTCGAACAACAAATATCTCTCAATTAACTATTTGACTATTTTAGATATTTTTTTCTGAAATAATTTGAATTAAAATTTATTTTTAATATATTTTTTCAATCAATACTATAATATCCTTGATAATAAATAAGATTCGATTCAATATACGAAATCTTTATATTTGATAAATAAAATCATTAGATTACTTTCGATAGATAGTTTTAGATTCGTTTTAAAGAGTATTTTTATTTAAAATGAATTTGAAATTTATTAATTATGCTAATTACCCAAAGCCCCTTTGCCTATACATAAATA…	NA	NA	NA	NA	NA	NA	NA	NA	NA	NA	NA	NA	NA	NA	NA	NA	NA	NA	NA	NA	NA	NA	NA	NA	NA	NA	NA	NA
CM007989.1	2427095	2429457	+	CUFF.775	18.5617	CM007989.1	2430122	2432224	+	CUFF.776	125.315	2429458	2430121	6.75127	PAR.DS	ID409	ALT3	Y	LOW		ATTATATTCAAGATTTTTAATTTAAAAAAATTAAAAAGAAAATAAGTCCCCAAATAACTATTTACATAATTTTTTATTATTAAATACGAATTATTCTTATTTTAAAAAAATCATTTTTTATTTTTTTAAACTATAGAATATTAATTTTTTCTTTTTCAAAATTCTTCTTAAAAAGTGATTTTGAAAAATTATACCAAATAAAGTCGACCATTTGTAAAAGGGGCATAGAATTGTTCTTGTGATATTCATTTTGGATTAGGTATATTCATTTTTTCTGATAAGTATTCTGCATCTAATTCCATAAAGATTTATTCTTATGATATTTATGATAATCATTTTTATCTCTATTTATTTATTTATATTTATGATATAATCAGCCTACTTTACGAAATGTCTCAT…	NA	NA	NA	NA	NA	NA	NA	NA	NA	NA	NA	NA	NA	NA	NA	NA	NA	NA	NA	NA	NA	NA	NA	NA	NA	NA	NA	NA
CM007989.1	2430122	2432224	+	CUFF.776	125.315	CM007989.1	2436243	2437001	+	CUFF.777	231.846	2432225	2436242	1.8501	PAR.DS	ID410	ALT3	N	LOW		CAACGGTGAGTTGAAAGACAAGTTCCTTGAGGCTTTGAGAGACGCAGAATGAGTGACGGCTGCCCCCAGATATCAACACGCCAAGGGTGCTGAGTACTGATAAAAACAGTCCACACTTTCCAGTGAATTTCAGACAAGCATTCATGAAATTGATACAATTTATCATGATTTTATCATAAAAAATGTATTGATTCAACTTCCATGTCCGGTTCAACCGGCGAAGCCATAGTATCATTTACAAAAGTGATCATCGAGTTGAAATAGATTTCCATCATGTTCAACTCGAATTCAGAATTTTTTGAATTCGGGTTCAATAACCATTGTAAAAAATTTAAAAAATCTAAAAAAATGAAAATAATTCAACCCAAAACCACGGATAATCTATAGCATGAATTCAAT…	NA	NA	NA	NA	NA	NA	NA	NA	NA	NA	NA	NA	NA	NA	NA	NA	NA	NA	NA	NA	NA	NA	NA	NA	NA	NA	NA	NA
CM007989.1	2436243	2438414	-	CUFF.778	61.0991	CM007989.1	2438754	2441117	-	CUFF.779	145.846	2438415	2438753	2.38704	PAR.DS	ID411	ALT1	Y	LOW		GGCGCCGTAGACAAGATAGAGCCTTTTTTTTTTGTGATTTAAGATAAGTTTGGTATAATTTCAAAAAAAAATTCTAAAAAAACAATTCAATTTTTATTAAAGTTGAAAGATGCAATTGGGTTCTGTCGAAATTACCAAAAGCCCACTCCAGTTCTAGTCGAGCATGCGAAATTATTCTGTGATAAATGTAATTTCACAAAGACTCTTAACAGACAAACACTTGGGAGTCCTTGCGATGTCCAGAACAAGAGCAGCATGATAGCAGCCATGGTCAAAAATCACATTGTAAAAAGAACCAGATGAGAGCATCATTACATTGTAAAAGGCTCTCTTTTTGT	NA	NA	NA	NA	NA	NA	NA	NA	NA	NA	NA	NA	NA	NA	NA	NA	NA	NA	NA	NA	NA	NA	NA	NA	NA	NA	NA	NA
CM007989.1	2438754	2441117	-	CUFF.779	145.846	CM007989.1	2443167	2445866	-	CUFF.781	10.7205	2441118	2443166	13.6044	PAR.US	ID412	ALT3	N	HIGH		GAAATGAGAGGCTGGTATTCGCCATAGCTGGATTTGGGCGCTATCTTCTCCCACTAAAGAGGTCACCATTTTCCATACAACAAATTTTATTTTTAGAATTAATCAATTTGCTTTTATTAATTTATATATTGATTTTCAACATAAAAATAATATATTTTTATTTCATCAAAAAATTTAAAATGGATAGTAATTCCAAAAATAGCGTATCATAGATTACTTTATTAGGAGTGAGCCCACCATACATAATTAGGGGGCTTCTAATTACCCTATAATTGCATGCTTAAAATAGAATGTTAATATGAATATGGCATGACGCAACACTGAGGCCATTTGATATTTTTTAATGTAATTTATGTAGGCACACATCATATGATTAAAATTAAAAATATATTTTATATA…	DI	NA	NA	NA	NA	NA	NA	NA	NA	NA	NA	NA	NA	NA	NA	DI	NA	NA	NA	NA	NA	NA	DI	NA	NA	NA	NA	NA
CM007989.1	2443167	2445866	-	CUFF.781	10.7205	CM007989.1	2446696	2450121	-	CUFF.782	3.82404	2445867	2446695	2.80346	PAR.US	ID413	ALT3	Y	LOW		CCCCCCCATCTTATGTCAAAACCTGGTAAAACTCAAACCCAATTGCAGTGAGAAGGTAAGTTCCCAGAAATTACCGCCTGATAAGCTCATGACCGTGAGTTCCTGGCTGGGAGAGGTACCGACAAGATATCCTTTTCAGCTCATAATGCACGAAATAATTGATTCTCCTTTCTTTAATGCAAGATTGTTTGACTTGTGAGATTATTGGGTAGCCTTGTCCTGGTTCATTTTATCTTGTCTGGAACAACCCAGGAAGCTTCCTTGCATGCCAAAACCTTTATATTTTATTGCAATATGATTTTTTTTTCTTATAGAGAAAGTGATGTTGATGAGCACAACTTTGTAAATTGTGGTTGAACATAGTTATGATTAGATTATATAGTTTTTATCCATTAAAAA…	DI	NA	NA	NA	NA	NA	NA	NA	NA	NA	NA	NA	NA	NA	NA	DI	NA	NA	NA	NA	NA	NA	DI	NA	NA	NA	NA	NA
CM007989.1	2446696	2450121	-	CUFF.782	3.82404	CM007989.1	2453443	2459197	+	CUFF.783	6.16881	2450122	2453442	1.61317	DIV.DS	ID414	DIVERGENT	N	LOW		GCGATAATGAATGTTTCAAATTGTGGAGACGTACGCTTTCAAATCCCGTTAATGCGTAGAATCGGTCGAAGTCCGGTTCGGCTGGGAACCGGAGTCAACACACATAATACCATTCTTTTAAAAAACAAAATCAAATATTTTTATTCTTAAATTGAAATGTAATAAATCATTATTTTTATGTTCCTTCATATCATTAAACAACTAAATCACCAAATAACAGACATAAAAAAACCATATTAGCACTAAATAAATATTAAGTATTCATATAAGTGTATAAGCATCCGGTAAGTGATTTAAGATTTTAAATATATGATGTAAGATAAAATATATTTTATAATTTTAGATTTAAAATATATTTGATAGATGAATGTATATGTCTTATATTTTATAATGAAAAAA…	DI	NA	NA	NA	NA	NA	NA	NA	NA	NA	NA	NA	NA	NA	NA	DI	NA	NA	NA	NA	NA	NA	DI	NA	NA	NA	NA	NA
CM007989.1	2455806	2459197	-	CUFF.784	9.89838	CM007989.1	2460207	2463731	-	CUFF.785	5.2236	2459198	2460206	1.89493	PAR.US	ID415	ALT3	N	LOW		CCAAGAACAGCCAAGGAATGATAATATTTCATATTGGTTGATTAATTTTTTTAATTATATATGATATCTTTTTATAAAAAAACATAAAATCATGAATATTAAATATTAATACATTTTTTCAACATGTGGCTTACGAACAAATCTTTTTATCGACTTTTTTCCGTCCATAATTTCTAGAAATTCTCGTATTCTCAAAATCTATATCATATCTAATATGCTTCATTTGCATTATCTCGTATCAATAGTTTTTTTTTCATCGAAAACTTCGAATATCATCTTATCTGCTAACAAAATAATAATGGTAACAAAAACCCTGTAAGAATTTTTGTAACCTGGACGAATGGAGCTCGCCAAAATAAAGCATGCTGCAAGTTAGTTGGATATATTCAACAAGTAAGA…	DI	NA	NA	NA	NA	NA	NA	NA	NA	NA	NA	NA	NA	NA	NA	DI	NA	NA	NA	NA	NA	NA	DI	NA	NA	NA	NA	NA
CM007989.1	2460207	2463731	-	CUFF.785	5.2236	CM007989.1	2466136	2468659	+	CUFF.787	95.6592	2463732	2466135	18.3129	DIV.DS	ID416	DIVERGENT	N	HIGH		TGGACTCTCCAGAACGATCAAGCAGCCCGACCCAAAGGCGTGGGCCTTTTGTGGTTTCCAACTTTAGTGGGTCATTTTGTAGTTTCCAACTTTTTAGAGGGCATAAATGCAAATATTCATGTACTTTTTATTTCAAACGGAAGCGCTTCCCTTGAACTTCTGTACATTTCCTTGTTGAAATGCAGATGTGAAGTTTGCAGAAGAACAAAAGTGAGATCTCTATATTATACATCCTATAGAACCTGATCTACCAGTTAAAAAAGTATAGAGAATCTCTAGGATTGTGCAAAAAATTAGCATCTTCAAGTTGAAACCTGGCTTCCCCATGTCTATTGATCTGTTGTTTCTGGTTCAGACAAGTCCTCATCTGTCATGATGGTTAGAAATTCAAGCGCCGTC…	NA	NA	NA	NA	NA	NA	NA	NA	NA	NA	NA	NA	NA	NA	NA	NA	NA	NA	NA	NA	NA	NA	NA	NA	NA	NA	NA	NA
CM007989.1	2466136	2468659	+	CUFF.787	95.6592	CM007989.1	2473357	2478219	-	CUFF.788	8.70037	2468660	2473356	10.9948	CON.US	ID417	CONVERGENT	N	HIGH		GATAATCGACGCCGGAGGGAGGGCCGTGGCTTCTTGTTGAGTAGCAGAACTTGGAAGAGCAAGCCTGATAAATGATGTATTAAGAAGTTATCAGGCTTGTGTTGTTTGCCTGGTTGGTTTCTTTTGCGTGGTAGCCTTCTGTGATGCTGATGCTTGTTACTGCAAGGGTATACCGGAAGTGGTGCCTTCAGTCTCTTTAAATATTTTGTTGATGATTATTCAAGTATAAGATGTGAAAAATTGGTAACCAAAGTACCAAAAACTAGGTGATAAATCACATGTAAACCGAAATGGTGAATTATTTATCATGTAAACCTGAGGTGTAACCATGGACAGCTCTCATCTGTCGCCTCCACGGTGTGGCGTTGGACACTTTCCGGGGGGCCGGCGGCGGCCATG…	NA	NA	NA	NA	NA	NA	NA	NA	NA	NA	NA	NA	NA	NA	NA	NA	NA	NA	NA	NA	NA	NA	NA	NA	NA	NA	NA	NA
CM007989.1	2473357	2478219	-	CUFF.788	8.70037	CM007989.1	2478775	2479873	-	CUFF.789	105.711	2478220	2478774	12.1501	PAR.DS	ID418	ALT1	Y	HIGH		ACGCTTTGCCCCCATAAATTTTCTTGGCTTACTTTTTTAAATACATGTATCATGCATAATAAATTTGTAAAAATATACTTTTTTCACTTCCCAAAATATATTATTATTTTAAAAATATTATAAGTTACATGTATTTGCGCAATAACACCCAAAAATGTTATTCTTTTTTAGTAGTTACTAATGTTGAATACTTGACTTGACGTATTGGATGATGTTATTTAATATTAATTTGTACATTTTAATTAATAATGTTTTTCAATCACCAATATATTCAAAAGTCATTTATACAGAATAATGCCGTTTAGAAATATTGGTGACGAAAATTTTTAATATATGTTATTTTAATTTATTGTTAAAATAAAAGATAATTAAATAAAGAAACTTGTTAAATACATTTAA…	NA	NA	NA	NA	NA	NA	NA	NA	NA	NA	NA	NA	NA	NA	NA	NA	NA	NA	NA	NA	NA	NA	NA	NA	NA	NA	NA	NA
CM007989.1	2478775	2479873	-	CUFF.789	105.711	CM007989.1	2481829	2482599	+	CUFF.790	2.71453	2479874	2481828	38.9426	DIV.US	ID419	DIVERGENT	N	HIGH		GAAGCGATAAGAATGAGAGAGACTCGATGGATCTCCGGTATATGGACCTTATTTTGGGCCTTATATCCATATTGGGCCCATCATATTTACCTTATTGGGCTGCCCTTTCAATTGGACCCAGACAGACACAGTGACTCCGTGTGTCATGATAAACATTTTGTTCCATTGCACGGTATGTTAAGTTTGTTTATGATGGAAAAATTGATCAATATAAATAATACCTCAGCGTGAAAAATGCAATAAATAAAAAATAATAATAACTATCATTTATGATATTATATTTTTAGTCATAAATATGTCAATCGAAATAACAATATTTTAAATCATAAACTATTTATATAAACGATTTATAATTTAATTATAAATCAAAGTATGATTGAACTACTAGTTTTTTTAAAA…	NA	NA	NA	NA	NA	NA	NA	NA	NA	NA	NA	NA	NA	NA	NA	NA	NA	NA	NA	NA	NA	NA	NA	NA	NA	NA	NA	NA
CM007989.1	2481829	2482599	+	CUFF.790	2.71453	CM007989.1	2483889	2484260	+	CUFF.791	6.51457	2482600	2483888	2.39989	PAR.DS	ID420	ALT3	N	LOW		TTGAGCTTAATAACAATGCAGATTATGTACTGTTTTTGCCCATTTTAGACGGTGAATTCAGGAGCAGTCTTCAGGGAAACTCAGCCAGCGAACTTCTTGTGTGCGTTGAAAGCGGTGAATACTATGTTCTCCATGATTTCAATCCCCTTATTTTAGTTCGATTGCTTGTAGTTGCATCTTAGTTTGGAAGATTTCTTTTCTGGCAGGTGACAGTTCAGTCACTGGATCGGAGTTTCTCAAATCAGTTTTCATCAACATTGGAGAAAACCCATATGAACTTATCAGGGATTCTATAAAGTAGGTATTGACTTCCATGGTAATCTAATTTTTTGTCTCACTCTTTTTTTGTTTGATTCCTGCGTAATCTGTCTTTTACAATGAATAAGAATATTGAATGCA…	NA	NA	NA	NA	NA	NA	NA	NA	NA	NA	NA	NA	NA	NA	NA	NA	NA	NA	NA	NA	NA	NA	NA	NA	NA	NA	NA	NA
CM007989.1	2483889	2484260	+	CUFF.791	6.51457	CM007989.1	2484313	2485755	+	CUFF.792	1.52112	2484261	2484312	4.28274	PAR.US	ID421	ALT1	Y	LOW		CAGACTGTACACATAGCTACTGTTGCGTATAACAGTTTGTTCTTCGGTGAA	NA	NA	NA	NA	NA	NA	NA	NA	NA	NA	NA	NA	NA	NA	NA	NA	NA	NA	NA	NA	NA	NA	NA	NA	NA	NA	NA	NA
CM007989.1	2503184	2506349	+	CUFF.799	2.94622	CM007989.1	2506852	2509234	-	CUFF.800	78.9965	2506350	2506851	26.8128	CON.DS	ID422	CONVERGENT	Y	HIGH		TACTCAGGAAGCCTGCCTCCACCAATGAATAGATGATTCATGCTACCACAAGTGGAGCCTGTTGCAACTGATTACAGGCTTGCTTTCCGATGATGGTGCTTCTTCTCTCTATCAGCAACTAATCACCCGGTAAACCCCTTAAGTTACCACGGGGGTGGTTTTTTTTTTTCTTTTGTAAGTGAAAAATCAGTAAGTAAACAGTCCGAAGGTTTAGTGCTGAACAATGAATAACGTTTACCTGGCTGCCTTGTTTTCTGGGGAACAGCTTTTTCTCATTTTTCAGCCTGAATAGAGATGATTCATTTTTCAGCAATGTAAATGGAAATGAAAACAGAGAACATGACCCAAGTGACTGCTTTGTGCTTCATCATTTTTAATTCAACGTACATCAAACTTTCT…	NA	NA	NA	NA	NA	NA	NA	NA	NA	NA	NA	NA	NA	NA	NA	NA	NA	NA	NA	NA	NA	NA	NA	NA	NA	NA	NA	NA
CM007989.1	2506852	2509234	-	CUFF.800	78.9965	CM007989.1	2509371	2511830	-	CUFF.801	27.5958	2509235	2509370	2.86263	PAR.US	ID423	ALT3	Y	LOW		TACATCTTAGGAGTTGAGTGCACGCCTTTCGTTCCAAACCTGTGAATCCAGTTCTTCAAGGGACCACGCGCAGCTTGATATCAACAGTTCTCTTCTTTTTTTTTGTGTTTTTATTAAGATGCCCACAATAATAAT	NA	NA	NA	NA	NA	NA	NA	NA	NA	NA	NA	NA	NA	NA	NA	NA	NA	NA	NA	NA	NA	NA	NA	NA	NA	NA	NA	NA
CM007989.1	2509371	2511830	-	CUFF.801	27.5958	CM007989.1	2512131	2513470	-	CUFF.802	6.02421	2511831	2512130	4.58081	PAR.US	ID424	ALT3	Y	LOW		CGAATGCAACTTACTCCCTGCTGTTAAAAAGCACTGTAGGTAAAAATAAATAATCAATCAAAATCTTTTGGGCCAGGACCAACAAAGATGTTGGGCTTCAGACTAGCGGCCCATTTATTGATTTTAATTCATCGAGCCCACACCCCACCAAGGTTGTATTATTTAAATAGCTACTAAATTATTTTTAATATGTTATTTTCAAGTGTGATGGCGATAATGCGTATGTTTGTAAGGTTTTGGACTTTGGAGCTTTGAAAAAAACACACACAGAACAAAGTCCCTGCTCAAAGGTAAAAGAA	NA	NA	NA	NA	NA	NA	NA	NA	NA	NA	NA	NA	NA	NA	NA	NA	NA	NA	NA	NA	NA	NA	NA	NA	NA	NA	NA	NA
CM007989.1	2512131	2513470	-	CUFF.802	6.02421	CM007989.1	2513803	2518713	-	CUFF.804	3.93586	2513471	2513802	1.5306	PAR.US	ID425	ALT3	Y	LOW		AGTAAAATGATGATAAAACCCTAAATAAAACTGAATTTGCCTGATGATCTATCTGGATCCCACCACAACGTGGCAGCACAAGGGACCTACAGCCACGCCAATTATTTACTCCAAAAATATATTTTATACCCAAAATAAACATATATATATTATCAATAAGTATTTTTTTAATTTTTTGATAGTCAACAGATTTTAAAATACTTAAATTATATTGATATAATAAATTATATTTACCGACCCATTAATCATTATCTGTCCTCATGCTGACCCGCCTGGTTATTTACCATCTTTTCTAAAAAAAAAAAAAACATCACATTTGCATATTCATATG	NA	NA	NA	NA	NA	NA	NA	NA	NA	NA	NA	NA	NA	NA	NA	NA	NA	NA	NA	NA	NA	NA	NA	NA	NA	NA	NA	NA
CM007989.1	2513803	2518713	-	CUFF.804	3.93586	CM007989.1	2520251	2522862	+	CUFF.805	157.481	2518714	2520250	40.0119	DIV.DS	ID426	DIVERGENT	N	HIGH		TTCAAACAAGTTTAAAAGGAAGGAAGACAGCAAAACCAAGGATTTTGAGATTGGAAGCTGGAACGGGGGGCAGGCGCCAACTTGGGGCCCACCGCTAAACCTAACCATACCCTACTGCTCCCACTTCCTCTGAACGAGTTGACCCTTGTACCCTCCTCTTGATTCAAAAACACGCGGGTAAAACCGTAATTCACGTTTAGAAAAAATTATACTAATTACAGAAAGATTTATGAAATTAAAAAAAAGTTTTATTTTCCGAAATTGGTTTATCGAAATAAAAAATAAATAAACTGATCAGAAAATGGTGGTGGTCTGGTGTCATCATCCAGTCTTCCAGGCATAAATGAAGTGGCAGAATCCCAAGGCATCAACACCAGAAAAACAACCTGGTCGTCGTCC…	NA	NA	NA	NA	NA	NA	NA	NA	NA	NA	NA	NA	NA	NA	NA	NA	NA	NA	NA	NA	NA	NA	NA	NA	NA	NA	DI	NA
CM007989.1	2520251	2522862	+	CUFF.805	157.481	CM007989.1	2525946	2528298	+	CUFF.806	12.4771	2522863	2525945	12.6217	PAR.US	ID427	ALT1	N	HIGH		CTGGAGGATGTGGACGCCGAGGGCAGCAAGATGGAGGAGGTTGATTAAATATCTCATCTCTTTTTGCGTTTTCTGCCCCCCGTCACTGCCACCCCTTCCTCCTCCTCCTAGTGCTATGATTTTGAATTAGTGCTGTTATTTTGGATCTTGCCTTTTGAGCTCAGTGCTGTGGTACTTACTGCTAGTGTAAGGATCACTGGTTTTTTATATTTTAGATCTCTGCAACCCCTTGTGGAAACATCACGGAGAATAATCCATTCTTCCCGTCCTGCTTTTTGCTTCCTCGAACGTCGGACACTAGCATTACATACTTGGCATGAAGCCAGTTTCGTGTGACAAAGCTCATGACAACCACCATTTGCCATTCTAACGGCAAAACAGTGATGGTAAAAGAAACTG…	NA	NA	NA	NA	NA	NA	NA	NA	NA	NA	NA	NA	NA	NA	NA	NA	NA	NA	NA	NA	NA	NA	NA	NA	NA	NA	DI	NA
CM007989.1	2525946	2528298	+	CUFF.806	12.4771	CM007989.1	2532166	2534084	-	CUFF.808	140.942	2528299	2532165	11.2961	CON.DS	ID428	CONVERGENT	N	HIGH		ACATAGCTCCGACGTTTCCTTCTTTGTGCATTTCAGTATTCGCTCTCATCAAGTTTTCATCTGGGGATCTGAATTTCAGCCACTTTAGCTGTTGACTCATTTTATTGCTTTACAAGTGTTAATGATTTTACTGCTGTTGTATTGTTTCAAATGTTGAGGTGGGCACCGTTTTTTTTTTTTTTTCTCTGCAAGGGAAGTTTAAGGAACAAACGTAGGCATGATACCTGGCTTTCAACCGAAATGCCAGGAACTTGGGTTGTTGTGTGTGAAGGGTTCATATGTCGTGAGACATAGAGGCCGTTCTTTGTGGTCAATGAAGAAGGAACCGGATCTTGAGATAGCTTTGTCTAGAAACCACAGATGGATTTTAAATAATCAGATTAAAAACATAATTTTGAG…	NA	NA	NA	NA	NA	NA	NA	NA	NA	NA	NA	NA	NA	NA	NA	NA	NA	NA	NA	NA	NA	NA	NA	NA	NA	NA	DI	NA
CM007989.1	2532166	2534084	-	CUFF.808	140.942	CM007989.1	2534287	2536968	-	CUFF.809	2.34261	2534085	2534286	60.1645	PAR.US	ID429	ALT3	Y	HIGH		AGAACGACGTCGTACGCATTAAGAATATCAGGATTTTATATTTATTTCCCCAATACTATTCTCCACGAATTTCTGATTCTTTCTGAATCTTTAAAATTTCGCATGGATAAAATTCTCACAATATAAAATATTTAATCAATTTTTTAACTTAATAAATTCAATCTTGCCATAAAAAAACAATAAATTTATTTTATTAGGGAT	NA	NA	NA	NA	NA	NA	NA	NA	NA	NA	NA	NA	NA	NA	NA	NA	NA	NA	NA	NA	NA	NA	NA	NA	NA	NA	DI	NA
CM007989.1	2534287	2536968	-	CUFF.809	2.34261	CM007989.1	2539141	2540320	+	CUFF.810	24.2639	2536969	2539140	10.3577	DIV.DS	ID430	DIVERGENT	N	HIGH		CGGCGGAAGCAGATGCAGAAGCCATTTGGAGAGAAACCAAGTCAGAAGTGGAGAGGAATGAGGATTCCGATGGGGAGGTAGCGGAAGGGTCTGGACCGGGTGCTATTTATTTAGGGAGCCTTCCTTACAAGGACGTTGTTTCTGAATAGTCGCGAGTCAGGCTTCAATAGTTTATTACCAAACTTTGACATTTTTACAGGCATGTTGTAATACTATTCCAAGTGGAGACACTGTGTGTATGCATGCCCATGGAATTTCTGAATATGGCATCTGAAGAAGAAGAAGAAGAAGGGAGAGTTGTGCATCAATATTTATCACGAAATAAATCTCTTTTTATTCCAAAGTAAAAACAAGGATTAAAGCACGATATCCAGGTAGACTTTAGACACTCAATCACGG…	NA	NA	NA	NA	NA	NA	NA	NA	NA	NA	NA	NA	NA	NA	NA	NA	NA	NA	NA	NA	NA	NA	NA	NA	NA	NA	NA	NA
CM007989.1	2539145	2543860	-	CUFF.811	10.4083	CM007989.1	2544007	2546749	+	CUFF.812	11.2903	2543861	2544006	1.08474	DIV.DS	ID431	ALT2	Y	LOW		GTCGGCACCACTTTTTCGCTAAAACTAATCACCTGATTATTAAATTATTAATAATCCATAAATTCCTTTTTTGTTTTTCAGAATTAAATCTTTAATTAAACCGTTTATTTGACAAACACTCGGAAGAAAACCCAGAAATAGATTA	NA	NA	NA	NA	NA	NA	NA	NA	NA	NA	NA	NA	NA	NA	NA	NA	NA	NA	NA	NA	NA	NA	NA	NA	NA	NA	NA	NA
CM007989.1	2544007	2546749	+	CUFF.812	11.2903	CM007989.1	2549458	2552707	-	CUFF.814	26.581	2546750	2549457	2.35432	CON.DS	ID432	CONVERGENT	N	LOW		ATGCAAATGCTCGATACAACGGAGTCGGAAGGGAGAATAAGGTTGATTCCCTGAGGGAGCTTGTGGGTGGTGGAAAGATGCCTGTGATGACATCCAGGAGTTCATCTAGGGATTGGCTCGACCCTCATTGTCATGAATCTCAGTTTGATCGGAGGCGCCTACCGTAGAAACATTCCCAACAAGCATCAACCTTCTGGATCATCGTCTGTTGTTTCAATAAGGAGCTACCAACACAAACATGTACCCTTGACATTAGTTCGTTTGTGGCAGTAAACATCATTTAATCTTCATTTATGCTCCTCAATCTCTACCAAATAAAAATGATAAATTGTTTTACATATTCAATGCATACCTTATATGGAAACAGTATTTTTTCCTTAATGTCTCCATGAATTGAAC…	NA	NA	NA	NA	NA	NA	NA	NA	NA	NA	NA	NA	NA	NA	NA	NA	NA	NA	NA	NA	NA	NA	NA	NA	NA	NA	NA	NA
CM007989.1	2549458	2552707	-	CUFF.814	26.581	CM007989.1	2553234	2554958	-	CUFF.815	4.02843	2552708	2553233	6.59835	PAR.US	ID433	ALT3	Y	LOW		AAGCCACCACCAACAAGTCACAATTTTCAATATTTATTACCATATGTCACACACGCCATATAATATATATTTGAAATGTAATTAAATTATTACCAATTTTGGAAAATAATAATTAAAAGGGATGACTTTAACAAAAGCGAATTAATTATTTTTTTAATGATTTAAATCGAGTTTATTAATTTTTAAATGGAACCAAAAATGGAAAACAGTAATACCCGAACCAACTCTACCATGGCACCATTAGGTGTACCATGGTCCAACCACATGCAATCCGCGACAAAACCACATCATTATTGGATAAGAAGGAAGTCAACGCCATATTCACCATCAACACAATCCCAAGAAGGAATTCTTCAGATCCCATCAAAGCACAATTACTCCTACCAGGAATAATGCGCT…	NA	NA	NA	NA	NA	NA	NA	NA	NA	NA	NA	NA	NA	NA	NA	NA	NA	NA	NA	NA	NA	NA	NA	NA	NA	NA	NA	NA
CM007989.1	2557317	2558866	+	CUFF.817	4.25089	CM007989.1	2559151	2560438	-	CUFF.818	10.4251	2558867	2559150	2.45245	CON.DS	ID434	CONVERGENT	Y	LOW		CTGCTCCCCGACAGCAGAGTTGCATAATTCCTCGTCCTGAGAACTCACATAAACCTGAAAGCATGAGAACCAGCAGTAAAAATTGCTATCTAAATTTACAAAACAAGATATGGCATATTACCTACACATAAAGAACACCTAGTGCGACGCTAGCAAGTGCAGGAGGAGGAATTCTACTCCCTAAAGCCTCCCATATGCCTCCATCCAGGCTTGGGACTTTGCATCCTGACCAACCATCTTGCTGAATAAATAGTTCTGAACGGATTCGTTAGCCCATAAGTAG	NA	NA	NA	NA	NA	NA	NA	NA	NA	NA	NA	NA	NA	NA	NA	NA	NA	NA	NA	NA	NA	NA	NA	NA	NA	NA	NA	NA
CM007989.1	2562405	2565259	-	CUFF.820	14.2696	CM007989.1	2565456	2567939	+	CUFF.821	2.57385	2565260	2565455	5.54409	DIV.US	ID435	DIVERGENT	Y	LOW		TACATAATCCAGTATCTAGAACTAAATCAGCAAATATTCATATTTTAAGGGATGTTTGGTATTTAGGATAACATTCGTATAACATCAAATATTGTCTTTAATTTTAAAAAAATAATCTTTTTCCCTTTTCAAAAACTATTGACCTTGTCGATCTCCTTCAACTCCTCCCTCGGCATTCTGTTTGGTCTCTCTTGA	NA	NA	NA	NA	NA	NA	NA	NA	NA	NA	NA	NA	NA	NA	NA	NA	NA	NA	NA	NA	NA	NA	NA	NA	NA	NA	NA	NA
CM007989.1	2566577	2569240	-	CUFF.822	6.22392	CM007989.1	2569602	2573940	+	CUFF.823	21.0669	2569241	2569601	3.38484	DIV.DS	ID436	DIVERGENT	Y	LOW		TGACGCGTTTAGTTTATTTCCTTGCGGGTGAGGATATTTTGGGAATTATATAATAGGAAACAGTTTGATTGCAATTTAATACGGCAGCAATAAAACACACTCTATTTGGATTTATTTACAGGTATGCCAGGGTGGAAGGCACAAAAATTACATTGGAAGGGTATGGGTAAGGAGGGTAAATCAGTGAAAACACAGAGGGGGTGTATTAATATGACAGGCTGTCCCGCCAAGCCTGACGAAAATATGATGGTGGGCCCGGTCATGGCCCATTTACAGTTCATCATGGACCCAACCCCACAGAATCTGCCCGGCCCGGCCCATAAGATACTACCGATTGCCCGGGGGTCTGTAGAGAAATTC	NA	NA	NA	NA	NA	NA	NA	NA	NA	NA	NA	NA	NA	NA	NA	NA	NA	NA	NA	NA	NA	NA	NA	NA	NA	NA	DI	NA
CM007989.1	2578056	2580364	+	CUFF.825	13.5016	CM007989.1	2580650	2587009	+	CUFF.826	8.53509	2580365	2580649	1.58189	PAR.US	ID437	ALT1	Y	LOW		CCATGAACCTACTTCGTGTGCTTATTGTATGGCTGCGATGCCTTTCCCACCTGCACCACAAGCATGAGTTTTTTCTGTGGTTATTTAGTTATGGAATAATAATAATATTATTATTATCAAATACCGATTAAAATGAAAAGTTAATTTGGGTTTTGAGTATTTTTTCGATTTATATTTTTTAAATATATTTGAAAGGTTAATTAAGGAAATTGTTTTATTTCCGGTTTAATTCGGTAATTTAATTTAAAAGAAAAAAGGAAAAAAATTCGAAGTGATGATGATGC	NA	NA	NA	NA	NA	NA	NA	NA	NA	NA	NA	NA	NA	NA	NA	NA	NA	NA	NA	NA	NA	NA	NA	NA	NA	NA	DI	NA
CM007989.1	2582214	2587009	-	CUFF.827	13.9172	CM007989.1	2589267	2591183	+	CUFF.828	23.6121	2587010	2589266	1.69661	DIV.DS	ID438	DIVERGENT	N	LOW		ACATCTCAAATATATCGGATCTTAGACGCTATTACAATGGAAACCAGGTATCTGGGCGATTGTAATCCGTACATAGATTGAATATTTATATTTTTTTGAATGATAAAAAAAATCGTAAATCTTTTATATAATTTATTTATAATTTGAATAATTTGATTAATTATCATCATAATGTTTCAAAATTGTCAAACTAGGATGGAATTAGAATTTCTTAAATATGGGATAATATAATAAAATGATTTATTATTTTGTTTTTTTTTTCATTTTATTGAAGAAATTAAACCGAGTGATTTTGAAGTATTTGGCGGAAGATGGGTTAATTGTATCAGTGTGCTTGTGCGGGAAGGAAAGAGCTCGCATAAAATCTCCATTCTCCAGGGTTGGGTGATTATAGGGAAA…	NA	NA	NA	NA	NA	NA	NA	NA	NA	NA	NA	NA	NA	NA	NA	NA	NA	NA	NA	NA	NA	NA	NA	NA	NA	NA	NA	NA
CM007989.1	2589971	2597361	-	CUFF.829	17.5883	CM007989.1	2597658	2600680	-	CUFF.830	6.56284	2597362	2597657	2.67998	PAR.US	ID439	ALT3	Y	LOW		CGCAGAGACTGCCGTGGAATACACTCCAATTAGATTTTACTTTTCTGCAACTGGTCCACACACAGACGGCCCAGGATCAGGCCCATCATTCCACTACCCAAATTCCCCTCTAAGCCCACTGTCAATACTTTTTTAATACGCAAGCGCACCGTAACAGAGGCACGAACCACCGTCATCATTTGATGAAATTCTACTTTTTTTTTTCGAAAAAGTTAACCACATTTCCTCATCATTGCTACAACTCAATGTAATCCAACAAGTCCTTCCTTTTCCCACATCTCCTCCTCATCATCAT	NA	NA	NA	NA	NA	NA	NA	NA	NA	NA	NA	NA	NA	NA	NA	NA	NA	NA	NA	NA	NA	NA	NA	NA	NA	NA	NA	NA
CM007989.1	2597658	2600680	-	CUFF.830	6.56284	CM007989.1	2602533	2602926	-	CUFF.832	74.7271	2600681	2602532	11.3864	PAR.DS	ID440	ALT1	N	HIGH		CAAGCAAAAAGCCTGTGTTGGTTTTTGCTTTGGATGGAACGTGGGCCATCTCCATAGTGGATTTGAGTATATGGGTCTGGTATTAAACTTTTTCTAAGCTAGCCCATATTCAAACTACCTGTTGGGCTGGGCCCACCTCCATCTACAGTCTTTCTTCTAAACAATAATATGAACATTTAATATTCATAGTCTCATAATGGTGACAAAATGAGAAACAAAATCTTTGCTTCCCGAACCCAATTCAGAACATATATTTAAAAAGATCAGAGACAAAATTTGTTTTTATCCATTTCCCTATGTTTTGGAAGGCATAATAATACTCATTTTATATACATATATATTTAACTTATATTACATGAAGTCATCATTTGTTTAGGAACATTCCATGAATCGAATACA…	NA	NA	NA	NA	NA	NA	NA	NA	NA	NA	NA	NA	NA	NA	NA	NA	NA	NA	NA	NA	NA	NA	NA	NA	NA	NA	NA	NA
CM007989.1	2602533	2602926	-	CUFF.832	74.7271	CM007989.1	2604041	2607031	+	CUFF.833	15.9947	2602927	2604040	4.672	DIV.US	ID441	DIVERGENT	N	LOW		AAGGGAAAAAAAAAACTACAAGGAAAACGCGTGGGGGCTGTTCATTAAATAGTTGCCTTTATTTATCCCCTATAAAGTCAATGACATCGCCATGAGGTTCCTGCTGTAGGTTGAAATGTTTTCCCACGTGGGCGTAAAAACCCAATTCCCAACCTTTAATCCAATTTTAGGGTTCCCTTTTTACAGATGATAATTGCATTTGGTGAATTGGTTAAGCTGATTATTTATTTAATAAATCATCTTAAGATTTAAGTGATTTTGATTTTTTTTCCACAAATTTTTATAGTATATTTTAAGTAATTTTAGTAATTTTTTTTATTTAATAACTAATTTTCTACAAAGCACCAATACTTGTGTTTCATGATTTCACAGATGTTTGATAATTTTAGAATTACCTTT…	NA	NA	NA	NA	NA	NA	NA	NA	NA	NA	NA	NA	NA	NA	NA	NA	NA	NA	NA	NA	NA	NA	NA	NA	NA	NA	NA	NA
CM007989.1	2604440	2612279	-	CUFF.834	15.5407	CM007989.1	2615749	2618198	+	CUFF.836	38.6523	2612280	2615748	2.48716	DIV.DS	ID442	DIVERGENT	N	LOW		GCCAAGGGCGGAAATTAAAATATATTTTTCTTTTTTATTTTATTTTTTAAAAAGAGGAAACCGAGTTCCCTTGACACGTATGCTCAGTCGGACACGTCTAGACTATTTAACTAATTTCTCATCCGCGGCAAATTCACAGAAGCAAAGTTTACAATTGAATACCCCCTTCCCTGAATATTACAGTTCATACCCCCGAGTTCCCGTGGCGGAGAAGATTCCCCGAAGGTTCGCCAGCGCGTTTCCAAATCTCAACCACAAGGCTCCCGCCGGAGGTGCGTTTTCTAATCGTCGATTGGATCGGGTGGATGGCGCAGTATACGCAGCAATTTCTCAGCAGCGTTCTATCGCAGCGGGGACCGGCGGCGTTGCCGTACGCGGAGGAGATGAAGTGGCACATCC…	NA	NA	NA	NA	NA	NA	NA	NA	NA	NA	NA	NA	NA	NA	NA	DI	NA	NA	NA	NA	NA	NA	NA	NA	NA	DI	NA	NA
CM007989.1	2615749	2618198	+	CUFF.836	38.6523	CM007989.1	2618661	2619400	-	CUFF.837	146.412	2618199	2618660	3.78794	CON.DS	ID443	CONVERGENT	Y	LOW		AACTGGATGATGTAGACTTGGTTTAGCTTTCAAACCATTACAAAGTTGGCCATTTCTAGTTGAACAGGCGCTTTATTTGACATTCACCCCTTAGTGTAAGATGGTTGTGGCATTAAACATTATCCTTGCCTAAGTCTTCCCTTCTTGTCTCCGAGTTTGGCTCCTGCTGCTTTTGCTTCTTCCCTCATGAAATAAGCTATCCATCTTCGAGTTAATACATCGAATCTCATGGATGCGCCATGTTGTGAAACAATTCAGACTTTGATCCTTGCGGAACCACTCAAAAAAGAAAGTGAAACTGAGGGCATACACCAAGTTTACATATGGTTAACACATCCAGCATATGATGCTCATTGCCTATCTCTGAAATTATGCACATATAGGCGAGTTTGATGCTAC…	NA	NA	NA	NA	NA	NA	NA	NA	NA	NA	NA	NA	NA	NA	NA	DI	NA	NA	NA	NA	NA	NA	NA	NA	NA	DI	NA	NA
CM007989.1	2618661	2619400	-	CUFF.837	146.412	CM007989.1	2622400	2628096	+	CUFF.838	12.8018	2619401	2622399	11.4369	DIV.US	ID444	DIVERGENT	N	HIGH		CCCGAGGGTGATTCATCTACAACAGAAGCAAAATCAATACGAATAAAGCTTACGAATCAGAAGATCAAAAGTAATACCGCAGCGCAGTTCATTTCAGATCCACCATTGCGAAGAATAAATCTCACCGGCTCCTTGAACCAAGCCCGTAGGCCTTGCCCAGGCCCCTTATCTTCTACGGCGGCGGCCTACCCATTCACAATAATCCCGCACATTTTGGGACCTAATATAATAATACATTTTTTAAATTGATAATGTAAAGAGCATGGCCCACGTACACAGGCCCACAACGTCCCCTCCCTCCCCAATATTCTAAAACTCCATTTGATTTAATTTATCGAAAATCATTTTTTAAAAAATGATTTTGATAAATTATAAGGGTTTGTTTGATTGAATTTTTCA…	NA	NA	NA	NA	NA	NA	NA	NA	NA	NA	NA	NA	NA	NA	NA	DI	NA	NA	NA	NA	NA	NA	NA	NA	NA	DI	NA	NA
CM007989.1	2625228	2629068	-	CUFF.839	13.4074	CM007989.1	2632183	2633531	+	CUFF.840	75.0577	2629069	2632182	5.59824	DIV.DS	ID445	DIVERGENT	N	LOW		CAAGCATTTCATCGAACACCTCCATGGTATTCTCCTTCTCATTTTTTATCATCCTCATTTTTTTTCATGATGACATGTTTCAGACGTCTCTGTATCCTCATGAAGCAGTCCTCGATCAACCAAATCAACACAAATGGTGTGGACGGGCTGACGCGTGCGAGCGCAGTCTATGGACCTTCCCACCTGACGAGGAGACTTTCGTGGATCAGATATGCCTTCACGCAGAGACGAGTCAGTCCAATACACTTCGTCGAAGTTGCAGGGCGCGGCGGGGGCATGCTTGTTGACCGGAGAAGCAAAACATAGCTACTGGTGCTTGCAGCCCTAAATGCGCAGGTTTCTCTTTTTAACAACAAAACCTCTTACTGTTCAGCGTCTGCACAGTTTGCTATGGAACCC…	NA	NA	NA	NA	NA	NA	NA	NA	NA	NA	NA	NA	NA	NA	NA	DI	NA	NA	NA	NA	NA	NA	NA	NA	NA	DI	NA	NA
CM007989.1	2632210	2635658	-	CUFF.841	17.5035	CM007989.1	2636590	2637697	+	CUFF.842	1.24605	2635659	2636589	14.0473	DIV.US	ID446	DIVERGENT	Y	HIGH		TCGTTATCGCTCAAAATTCACTTTGATTTCCGAGAAGGAAGTCGGTTATAGGGCATCTCCGCTGCCCCATCGCTGCCCGACAAAACAAGAAGAAGCCAAGGTTGGCCACCGGAGCTTCAAAGTGCCAACTGCCACCAAGCGTCAACCCAAATTAGTAAGCAAACCTTTATTTTAATTAAATATATATTATTAAATTATTGTAAACTAATACTTAATAAATAATTTTGTGTCGACGGGATCTAGGAATTGTCCGCTTTGCATGGATATAACGACTAGATCTCCGACTTGTAGCTTTTTTGAACGTTTCGGTTACCATAAATAAATACGCGATATGTTTATCTATAGACGGGGGAGAATGGGGTGTTTTTCTTGGGCTGGAAGATCATCATCCAGCGAAAA…	NA	NA	NA	NA	NA	NA	NA	NA	NA	NA	NA	NA	NA	NA	NA	DI	NA	NA	NA	NA	NA	NA	NA	NA	NA	DI	NA	NA
CM007989.1	2636590	2637697	+	CUFF.842	1.24605	CM007989.1	2640512	2643154	+	CUFF.844	283.473	2637698	2640511	227.498	PAR.DS	ID447	ALT3	N	HIGH		TGGTGGCCTTCTCATCTTCTAAACTTACAAATACTCTGAATAACATTAAAATAAGTATAATACTTCTTAATAAATGTAGTTCATGTCAGTAACGAGTATCACTTTTAATGTCATTCCGACACATTCTTATAGATCGAGTCAAATGAAAACAGATAATATTGTGTGGCATGGGGCTTTCCACATGGGTGGGTCTTACACACAATGTACCTGGATCAAGATCAAGTCTTGATGATCTTAGACTCGACTCACAGATCTCCAACTGCTGTAGTCTGACGAATTGAACAGAAATGCAATAAATGGCAATTCCTAGTGATGTAGAGTAGGCCCTGGCAGCTTAGACTACATTTTTTTTGTATAGTCTAACAGGAGAACCATGGAAGATGAAGCTTTTGGGATTGT…	NA	NA	NA	NA	NA	NA	NA	NA	NA	NA	NA	NA	NA	NA	NA	DI	NA	NA	NA	NA	NA	NA	NA	NA	NA	DI	NA	NA
CM007989.1	2640512	2643154	+	CUFF.844	283.473	CM007989.1	2646598	2649380	+	CUFF.845	3.72009	2643155	2646597	76.2006	PAR.US	ID448	ALT1	N	HIGH		AAAAGAAAGTGCAAAAATTGTATGTGCTGTTGCTGTCAAGTAGTTTATTTTTATATTATCAAACATGTGTTAAGCCTTTATTTTTACATGTTGGAATTTGTATGTGCTCTATACGTATATGAAGTGAGACTATTAGCTTATGATGTAAGTTCCACTCAGGTGAAACAAACTGCTGACAATGTTGATGAAGCTGTGAGGGATTTACCAGATGCTAATACGGTAGGCAATTATTTACATCATAACTTGGAAAAAAAGCAACAAGGATCCTTTTCATTTCGATGTTTAGTCTTGATATAAGTATGAGGAATCATGACTTAATTTTCTTATTTACAGAAACCTGAGGACCTATGGGAAATCCATTCTAAAGTCGTTCATCCAAAGCCCCATAAGAGGGACAAC…	NA	NA	NA	NA	NA	NA	NA	NA	NA	NA	NA	NA	NA	NA	NA	NA	NA	NA	NA	NA	NA	NA	NA	NA	NA	NA	NA	NA
CM007989.1	2646598	2649380	+	CUFF.845	3.72009	CM007989.1	2649952	2655628	-	CUFF.847	7.60084	2649381	2649951	2.04319	CON.DS	ID449	CONVERGENT	Y	LOW		CATTATTCTCCATGCTTCTGTGACCATCCTCAATTCCCATCATTCTTCACTGTTGTGATCCTGATCTGCCAGACTAAGCGATGCTGTCCATCATCTCCTGGCTCCTCTTACATTTTTATTCGATGCAGGATTCAACAGGCATTCTCAACAATGAAATGAGGGTAGTTTCGAACATGAAAATAGCAGAGTTAGGTAAATTGGTTGGTTTCCCGTTTCCTATTTTTTGTCAATTTTTATACAACAGATCCAGTAATGTGCCAATGTGATGTTGGATTTTTCTGCACTGTATTTTACCATGTAGTCATTTCTCATCACCTCGAAACTTACCAACAGAAGTATTGGCTAATGTCGATCTTGATCATACATACTACAGTTTGATTAGATCCGATCAACACCAAA…	NA	NA	NA	NA	NA	NA	NA	NA	NA	NA	NA	NA	NA	NA	NA	NA	NA	NA	NA	NA	NA	NA	NA	NA	NA	NA	NA	NA
CM007989.1	2649952	2655628	-	CUFF.847	7.60084	CM007989.1	2658938	2660072	+	CUFF.848	14.0369	2655629	2658937	1.84675	DIV.DS	ID450	DIVERGENT	N	LOW		ATTGGTCCGTTGAGGAAGAAGAGATCTGGGTTTTGAATTGGAGTAGAACGTTGATTTGTGACCGTTATTCTCGGTGATATTTAATTTCGAGTGGGGCCTCGGGAATATAATAATTAAATAACTGCCCCTTTCTATTCCAATTTTCAAAACAAATGGGGCAATAATCATAATTTTAGCCTTTTATTTCAACCAGCAACCAGGTATCGACTCCGACACCGACACCGACACGCGCAATTCGAACTCTCCACTACGAAACTAATATTTTTTCCAAGTTCAAAATGAGCATGAGAAACCCCCATTTCTGAAATAATACAGAGAGTGGTTTGGAAATAATGGGGGGCGCATTTAACCAACTAACAGTACATGGGGCAGAAAAAGAAGTATGGAAAGAAAATAGGG…	NA	NA	NA	NA	NA	NA	NA	NA	NA	NA	DI	NA	NA	NA	NA	NA	NA	NA	NA	NA	NA	NA	NA	NA	NA	NA	NA	NA
CM007989.1	2658938	2660072	+	CUFF.848	14.0369	CM007989.1	2660399	2663560	+	CUFF.849	5.92846	2660073	2660398	2.36771	PAR.US	ID451	ALT1	Y	LOW		GAAGCTTGACAACGATGAAGCGTACGGAGAGACCCGGATGCAGAAGGCCCGACCCAGAGGCTAACGTACGCCGCACGTGTGCAACAAACCGAAGGAAAACTTGTGCTCTAGTGCTCTCTCAATGTAATGTCTCTCTGTGTGCATTTTCACTCGTGCATGTATCAACCTTAAATAAAATTATTGAAAATTAAATTAAAATTAAAACTATTTTATTTGAAATAGATATTAAAGAATAAATTTGTTATGTCACTACTACAAAATATTTGACAACTTTTATTCTACCTAAGAAAGTTGTGAATAGATGAAATATACATTTTTTGTTTTG	NA	NA	NA	NA	NA	NA	NA	NA	NA	NA	DI	NA	NA	NA	NA	NA	NA	NA	NA	NA	NA	NA	NA	NA	NA	NA	NA	NA
CM007989.1	2663706	2665690	+	CUFF.850	0.912482	CM007989.1	2666382	2667936	-	CUFF.852	102.97	2665691	2666381	112.846	CON.DS	ID452	CONVERGENT	Y	HIGH		AGAGGCATGGATCATGTGACTGCAGCATTATGTGGGTAACTCGGGACAGGTCATGTATGATCCTGAAAACCAGAATTTGGAGACAAATACTTGAAAATCCGGTAGAAACCGCAAGTCTACTAACTCTCTGGACGCGGACAAACAAGACACCAATGAGCCGGAAAAATGCGCAGATAAAGAGTACAGAACAACAAACGCAAAATTGAAAAGTAGACAAGAACTTGCTTCATGAACGCCGAGAACTGTTGGAATCTCACTGAAGGCTGAATTTACTTGGCGCCTTTCTTGGCGGCCGCCTTGGTCACCTTGGCGCCGGTTGGGTCCTTCTTCTCCACGCTCTTGATGACACCCACCGCCACCGTTTGACGCATGTCACGCACTGCGAAACGCCCCAGAGGA…	NA	NA	NA	NA	NA	NA	NA	NA	NA	NA	DI	NA	NA	NA	NA	NA	NA	NA	NA	NA	NA	NA	NA	NA	NA	NA	NA	NA
CM007989.1	2666382	2667936	-	CUFF.852	102.97	CM007989.1	2668293	2670192	+	CUFF.853	235.697	2667937	2668292	2.28899	DIV.DS	ID453	DIVERGENT	Y	LOW		GAAGCGACGTCCCTAATCGAGCGCCCTTTTATAGCAAGCAAATAGACGGCAATTAGGGTTTCTCGCAGAGCCGTTGGATTATTTTTGATCTACGGTGCACATAATACGAGAAGGCGAGTATTTACTAATAGTAATTATTATTTCAAGATAATTGACAATAATTGAAAATTTTAAAACACAATTTAGTCAATTTTTTAAACGCTGTAAAAGTTTCTATTTAATAAAAAGTGGGCTGCAGTTTTTATCGTCGCTCTAGTTTCCAACGAGTAGCCCACACGTTTTTGGGCTGAAACCCTAAATTTCCTTCGAGACTCTTTGTATAAAACGGGCCTCGATCTCTTAGTTTCACGAACAT	NA	NA	NA	NA	NA	NA	NA	NA	NA	NA	DI	NA	NA	NA	NA	NA	NA	NA	NA	NA	NA	NA	NA	NA	NA	NA	NA	NA
CM007989.1	2668293	2670192	+	CUFF.853	235.697	CM007989.1	2670786	2673149	-	CUFF.855	15.1622	2670193	2670785	15.5451	CON.US	ID454	CONVERGENT	Y	HIGH		GCTTCTTTCAGTTTCAGCTGGAGTCCTGCACTGTGTTGTTTTTTCGAGTGTTTTGCCACATTTTTCCTTTATATTTCCCTTCGCCCTTTTTCACTCCTAGTTCTATTTATGCTTCATTATTTTGAAATTCTTGTCAACCTGAATGATTAAATTTAAAAAAGGAAAAGCTCTCGTAGGGGTCTTCCCACAATTTTCCTTCGTCTCTCTTGTCAAATCGAAGAACATTCATTCATGAATTACTTTAAAATAATACGATATTAATTTTCTTTCAGCAATAAAACCCAGAAGATATATGTATATATATTGTAGTGAGCTTTTATTTTATTTTTTGCGTCAAAATTCAGTTAACGATTGTGACATTTATAAAATTTAATAAAATGTAAACTGAGCTGTTGTGTT…	NA	NA	NA	NA	NA	NA	NA	NA	NA	NA	DI	NA	NA	NA	NA	NA	NA	NA	NA	NA	NA	NA	NA	NA	NA	NA	NA	NA
CM007989.1	2670786	2673149	-	CUFF.855	15.1622	CM007989.1	2673268	2674739	-	CUFF.856	57.4817	2673150	2673267	3.79112	PAR.DS	ID455	ALT1	Y	LOW		GCACGGGGGCGTATCCGTTCCCGATCTGCCCGGGGTGGTTCATGATGATCACCTGGGAGGTGAAGTTGGCGGCTTCCTTGGCGGGGTCATCCTTGGAGTTGGACGCCACATACCCAC	NA	NA	NA	NA	NA	NA	NA	NA	NA	NA	DI	NA	NA	NA	NA	NA	NA	NA	NA	NA	NA	NA	NA	NA	NA	NA	NA	NA
CM007989.1	2676607	2678121	-	CUFF.859	61.6842	CM007989.1	2680136	2684450	+	CUFF.861	35.4185	2678122	2680135	1.74158	DIV.US	ID456	DIVERGENT	N	LOW		GGCCGTTGGGTTTAATGCGAGTCTCCGGTCCGATTATCGGATTTATGGGGCGAACTAAATATGCAAATTTACTTACGATATATTAAATGGACACCGGGTGGGCCGAACTAAACCGGCTCATGGATCTTAGAAATTTTCCTTTTCCTGACCAGCCAGCCCAGTTCCTACACTTCGGACTAGGGACTGAGGAGATGATGGCCGGTATGCTGGGGTGAAACCGGTTCCTAAATCCTAGCTAATGGAACAGGAGGAGACCGAGGCAAAGGGAGCTGCGGCAGGCGCATTTTTCTAACGACCATTAGGGCATTTCCGGCATCCAACAGGTGAATGAAAGGGTTTCTGGAACACAAGGAAAACTGTTTCATTTCATAAGACGGCAGACTCGAAGCAACAGGAGGG…	NA	NA	NA	NA	NA	NA	NA	NA	NA	NA	NA	NA	NA	NA	NA	NA	NA	NA	NA	NA	NA	NA	NA	NA	NA	NA	NA	NA
CM007989.1	2680136	2684450	+	CUFF.861	35.4185	CM007989.1	2685398	2685860	-	CUFF.863	3.58437	2684451	2685397	9.88138	CON.US	ID457	CONVERGENT	Y	LOW		GGACTTGATGCTCTCATCTTCTTTTTTCTTTGAAATGTATCGTATAAATCAATTTTCCTCTAGTGGGCTGGAGCAGGTTAGATGTCTCAGTTTGTCTCATACATTGTAACATTCAATTTGTTTTATGCAGTTCCTCCATTGGAATGAAATCTGCCATTGTGTTTTCCTTCTTTGAGTGCATTTTGCAGATGGCAGGAGGCAAGTTGAATCTCTGAGCTTCAAGAATATATCGTTTCCTCGTCTGTATTACTTGACAATTCGTCGGAGCAGTGTTTTGAATGCTACTTATTACACTCCCAGTTGAACCATGAACCGATTGATTTGTCACACGATTGATTTTAAGACACTTGAAAACATGGTTTCCATTCATTCAAAGCAACCTTTTGATCTCGTCTTGTA…	NA	NA	NA	NA	NA	NA	NA	NA	NA	NA	NA	NA	NA	NA	NA	NA	NA	NA	NA	NA	NA	NA	NA	NA	NA	NA	NA	NA
CM007989.1	2685398	2685860	-	CUFF.863	3.58437	CM007989.1	2688406	2693385	+	CUFF.865	9.21309	2685861	2688405	2.57035	DIV.DS	ID458	DIVERGENT	N	LOW		GGTTTACATGGTGGATTTTATCCCATTCTCTGGCTATAAATACAGTAGAATGCTCTGCGGATGATGGACTTTCTTTTGGTCCTGGAATTCCTTCATCTTGCCTTGGAATTAAACTTGCCAGTTGTCTTGGTCATGGTGGGGCGCTGGCAGTGGGGTTTGGGAGAGGGATTGATCGTTAACTATGGTTACTCCCTCTGAAATCAAACACCCAATAACTACATTTTTATATTATAAATAATTTCATTATATATCTGTCTCTTCTTCAACATATATTTTTTTAATTTCAATAATTAAAGTAAAAAAATTCAGTTTTTTCGTCCCATTATATCTTTCCCACATTATATTTTTAGCTATGTTTGATACGTTTGTTTACACTATTGAAAATTAAGTTTGATTGAT…	NA	NA	IV	NA	NA	NA	NA	NA	NA	NA	NA	IV	NA	NA	NA	IV	NA	NA	NA	NA	NA	NA	NA	NA	NA	NA	NA	NA
CM007989.1	2688406	2693385	+	CUFF.865	9.21309	CM007989.1	2693919	2695565	+	CUFF.867	1.18242	2693386	2693918	7.7917	PAR.US	ID459	ALT1	Y	LOW		AAAACTTTTTCCTTTTGGTCTGCGAGGTCTGAGTGGGAATGACGCTCTCAAAGTCCCCATCAGCACGTAGAGATGATCTCCAGAGCCCTGTTGTTGTATTTGCTTGTTTTTTGGTCCTAATTAATAAATAATATAAAATTATTATTCAATTCATGGCGCCGGCGCCGTTGGAGTGATTGCTCCGTACGGTGTCTCGTGGAGTAAATATATTAAAAACTTAATTCAATTTCGCATTTAAATCCAGGCCTGCACTTGTTTATCCACCACCACCTTACCATACCCAAAAATTTCCTTATAATAATAATAACATTATTATTATTATTATTAATTAGGATACATTCTTAATACCGTAATCCTTTCCGAAATTTAGAAACAGGAGAGTATTCGATATTTAGGTAT…	NA	NA	IV	NA	NA	NA	NA	NA	NA	NA	NA	IV	NA	NA	NA	IV	NA	NA	NA	NA	NA	NA	NA	NA	NA	NA	NA	NA
CM007989.1	2693919	2695565	+	CUFF.867	1.18242	CM007989.1	2696490	2700216	+	CUFF.868	21.1462	2695566	2696489	17.8838	PAR.DS	ID460	ALT3	Y	HIGH		ACATTGGAGTTTTTTTTTTCATATTTTCCAATTTCCAAAAGTAAATAAATAAAATTACTTTTTTCTTATTGGGCCGGAGGCCTACCAACTCCCGCCAAAAGCCCAATTTCAGATGGAGGAAGGCCTGGTAGTCCACTTTCTCAGGACAAGTGGTGGTGACGTCATCTTATTTTATATGAATAATTTTTAATAAATGGATCAATATTCTTATTAGGTAGGGGGTGTATTAACAACTAAAATAATTCCATTTTATGTGTTAATTATGGTGCTCCCTGCCCGCTGCCCGGCCCCCGCCTATCTCCATTCAACTCTCTGACCAAATTGTTTACCGTATTAATTAATTAATTAATTTTACATAAGGATCCTATTTTTGTGCCACATTGCATAGATGTCCCTACA…	NA	NA	IV	NA	NA	NA	NA	NA	NA	NA	NA	IV	NA	NA	NA	IV	NA	NA	NA	NA	NA	NA	NA	NA	NA	NA	NA	NA
CM007989.1	2702065	2709298	-	CUFF.870	30.9078	CM007989.1	2709943	2713801	+	CUFF.871	10.233	2709299	2709942	3.0204	DIV.US	ID461	DIVERGENT	Y	LOW		TCCGTAACTGGGAAAGAAATAAATGTATTCGTCTTTGTCCTTGTTTTCATTAAGGAATTATTACCAAAGCTCCATCCTTTTTGTATTAAATCATTCTAAGCTGACATTTTGCATTATCATACCTCATTTGGATATTACTTTTCCAAAAATATTCCTTATCCCAAGTCTCCTTTTTAAAAAGAAATCAACTTTTCTCATTGATAATCTGAAAAGTTTAGATTTTTAGAATCAAAATTCATCCTCAACAAGCTTTCTCATTCATATTTCAACCCAGATCCCTAGCTCCCTGAGAGTGAAGCACTCTGAACCAGGGAGGAAGCAAATGCTCCGTGAAGAAGAATCTGATTCAGTCTTTCAGACAAAGAGGAAGACAGACGCTTCCAAAATAAAAATAAATAA…	NA	NA	NA	NA	NA	NA	NA	NA	NA	NA	NA	NA	NA	NA	NA	NA	NA	NA	NA	NA	NA	NA	NA	NA	NA	NA	NA	NA
CM007989.1	2709943	2713801	+	CUFF.871	10.233	CM007989.1	2713867	2716238	+	CUFF.872	34.6332	2713802	2713866	3.38445	PAR.DS	ID462	ALT3	Y	LOW		ATGGTTTGAATATATTTTTAAAATTAATAATTTTAAAGGAAATTGTGGAAACCGTTTTAAGTGG	NA	NA	NA	NA	NA	NA	NA	NA	NA	NA	NA	NA	NA	NA	NA	NA	NA	NA	NA	NA	NA	NA	NA	NA	NA	NA	NA	NA
CM007989.1	2713867	2716238	+	CUFF.872	34.6332	CM007989.1	2721991	2723181	-	CUFF.875	4.39756	2716239	2721990	7.87555	CON.US	ID463	CONVERGENT	N	LOW		ATTTGAAAGAAAGGATAGAGGATTCATGTTAGATGAGTTTACATGTTTGAATCCCAATTAGAGTGGCAGGGGCGGCTGCGTCCGGTGGAGACCTTGAGGTTGAAAGTTAGTAAACGCTGCCGCCGCTGCTGCTGCTGCTTCTGCATAGGCTACATTAATCGTTTCATTAATGAGCACTTTATGTAGAAGGGGCCAACATCCGCTTCATTGAGGATGAGGTAGCCCATATATTAACAAACCAAGATAACAACGTTTAACTGAAATTGGTGGGTGCACTTAGTTGACGCCATTTTCCTGAATAATCGCTGTCCATGAAATATCTCATCTCTGCCTCCTCTTCTTCTTCTCGCCTCCGGGCGATAGCATCATCGCTGATGACGTAAATTTAATTAACTGCAA…	NA	NA	NA	NA	NA	NA	NA	NA	NA	NA	NA	NA	NA	NA	NA	NA	NA	NA	NA	NA	NA	NA	NA	NA	NA	NA	NA	NA
CM007989.1	2721991	2723181	-	CUFF.875	4.39756	CM007989.1	2726003	2732991	+	CUFF.877	25.8358	2723182	2726002	5.87503	DIV.DS	ID464	DIVERGENT	N	LOW		GGCCGTCAAGTGCTTTCCATTTCATCCTTTTTCATACTTTTATTTATTATGTAAAATTTGATTATTTTTTCGAAAGTACAATATCGTTGACATACTATAAGAAACAATAACCCTTAGTATACTGTCTGAAATTCACAAAAACCCAATCCATATCCACCCCTGATCGATCCGACTACGTTTCAATTTCTAATACGATTTCGCAATCAAAATTAAAAATGAAGTAACATAACTTTCATATTGTTGATAGAAAAAAAACATGTGTAGGATGTGGGATGAGATCAACTTATTTAGGTATTGTTGTGTGTTTATTTATTTAATATTAAAAGAAGTCAACTAATGAATATTTGGTATCTCTACCGCGTAATAATTATGGATTAAAGAATTTAAACGAGACCTATT…	DI	DI	DI	DI	DI	DI	DI	DI	DI	DI	DI	NA	DI	DI	DI	NA	DI	NA	NA	DI	DI	DI	DI	DI	NA	NA	NA	NA
CM007989.1	2733223	2735484	+	CUFF.878	20.0252	CM007989.1	2741510	2744689	-	CUFF.881	2.41334	2735485	2741509	8.29769	CON.US	ID465	CONVERGENT	N	LOW		AGAAAACAAAACTTTTGATTCTTATTCTCATATTCGTGCTCCTTGATGGCATTCTTCGTTTTCTCCGACCAGGTCATCGTCGCAAAAGCTTCATCACCCAGAACTGTTGCTTCCCCTCTGGGACTGAAATTTCTCAGACCCATTGCAAGGTTGCCATCGTTTACAGCAGCGATGTCGGGCGGGCGTCATGACGGATCGATGAATACTGAATACCAGGGCAGGCCCAATCCAAACCTCGTACGGCCCGTTGGGCCCATTTTGGAAATAAGAAGAAAGAGAGCACACGGGTTGCATTGCATTAATAGTCCATCAATTCCTTGATTAGGACTAATTAAGACAAGGCTATGCAACCTGTCGCTTTCACATGGGTAGACGTCAACATCCATGGCCCCACTTTAG…	DI	DI	DI	DI	DI	DI	DI	DI	DI	DI	DI	NA	DI	DI	DI	NA	DI	NA	NA	DI	DI	DI	DI	DI	NA	NA	NA	NA
CM007989.1	2741510	2744689	-	CUFF.881	2.41334	CM007989.1	2744779	2746012	+	CUFF.883	40.2592	2744690	2744778	16.6819	DIV.DS	ID466	DIVERGENT	Y	HIGH		TTATGACTTTTTTGCAGCAAATCCAATTTTGAGTACAAAAAAATAGATTATGAATATAAAAATAAAATAATAAAGAAATAAAATTATT	NA	NA	NA	NA	NA	NA	NA	NA	NA	NA	NA	NA	NA	NA	NA	NA	NA	NA	NA	NA	NA	NA	NA	NA	NA	NA	NA	NA
CM007989.1	2744779	2746012	+	CUFF.883	40.2592	CM007989.1	2750206	2751690	-	CUFF.885	20.2082	2746013	2750205	1.99222	CON.US	ID467	CONVERGENT	N	LOW		ATGGTCAAGCATCAGTGTGGGCGGAGTCCCGATCCTAAGCTTCTTACAGAGACAGCAGATCGCGTACGAGAAGCAGACCTTGGAGAACATACACAGAGAAGTTGTGCAGAGTGCATACGAAGTCATACGCTTGAAGGGGTACACCTCTTGGGCCATAGGCTACTCCGTGGCGAACCTAGCCCGCAGCCTGCTTCGCGATCAGAGAAGAATCCATCCCGTGTCGGTCCTCGTCAGCGGTGTCCATGGCATCGAGTCCGGGAGTGTGTTCCTTAGCTTGCCTGCTATGCTCGGACGGGGCGGAGTGCTGGGGATCACCAACGTTAGCCTCTCTGAAGAAGAGACCCAACAGCTTCAAAACTCTGCCAAGACGCTGATGGAGCTGCAAGCGCAGCTGGACTA…	NA	NA	NA	NA	NA	NA	NA	NA	NA	NA	NA	NA	NA	NA	NA	NA	NA	NA	NA	NA	NA	NA	NA	NA	NA	NA	NA	NA
CM007989.1	2750206	2751690	-	CUFF.885	20.2082	CM007989.1	2753662	2755397	-	CUFF.887	13.0679	2751691	2753661	1.5464	PAR.US	ID468	ALT3	N	LOW		TCATCGACGGATCCGCACCAAAGAGAGCGATGTCAAACCTCCAGCTAACATGTAGAAAAATGCAATCTACTGCAACAAGTTACATTCATAGAATTCCTGATGTAAGCATCGTGGATATCACCCTATTGTGTCACCAAGTTGACTTGATCCCATTCAATTGAAAAGATCATTACAAGCATCTGTTTTGTATTTAAACATACAATTTTATATAAAGATTTGAAAATGAAATAATTAAATATATAATTGATTATAAATCACTAATAATTATTTTGATATAATCTTTTCTAATAAGATTTACATTTGTTCCAACCCATCATATATTTAATTTTAACATTCTCAACCATGAATGTGGCATTTTACTATGTTATGTCTTCAATCGCATCCAATTTTTGACATCTT…	NA	NA	NA	NA	NA	NA	NA	NA	NA	NA	NA	NA	NA	NA	NA	NA	NA	NA	NA	NA	NA	NA	NA	NA	NA	NA	NA	NA
CM007989.1	2753662	2755397	-	CUFF.887	13.0679	CM007989.1	2755474	2757205	-	CUFF.888	20.6576	2755398	2755473	1.58079	PAR.DS	ID469	ALT1	Y	LOW		AGATTCTGAATTTTCAATATTCAATTTTCTCCCCCACGTAATAACCAATCTCTCACATCGTATTGCGACCCCGTT	NA	NA	NA	NA	NA	NA	NA	NA	NA	NA	NA	NA	NA	NA	NA	NA	NA	NA	NA	NA	NA	NA	NA	NA	NA	NA	NA	NA
CM007989.1	2755474	2757205	-	CUFF.888	20.6576	CM007989.1	2760374	2763578	+	CUFF.890	23.7534	2757206	2760373	1.14986	DIV.DS	ID470	ALT2	N	LOW		CACCATTTGTGATTTGACTAATACTAAAAGAAGGAATATTAGCACAAAACACTTTTTGAATATAAATTACAATTGGGAGGGTTTTTTTTTAAAAAAAAAAAATTCCCCCCAAACCCCCATACGAGGCTCGGCGTACTGGAGAGCATCCGTCGGGAAACCATCGTGCGGTGAGTGAAACACCTCCGATCCCGATTTTGATTGTGATTCTGCGGTGGAAGTTAGCCACCTTGATCGAGTAGGATGGGTGGGCATGGAGGTTTGAATATCCTTCCACAAAAACGGTGGAATGCATACAATAAGATTCCGCCGCCAGGAGGAGCAGCTTAAGCGTGAACAATCTCGGAGGCGTGATTCTGAACTTAGGCTTGAAAAGCTTCGAGAAGCCCGAGGGTTTCCTAG…	NA	NA	NA	NA	NA	NA	NA	NA	NA	NA	NA	NA	NA	NA	NA	NA	NA	NA	NA	NA	NA	NA	NA	NA	NA	NA	NA	NA
CM007989.1	2762372	2765524	-	CUFF.891	8.01018	CM007989.1	2766825	2769106	-	CUFF.892	44.5209	2765525	2766824	5.55804	PAR.DS	ID471	ALT1	N	LOW		GTACTTCCCAGTTGGCTCTTCCTTTACCAAACAATGAAAATGATTAAATCGATGTCAAATTTTCAGTGAAAGAATAATTCTATATTGCAGAAGCTGATAGATAGTGTTGAGGCTTAAGGAAGTTTACGTTTCCCCCTAGCCCCTTGTAACTTTGTGTTAATTTCCTTGTTTGCTTCAGAGGACCTGCTCATATAAACGAACCATGAAAAAATGTTGATTAGATTTCTCATGCTTAACAATTCAAAAGGCGATCCTTTTTCGAAAAAAGGTGAATTCTTTTGTTCCTAGTCGGCTGACACATTCAGCCACTGTTGAAAACTTCTTTCATGCTTTTCCTGCTGGTCTATCCATTGTAACTATACTTACTGTTTGATTTAACTGAATGGCTTCAGACTTCTT…	NA	NA	NA	NA	NA	NA	NA	NA	NA	NA	NA	NA	NA	NA	NA	NA	NA	NA	NA	NA	NA	NA	NA	NA	NA	NA	NA	NA
CM007989.1	2766825	2769106	-	CUFF.892	44.5209	CM007989.1	2769210	2770672	+	CUFF.893	5.80882	2769107	2769209	7.66436	DIV.US	ID472	DIVERGENT	Y	LOW		ACTCAAGGGGCATTTCCGTCATTCCTCAGCGTCGTCTTCGACTTCAATCTTCTGTAGGTCACCTTCCAATTTCCATCTCCTCCTCATCCTTCTTGGTTTTCC	NA	NA	NA	NA	NA	NA	NA	NA	NA	NA	NA	NA	NA	NA	NA	NA	NA	NA	NA	NA	NA	NA	NA	NA	NA	NA	NA	NA
CM007989.1	2769210	2770672	+	CUFF.893	5.80882	CM007989.1	2770732	2771889	+	CUFF.894	10.1351	2770673	2770731	1.74478	PAR.DS	ID473	ALT3	Y	LOW		TGATTACAGAATTTCAGGTATTTTGGTGTAGACATTTCTGCCATTCGTAGAAATGCCA	NA	NA	NA	NA	NA	NA	NA	NA	NA	NA	NA	NA	NA	NA	NA	NA	NA	NA	NA	NA	NA	NA	NA	NA	NA	NA	NA	NA
CM007989.1	2770732	2771889	+	CUFF.894	10.1351	CM007989.1	2773675	2775234	-	CUFF.896	4.45199	2771890	2773674	2.27654	CON.US	ID474	CONVERGENT	N	LOW		CAGACGAACGAGAGACGATCAAACGATTCCTTGAAACCGCTGCTTCTGAGGATCAGGCCTTGGGCTAGTAACTTGTTTTTTTTTGTTTTGTTTCAGTGATAAACGACTATTCTGAATAAATGAAATAAAAAATGTTAAAACTAAAAAAACGATTAAATAAAATTGTAAAACGGATCCCGGAGTTGGAGAAGACCACCGGAGCCGGAGCCGTGGACATTGATCTTTTTTTCTGTTTCCTCCTTCCAGTGGTTAACGAAGAACGTGAATAGGATTCAATGGAAATGTGAATTGTGGGCAGAGGAACACGAAGCATCTTATTCTCTGTTTAACCAGAGTTGTAAGTTTGCCAGGTCTCCCAGCAGAAGCATTGACCGATCGGCATCCTACTGTTGGTGCATA…	NA	NA	NA	NA	NA	NA	NA	NA	NA	NA	NA	NA	NA	NA	NA	NA	NA	NA	NA	NA	NA	NA	NA	NA	NA	NA	NA	NA
CM007989.1	2773675	2775234	-	CUFF.896	4.45199	CM007989.1	2775380	2777147	+	CUFF.897	12.7617	2775235	2775379	2.86652	DIV.DS	ID475	DIVERGENT	Y	LOW		ACGAAAAAGCAGTTTGCTGGGACACAAACAATAAGCCCATTGATATACTGAAACGTGGGCCTCAATGAAACACTGGCCCAATCATCTTTCAACATGTATGGCCCTCAAAATCCCCTAAACTCTCTTCTTCCGCACTGCCATCGC	NA	NA	NA	NA	NA	NA	NA	NA	NA	NA	NA	NA	NA	NA	NA	NA	NA	NA	NA	NA	NA	NA	NA	NA	NA	NA	NA	NA
CM007989.1	2775380	2777147	+	CUFF.897	12.7617	CM007989.1	2787612	2788595	+	CUFF.902	1.9089	2777148	2787611	6.68538	PAR.US	ID476	ALT1	N	LOW		TGTCGGACAGTGTTGCACATATGCAGCTAGTAAACATCTAGTTAGATAACGAAAATCCTAATTTACTTAAATGGGACAAGATAAAGCTATCCAGTGAAGCAACATGTAAGTGCGCCATGTACAATTGTTCGTTCGAAGGAACATAAATTTCATTCTTGATGAGAATTCAGTTCCAAGCCTTCAGGAGCAAAGTGTTTGGAAACAAACTACACTGACAGTGGCCAAAGAGAATGACTACTTTTCTAAAACAATAGACAACAATAAGAAAAATTCCAACACTTCAGAATAGATAAGTACCTCCTAAATGGTATAACGCGAATGCAATAGATATCTTCTCAACCCGTGCTGACCTCGAAGCATTTCTACTTTCCTATCTCAAATGCTTGCTCGGAGATAAGA…	NA	NA	NA	NA	NA	NA	NA	NA	NA	NA	NA	NA	NA	NA	NA	NA	NA	NA	NA	NA	NA	NA	NA	NA	NA	NA	NA	NA
CM007989.1	2787612	2788595	+	CUFF.902	1.9089	CM007989.1	2794939	2795757	-	CUFF.903	7.29702	2788596	2794938	3.82263	CON.DS	ID477	CONVERGENT	N	LOW		TCATCACTGAACATCTCCGATACGCGGTTGTTGATGATCATCTCATTTGTTGGTGGGTAGGCATAGTAATACTTGTTGCTATAGGGAGGAGGATAGTAGCGATAGGGATCAATTCTTTTTCCCCCTCGTCTTCTGGTTTCTTTTCCGGGTCAACTTTCAAAATGGTGACGTGTTTCCCGGTTTTCTGGTGGACGAAGTTCGCCATCGTTTCCGGCGAGATCATGGTGCCCTTTACCGTGATCTGGGATGTGTTGAGATCCGCCTCCGCGCTCTCCACCCCTGAATCCATTTCAGACACCACGGTTTAAGCCAACAAAAAGAGGAAAAGGTATGTTTCAAAACACCGGCTGTGATTTACAGAAAAGAAAAGGACCTTGCAGTCTCTTGATGCGCCTCGTG…	NA	NA	NA	NA	NA	NA	NA	NA	NA	NA	NA	NA	NA	NA	NA	NA	NA	NA	NA	NA	NA	NA	NA	NA	NA	NA	NA	NA
CM007989.1	2794939	2795757	-	CUFF.903	7.29702	CM007989.1	2796442	2801325	+	CUFF.904	12.8003	2795758	2796441	1.75418	DIV.DS	ID478	DIVERGENT	Y	LOW		CGCGCAGTCAACTGGGCGGTCTGGGCGTAATTCTTGAATGGGCCTGAGCATGGTTGTTATCGGCTCAATCGTCATTTGTACGGTACGGTCCAAATTTTTTTGTGGATCACAGTTTCTCGAACTCTGAAACAAAATATACAAGTTTTGTTTCTGGTGTGAGATTGCTGTTTGGCATTTTGGCTATTTACTTCGTTGAATCTTCAAAATCAACCTCGATCCAGACTTGAAGAACTGCTAGTGGTGGGAATCAATCCACGAATGATTTTCATGGAACAGTGAAAGTGGTAGAAATTTTGGTTGGTTCTCATGGCGTTTTATGAGAGAACTGTCCAGGGCGATTATGTTGGTGTTGCGTTGGAGTGTTGGCAACTGGTGATAGTTGTCTTCTCTTTTTATGCT…	NA	NA	NA	NA	NA	NA	NA	NA	NA	NA	NA	NA	NA	NA	NA	NA	NA	NA	NA	NA	NA	NA	NA	NA	NA	NA	NA	NA
CM007989.1	2799507	2803831	-	CUFF.905	61.443	CM007989.1	2806928	2813676	-	CUFF.907	2.30696	2803832	2806927	26.6338	PAR.US	ID479	ALT3	N	HIGH		TACGCCAAGGTAAAAGGAAAAGAAAATATGTGCGTTTGACCCGCGGTAAAAAATGGTAAGTAAAAAAGATGTTGGTTAAAATTGCTTTAAAGGCATCGCGTGACATTTTTCGCTTTTCCTCCCAATGGTCTCCCTCTTTAAGACCATGCCCCCTGGCCCTTCTTTGTCTCCATCACTCCAAACTTCTAATTTCTTCATCATTATTTTAGTATATAGTTTATTGATCGAATTATAAAAATTTAATTCTTATCCCATGTTTACTTTAAATAAACATGATATGAAATTAAATGTTTTATATTTTAATATCATGGACAACGGTTGCCCCTCCAATCATGTCACCCATCTTGTATTCAATTCATTACATGTTACGAAAATATTACGATATCTTACAAAATGTGA…	NA	NA	NA	NA	NA	NA	NA	NA	NA	NA	NA	NA	NA	NA	NA	NA	NA	NA	NA	NA	NA	NA	NA	NA	NA	NA	NA	NA
CM007989.1	2806928	2813676	-	CUFF.907	2.30696	CM007989.1	2814611	2816002	+	CUFF.908	11.8219	2813677	2814610	5.12447	DIV.DS	ID480	DIVERGENT	Y	LOW		TTTTTGTTCCATTAATTCTAATTAAAATTCCGGACAGTTGAAAACAGAGGAGATGGAAATTCGTGTTTTTTTTTTTCAAATTTATTAAATGAAAATTGTTGAATTATTCACAGCAAGGTATTGAAAAACCGGGAAAAAAGGTCCATCCGGGTTTACCGGAATTCATTATGGATTGGGCCGGGTTGGCTACTTTTCATTCAATGTTTTGAAATGTAGATATTTTTAATTTTTTATTGTTAATACAATAAAATATATATACTTAATGACAAAATAATAGTAATTTATCCTTTATTTACATCCTTATAATGAATTTGCGTTTTTTGTCAAGCGTACATTACGGACGACCGTTGATTAAACAGTGGTTCGACCGTTGATTAAACAGTGGTTCGACCGTTGGTT…	NA	NA	NA	NA	NA	NA	NA	NA	NA	DI	NA	NA	NA	NA	NA	NA	NA	NA	NA	NA	NA	NA	NA	NA	NA	NA	DI	IV
CM007989.1	2814611	2816002	+	CUFF.908	11.8219	CM007989.1	2821638	2822441	-	CUFF.910	4.25615	2816003	2821637	2.77761	CON.US	ID481	CONVERGENT	N	LOW		CCTTGGTTAGTTACTTCATAGTAGAGATCAACAGACTTGGTGTTTTTTGAGTAAAACACCCCTAACATCGATAAAAATATTCAAATTTTACCGCACCAAAACAGTACAAAAATATCGATTCTTTGTCATTGGCAATTTTCCTACACACATGAAAATTCTAATAAAAAAAGGGTTATCTTCCCATAGTTTTTAAATGGCATGAATTTACATCTAACATCAAATAAAATGGCTAGCATATGCTTTTTTATATTATTATAATTGAATTATATCTGTGATATCAAGTACTAGAAAATCTGGCCTACTCTGTGTTGCTCTCCTCTCCCCACTTGATGGATCCTACTGGAGCAGATGGAATTTGGGAGCCTCCATTCATTTGAGTAGGATTCTTCTAGACTCACA…	NA	NA	NA	NA	NA	NA	NA	NA	NA	NA	NA	NA	NA	NA	NA	NA	NA	NA	NA	NA	NA	NA	NA	NA	NA	NA	NA	NA
CM007989.1	2821638	2822441	-	CUFF.910	4.25615	CM007989.1	2822855	2826452	-	CUFF.911	31.7836	2822442	2822854	7.46769	PAR.DS	ID482	ALT1	Y	LOW		TTTAATTCAGGCACGTTGTCCTTCTGGTTAGCATGTGGCCCATCAGATTCCTTAAACTTTGTACTGCTCTGCTCATCTTCAATCGCCATTACTCATGGTCCATCATTTTTCAAACCTGTCTGGAGTTCATTTTTGAAATAGCAATTTTGATAAGTGGGAGTTGGGGACATTTGATTCATTAAGCATCTTGTGTAGTTTCATTGTCAACATGCACCAACCAATTCTGACTTTTCTCAATCATAATGCCATATTCCCAGTTGGTATGCGTTGTTCTAAGAAGGAACTACTGTAGTTGCAGTATGAATTTATATGGAAAACGTAACAAGGAAATATGGGTGCCTTCTACCAGAGATGAGGACAGTATTCAAGTCCAACTTAATTAACCTTTCCAATCACAGA…	NA	NA	NA	NA	NA	NA	NA	NA	NA	NA	NA	NA	NA	NA	NA	NA	NA	NA	NA	NA	NA	NA	NA	NA	NA	NA	NA	NA
CM007989.1	2822855	2826452	-	CUFF.911	31.7836	CM007989.1	2827463	2830691	+	CUFF.912	1.59033	2826453	2827462	19.9856	DIV.US	ID483	DIVERGENT	N	HIGH		AAGTACTCCCATTTGACGCCACATGCAGTTGAATTCCCACGTCTTCTTACTCAAAAGTAAACCGTGACTGACAAAAACGTTAATCCTGTAGGAGCCTCGTCCCAGATTACCTAGGAAAGCGCGCTCGCCATAAATTCCATCATCATGCTTGTGTGATTACCAGTTAATTAAGTACCGTGTTAATGATTGCGCCAATGAATTAGTTTGTTTAGGGCATATTTTGCATGGGCCAACTCAAAGCCCTAACGCCTTATCTGGGCCGCAGGTCAGCTGGGTCACGGCCCACTCGCATACATTCCATGGAATGAGTTCCCAAGTTGCAACCGTGATCACCATTCCTAACTCCCTTTGGGCGGAATGCCCCCATGGCGACGACTACAGTGGCATCGGAGTGACTCT…	NA	NA	NA	NA	NA	NA	NA	NA	NA	NA	NA	NA	NA	NA	NA	NA	NA	NA	NA	NA	NA	NA	NA	NA	NA	NA	NA	NA
CM007989.1	2833541	2835938	+	CUFF.913	1.42758	CM007989.1	2836424	2839502	-	CUFF.914	12.3288	2835939	2836423	8.63611	CON.DS	ID484	CONVERGENT	Y	LOW		GTTCCAGTCTATTGACGAAATAAGAATGGTTCCTCAATAGAGAAGGCAAAATTCCCAGAAAGAAACTAGAATCAACTCTCACTGCTCCATTGTGAATTGTTGCAAAGGGTGTCCATTTCAAATACGCGATGCCATCTGTGTGTTGCTAACACTTGCATCTGGGCCAGATATGGAGCATTCTTTGTAGAAAAAGGAACTGCAATGACTAGTTTCATTAAAATCAGTCAAAATTATCTTTAGTGAATGAGGCTTCAATTGAGTAACATCTGTTCATCTTTTTTGGAGCAGAACTTTCTTCAAGAGAAGAACATCAAGTCAATACAGGTAAGGTAATGCGCATCATTGATTTTCATCTCTGCTTTGCTCCTCCAAGGACGTGTTTCCAGATCAAAAGATCGC…	NA	NA	NA	NA	NA	NA	NA	NA	NA	NA	NA	NA	NA	NA	NA	NA	NA	NA	NA	NA	NA	NA	NA	NA	NA	NA	NA	NA
CM007989.1	2836424	2839502	-	CUFF.914	12.3288	CM007989.1	2841371	2844313	+	CUFF.916	4.27835	2839503	2841370	2.88167	DIV.US	ID485	DIVERGENT	N	LOW		GTGTGAAGGCATTTTTTTAATGTTTTGGAGAATCTCCGGTTAATCGACTTAACAACGATTGTAAGGACAGATTCAATATTAAATAGTTTATTATTTTTTTTTTTTACCGTGGAAAAAATGAATAGTTGGTTAAAATAATGGATAGGGGTTTAAAATTGATGCCTCTATTAACCGTTAGGATCAACGACTACTGGCTGTAATAATGACATAAGAGGATTGACCGCCGGCAGTCGTTCACTGGAAACGCCGCGCGGATTGGGAAGATGATTCAAGGATGGCGAATTTGAGGGAAGTACTCTCCTCCATAGTGAGTAGGGCGGTTTTGCTTGCGGAATGGGAGTAACACATCTCCTGAAATGTCTCCAGTGAAGAAACTGAAAGACGCCTCATCAGCAGGTC…	NA	NA	NA	NA	NA	NA	NA	NA	NA	NA	NA	NA	NA	NA	NA	NA	NA	NA	NA	NA	NA	NA	NA	NA	NA	NA	NA	NA
CM007989.1	2841371	2844313	+	CUFF.916	4.27835	CM007989.1	2845437	2846611	+	CUFF.917	8.90271	2844314	2845436	2.08088	PAR.DS	ID486	ALT3	N	LOW		CTGCGGCAGCCAGCTCCATTACGGGTGTTGGACATATGCAGCCGTTTTGAAGGATTTGGAAGTGGTTTGAAAGACCGAGTTGTGTGTTTCGTTAAAGTTGTAGCCATGCATGCGGCAAGCCGGCAACTGTTATTTTTAATCCTGCCTCTAATTAAATCCTAATTAGGGTTACAAATTTTGAGCATTAGGAGATCTCAATTGTTTTTAACGAAAAGATTAACGCCTAATGAGGTGCATCCAGTCTCGTCAGTATGACTATACTATTTTCTGGGTTTTCTTTTTGGAGAATATTCTCGATTAAAGAATTGCCGGTCTCGTCAATACCGGCAATTCTTTTTAAAAATTTATATTCTCGATTAACTTCGGAATTTTCTTTTTAAAAATTCCGAAGTTCTTATC…	NA	NA	NA	NA	NA	NA	NA	NA	NA	NA	NA	NA	NA	NA	NA	NA	NA	NA	NA	NA	NA	NA	NA	NA	NA	NA	NA	NA
CM007989.1	2845437	2846611	+	CUFF.917	8.90271	CM007989.1	2848610	2849225	-	CUFF.918	15.0336	2846612	2848609	1.68865	CON.DS	ID487	CONVERGENT	N	LOW		ACCATCTTGCTCTGAATCCTAAGCATTTTCATTATTTATTTTGTTATTTTCAAATTACAAAATTAAAAATATATTTAAATTTACAAATAATTAAAATGGTTTACATGATTTGGATTAAGAATATAAAAAATTGACCCTTTACTCCCATCTCTATTTTTAACATATAGTTAAATATGATGATTAGGTTTTTTGAATATGGGAGACATATAGGAGATTAATTCCAAGTCACATGAAGATGCCTCCTTATTTGAAGAACTCATATCAGCAAACATTTGACCCTCCATACAATTTTTGTAGATTTTGGATTTGATTTGTGTTTTTGTCGACTATGTGATTCTCGGATACGAGTTGAGTGGAATTGGGTACATCATTTTTAAGATCCTTTATAGTGATATTGGA…	NA	NA	NA	NA	NA	NA	NA	NA	NA	NA	NA	NA	NA	NA	NA	NA	NA	NA	NA	NA	NA	NA	NA	NA	NA	NA	NA	NA
CM007989.1	2848610	2849225	-	CUFF.918	15.0336	CM007989.1	2851313	2852504	-	CUFF.920	38.6445	2849226	2851312	2.57054	PAR.DS	ID488	ALT1	N	LOW		TTGGTTCCCACCAATCAATTTGCAATAACCACATGGGTTTTACAGCCACCCATTATCGCAAAATAATTCCATCAAAAATATCATTTTTTTGTCTATTTTTTATGATAAAAAACTATAAATAATTAAATCTGAGTATAAAATTCAAAATATATTAATTTTATATTATTTCAATTTAAAATTTTTAAATATATTTTTGCTTATAATCCATAATCATTATTATCTCATAAATTTTACCATTTTAGAAATACTTATTTGAACCGTTTAATATTTTTTCGATTATCTATATAGATAACCATCATCGTATCCATATATCATATTAATTTTATTATGTATATAAATTATTATTATACCATCTTTCCAAACGATTTCAAAAAATCTTTTATCTTATTCAATAGTTGG…	NA	NA	NA	NA	NA	NA	NA	NA	NA	NA	NA	NA	NA	NA	NA	NA	NA	NA	NA	NA	NA	NA	NA	NA	NA	NA	NA	NA
CM007989.1	2851313	2852504	-	CUFF.920	38.6445	CM007989.1	2857255	2860924	-	CUFF.922	3.23138	2852505	2857254	11.9592	PAR.US	ID489	ALT3	N	HIGH		GATCCCATGCGTCAAAACGACTAGTCGCCTCAAGGTAAACTCGTCCTCACGCCTTGGTCAACATGTAAATCCAATGAATCACGACGGAGAATTAAAGGAGTTTCCTGACTTTTCGGCTCCCTGACTTGACACCTTTAGGAAGCATCTCCAGTGAAAGTTCAGTTCACACCTAAAAATCTTGCTAATCTTTCTTTTTTCTTTTTTACCCATTATCATAATTCTTTTTTTTAAAAAAAAAAAGTGCAAACACGAGAATCCGATTTTTTAATTATTCGTTATTATTAATTATTTTTAAAAACAGTTTATAAAATGAATATTGAGTAGAGAGAGTTGCAAGTAAGAAGGGAAAGCAGTCAAAGATTTGGAAAACTTGGAGAGCTGCAGGGTTTTGAACATGCC…	NA	NA	NA	NA	NA	NA	NA	NA	NA	NA	NA	NA	NA	NA	NA	NA	NA	NA	NA	NA	NA	NA	NA	NA	NA	NA	NA	NA
CM007989.1	2857255	2860924	-	CUFF.922	3.23138	CM007989.1	2861179	2862751	+	CUFF.923	44.6049	2860925	2861178	13.8037	DIV.DS	ID490	DIVERGENT	Y	HIGH		TTCACGTTTTAAAAAAAAAAAAAAATGAAGCCCAGCTCAAGGTATGTCCGTGGAAGGCCCATTATAAAAGCCCAGTCCCACAAGCGAACCACGTGCTGACAAAGCTTCCATTTAGAAGTTGCCACGTCATTATGTGTACACGTGGAAGTATATTACTGGACGTGTTTACCGTGGTCTGCATACGCCACGTCATGTTGCATCTGCTATTTAACCGGCCAGAGGAAGACCCGCACCAGTTTTCAAACCCGATTTG	NA	NA	NA	NA	NA	NA	NA	NA	NA	NA	NA	NA	NA	NA	NA	NA	NA	NA	NA	NA	NA	NA	NA	NA	NA	NA	NA	NA
CM007989.1	2861179	2862751	+	CUFF.923	44.6049	CM007989.1	2864889	2866491	-	CUFF.924	6.96436	2862752	2864888	6.40474	CON.US	ID491	CONVERGENT	N	LOW		CCTTCCAGTAAAGGAAAGCAAGTGATGCAGAAGTCAATGGTTTGAGCATGCAGAAGTTTAGATGTTTTTGATCCCAAGCATCCAGACTCAACTTGTTATGCATAGATTCTTAATCAAATTGTCACTTAACAACACTTGAGTGTTGAAGTTCCTTTCACTGTCCTCTGTCATCTCAGCCATTCATACTCCTGATTAAGGTGGGGGAGTCCGCCCCCCTGCCTGCCCATGCCCATCATTCTCATCTGCGCATGGGATGGGATGGCTCTGTTCTATGCATTCCAGACTCATGAACTCAGACACCAACAGCACTTCCCAGTAAGCAAGCACTAACATCATTGTCTGTTTTCATGAAAAATAAATGATTAATTAATTACGAGTAAAATGGTAATTGGAATTTTT…	NA	NA	NA	NA	NA	NA	NA	NA	NA	NA	NA	NA	NA	NA	NA	NA	NA	NA	NA	NA	NA	NA	NA	NA	NA	NA	NA	NA
CM007989.1	2864889	2866491	-	CUFF.924	6.96436	CM007989.1	2866716	2869312	-	CUFF.925	18.7052	2866492	2866715	2.68585	PAR.DS	ID492	ALT1	Y	LOW		TAATTAAATTATAATTGAATAATAATTAAATCATGAATTTATGTCATTATTTTAAAATGATTTAAATTTAATTTAATCAATTAATGAACGATTTAAAACAATTTAAATATAGTTATACATAGATTTTTAAAATACAGTTAAAAAAACTAGGATTTTGATGAATGGACAGGAACCCAATTCCGCCCCCCCAAGTGAGCTGAATGGGTCTTCCCATGAAGAATGC	NA	NA	NA	NA	NA	NA	NA	NA	NA	NA	NA	NA	NA	NA	NA	NA	NA	NA	NA	NA	NA	NA	NA	NA	NA	NA	NA	NA
CM007989.1	2866716	2869312	-	CUFF.925	18.7052	CM007989.1	2870606	2872930	+	CUFF.926	98.7432	2869313	2870605	5.27892	DIV.DS	ID493	DIVERGENT	N	LOW		CGAGCTCAAAGAAAATGACATGCGGCAAGATATTTTATGGGCCCAAACCATAATGGGCTTGGGCCTTGGTTCGAATCATATTTGACATTATTTTATTAAACCAAAACATAAAAAAATATCAAGCTTGTGCTGAATATGCTTTATTGATATGATAGGGGAGAATATCGCATACATGCAGATAACCTCACTCGCAAAGCCCCATGCCCAAAAGCCATCTAGCATTTAGGGACGTTGGGGATTTTACACTTGTCGGGGAGCTGCTTGGCAAGCTTGGGATCAATGTCAAATGAAGGTAATCTGGGGGCGTCCATTAATTCACAGAGGCATTTGAGATTAGCACTGGAGAGGGCTTTGCAGCAAGCACTCGAGGGTGGAGTTGGACTCGGAGGAGTTGCGGCC…	NA	NA	NA	NA	NA	NA	NA	NA	NA	NA	NA	NA	NA	NA	NA	NA	NA	NA	NA	NA	NA	NA	NA	NA	NA	NA	NA	NA
CM007989.1	2872894	2876199	-	CUFF.927	26.7895	CM007989.1	2876356	2877373	+	CUFF.928	1.8826	2876200	2876355	14.2301	DIV.US	ID494	DIVERGENT	Y	HIGH		AAAATGGAATTAATTAGCACAGTCGTCGCTATTAAATGCGGGTCCCGCTAAAGATTACTATTTTCTTTTTCTTTTTTTTTCCTCCGAGGCGGCGAGGCGTCAAAAACTCTGATCGCTCTCGGCTATCGCCCTCCGCGTCAGTGTGAAGAATGAAT	NA	NA	NA	NA	NA	NA	NA	NA	NA	NA	NA	NA	NA	NA	NA	NA	NA	NA	NA	NA	NA	NA	NA	NA	NA	NA	NA	NA
CM007989.1	2886470	2887601	+	CUFF.932	3.42168	CM007989.1	2888532	2890408	-	CUFF.934	8.23418	2887602	2888531	2.40648	CON.DS	ID495	CONVERGENT	Y	LOW		AACCAGTTCATTTTTCTTACAAAAACAATGTACTACCGATCAGTTTTCTTCTTCTTCTTCTTACCAGAAGACGAACGCATTTATTAGTCGAGGCACGTGACACGTCCCTTTTGCTCACACATCACTGGGCATGGGTGTGAACGGAATAACTATCGAAGACCTAGCAAATTGCACCAACTTATCAATTCCGATGTGGGTGCATAAACTTACAAGGCGTTAATTAATTGCTCTGGTTGGGTCTAAAAACCCAACTGTAAAAGGGAAATCATTTCCAAAATGACCTGCACATTTGGCGTGTGGTGTTGGTGTGACCTTTTCACACTTTCCTGGTTTTTTTTTCCCAAGGTCTTGGTAGTAGTAGTAGTAGTGGAAGCCACCGCGATCTTTCACAAACTTCAA…	NA	NA	NA	NA	NA	NA	NA	NA	NA	NA	NA	NA	NA	NA	NA	NA	NA	NA	NA	NA	NA	NA	NA	NA	NA	NA	NA	NA
CM007989.1	2888532	2890408	-	CUFF.934	8.23418	CM007989.1	2893912	2894374	-	CUFF.936	151.903	2890409	2893911	18.4478	PAR.DS	ID496	ALT1	N	HIGH		TCTTTTCTTTTTTTTTTTCCTATACCCCGCACAAAAGCTCTTCTACCAACTAAAACAACAAGACTCCAAGGTCTGTGATTGTGATTAATTTGGGCTGGGCGTTTCCTCATGGGCCGACTCTCTAGCACACATGTGCGGGCCCGAACTTGATACATAATTGAGTTAAAATGCCACTATGTACGGACGTGCCATTTGAAGCAGCATTAGGGACATCCAATCCATGTCCCAAATCAGGAGGGGCTGAAATGGACATTTTCCGATTAGAAGGGATCCGGGAATGAATTCATCACATTGGTTTTTAGTACAAATTGTGACAAAGATGCTTGAACTTGAAACCGCAATAATCATTCTCAACTGTTCAGAAAGGGCAGCTGGAGGGATGGAGGGTCCTCCCCATTC…	NA	NA	NA	NA	NA	NA	NA	NA	NA	NA	NA	NA	NA	NA	NA	NA	NA	NA	NA	NA	NA	NA	NA	NA	NA	NA	NA	NA
CM007989.1	2893912	2894374	-	CUFF.936	151.903	CM007989.1	2894559	2895229	-	CUFF.938	13.8801	2894375	2894558	10.9439	PAR.US	ID497	ALT3	Y	HIGH		CCACCTGGTCTCGATCGGACGGATAATAAAATTTTGATATAAATTTATAATGAATTTTTTAATTTAGAATATTGCTAATAATAATTGAGAATTCAGTAAGAAAAAGCAATTATTATCGTTTCTTATCCGCGATGGACACGTGGCGTCTCGGTGGGCCGTGGCGGGTCACCGGAGCTCCATGAT	NA	NA	NA	NA	NA	NA	NA	NA	NA	NA	NA	NA	NA	NA	NA	NA	NA	NA	NA	NA	NA	NA	NA	NA	NA	NA	NA	NA
CM007989.1	2894559	2895229	-	CUFF.938	13.8801	CM007989.1	2895430	2896208	+	CUFF.940	5.59643	2895230	2895429	2.48016	DIV.US	ID498	DIVERGENT	Y	LOW		GAATTTTAGTGTTTATTTGTCGTTAGGCACGTGCGTCGGCAAGGATTGGGCCTTTTCAGCTCTTTACAAGCCCATGGTCCAAATCCTTTGGGCCTACTACGATGGCTCATGGACCGGCCAGATTATTACGGAATAAACTTTATGATTTTTTTTCCAGAAAATATAAAGACGGGCTACGCGTGTTGAGTGCAAACGAAGC	NA	NA	NA	NA	NA	NA	NA	NA	NA	NA	NA	NA	NA	NA	NA	NA	NA	NA	NA	NA	NA	NA	NA	NA	NA	NA	NA	NA
CM007989.1	2895430	2896208	+	CUFF.940	5.59643	CM007989.1	2896639	2899988	-	CUFF.942	20.5514	2896209	2896638	3.67224	CON.DS	ID499	CONVERGENT	Y	LOW		ATGTTCCCATGGCTTTGGTGATGTGGTGTGCTCTTTACCTGGGAATATTAGTTGAATAATCTCGTGCATCTGCATCTGTTTGGCGTTGTCATAGAACTCGAGCAATAATGCCACAAGGTTTAAAAGTTCTAAAGAAACACAAAAAGATACACTTCTCCCACGTTACCATGGCTTTGTTGTTCCTGTGTTTTTTTTCCTGGTTTTGTTATCGCTGTGTTCTTTGTCCTGAGGATTTCAATTGAAAAATTTCGTGCAACTGCAACTGTTTTACATACTAGAGAACCTGAGCTCTTCTCACCAAAATTTCAAGGAACAACTGAAGTAACAACACTATCTCATGGTGTACACCTGAGTAAAGCAATGAAGCCAGTGAAGCCGGGGCTTCATTACATTACCTGT…	NA	NA	NA	NA	NA	NA	NA	NA	NA	NA	NA	NA	DI	NA	NA	NA	NA	NA	NA	DI	NA	NA	NA	NA	NA	DI	NA	NA
CM007989.1	2896639	2899988	-	CUFF.942	20.5514	CM007989.1	2902759	2905695	-	CUFF.943	81.2576	2899989	2902758	3.95387	PAR.DS	ID500	ALT1	N	LOW		TAAACCCTAATTAAGAGTACCAAAATCTAGATTCTCATATAAAACAATAAAAAAAAGGAACATGATTCTATTACAAAAAGAAAAACAGTAATAAAATAAAACGCCGCTGCCAGACCTAAACTCCGAGCCTAGCCCTCAACCATTGCCCAACCTCGTTCATCTCTGACGGTACGGTATAGTGACCGAGCCTGCAAACGACGTCGTATTTGAGAGAGAGAAAAAAATGTACAAATCATTCCCAATTTGGACAAAAAAAAAAAAAAAGGCTTGCCCTTGAAATGTCTTGAAGCTCAGGTTTCTGAAACCTGATGAGGAGAGGACTTGGAATGACTTCTCTCCACGCGTGTAGGGAACTATTTCATCGCCTGTTGAGATGACGAAGAATGAGTAAATTTCTGT…	NA	NA	NA	NA	NA	NA	NA	NA	NA	NA	NA	NA	DI	NA	NA	NA	NA	NA	NA	DI	NA	NA	NA	NA	NA	DI	NA	NA
CM007989.1	2902759	2905695	-	CUFF.943	81.2576	CM007989.1	2908280	2908855	-	CUFF.945	3.46303	2905696	2908279	23.4643	PAR.US	ID501	ALT3	N	HIGH		CGAAACGACATCAACAGTTCCGAGGATCCACCATCTATATACTCGCTCCGTTTACTATAATTACAAATTTACCCTTCGAGAGGTACCTTCCTTTTTCCCCAAAAATACCCCTATAAACCAGGCAGACACTGACAAGAGGCCCATATAAATGAGATTGAGGACTAGGCCCAAACAATAATGGACCACTAACCACACCCAATTCATTCACAATAATGGGCCGTCAGCCCAAAGAAGAGCAGTTGGTGTTCAAACTGCCGACCCTTCTATAATTCCTCAAACTAGGATTTGATAGTTCACATCCTACGGATGTGTTTAATTTATGGTATTATATGAGTTTAAAAATATGATAAAAAATTATATGATGTTTAGTTGATAAATTTAAATATAATTGAGATTACA…	NA	NA	NA	NA	NA	NA	NA	NA	NA	NA	NA	NA	DI	NA	NA	NA	NA	NA	NA	DI	NA	NA	NA	NA	NA	DI	NA	NA
CM007989.1	2908280	2908855	-	CUFF.945	3.46303	CM007989.1	2910573	2914709	-	CUFF.946	15.3959	2908856	2910572	4.44578	PAR.DS	ID502	ALT1	N	LOW		TGTTTTCCTGATCATCGAGGACTCTTGAAGGCATGTTTCTGCACACAGACGCAGATGAGGAGGTTTTGTGAAGACTGGGATCCCAGTCCCAGTCTTGTTTATATAGAAAGAAATACTTGTTTTCATTCTCTTTTTAATACGGATTTTGTTGTACATAACCAGTGGCTGAATATAGTATAATCCAATGTAATACTGCCTCCTAATGAACAAAAAAAATTTAAAAATTAATATTTTTTAAAAAATTATATATTTTTGCTCATGAACTGATCATCCCTCTCTTCGCCAAGAGAGTAAAAGACCAAAGAGCCCTTGCCCTTTCGAGCTCCTGAAAAAACCTGGTGTTGTATTTTTGCCATTGAAACTCGTGAGCTGCCTACCAAGAACAAAAACGGGACAGAA…	NA	NA	NA	NA	NA	NA	NA	NA	NA	NA	NA	NA	DI	NA	NA	NA	NA	NA	NA	DI	NA	NA	NA	NA	NA	DI	NA	NA
CM007989.1	2910573	2914709	-	CUFF.946	15.3959	CM007989.1	2914802	2916211	+	CUFF.947	17.3624	2914710	2914801	1.12773	DIV.DS	ID503	ALT2	Y	LOW		TTTACAAATTGATGAAAAGATTTATAAAAGGAGTGATATTTAATCCCTCATTAGAATTTAGTTTAAATGCAGACATTGTATTTAAAAATCA	NA	NA	NA	NA	NA	NA	NA	NA	NA	NA	NA	NA	DI	NA	NA	NA	NA	NA	NA	DI	NA	NA	NA	NA	NA	DI	NA	NA
CM007989.1	2914802	2916211	+	CUFF.947	17.3624	CM007989.1	2916705	2919884	+	CUFF.948	6.83311	2916212	2916704	2.54092	PAR.US	ID504	ALT1	Y	LOW		CCATTTGCTCCTATGGTGGTCATGGTAATTCGAGCGAGATTATCCTTGATCAGAATGCTTAAATCTGCTAATCTTGTTTGTTTTGATTGCAGGCATCCATTGATTCTGAAGGCTTTGGTCCCATATCTTGGTGGGTGTGATCAGACTGTAGATATGCTTAGGCGCATGTTAGATAGAATCAGCAGGGAGGAGAGATGTGGTCATTTTCTAACATCATTACACTGTAATTTAGTTACAGAGTGGTCTTCAGTATTCATTGTTGTGGTTCAAACATAAGTTGTTCGAATGCTTATTGTAAGGAATAGAAGTATACTTAAAAATGTCGCATGATTTGTTTTTAAATATAATTAATTAATTTTCAGAATTAAGCAGCAAATTGAAAATGGAAATTGCGAGCGT…	NA	NA	NA	NA	NA	NA	NA	NA	NA	NA	NA	NA	DI	NA	NA	NA	NA	NA	NA	DI	NA	NA	NA	NA	NA	DI	NA	NA
CM007989.1	2916705	2919884	+	CUFF.948	6.83311	CM007989.1	2923385	2929570	+	CUFF.949	3.65331	2919885	2923384	1.87039	PAR.US	ID505	ALT1	N	LOW		TAGTTAGAATCCTTAGGCCAGATCCAAGTGGAATGTGGTTCTGAGGATTGGATTCTCTGCCTGACTGCAGCCAAGAGATTCAACTATGATTTGGCACATCACAAAATGAATGGAAACTGGAAAAGTGCTGCCGAAAAATACCCAAGAGATGTTACCAACAAAACCATGTTAGAAAATGACAATAAAATATGATGATTGAAACGTTTATGTCTGTAGGTCAACTCATGAACCAATGTGTTTCGCTCGTGCGCCTGTCCCAATAAAACTCCTCACATTAGCAACATTTTTGTGACACTTTCCTTTTCCACCATCCTCCTCCCCCGTGACCGCGCCGCCATGGAAGTGACACTGCCGGCCTCCTGCAAGTCCCGCCTCCCCCGCCGTGTTGCGGTGCGGCCG…	NA	NA	NA	NA	NA	NA	NA	NA	NA	NA	NA	NA	DI	NA	NA	NA	NA	NA	NA	DI	NA	NA	NA	NA	NA	DI	NA	NA
CM007989.1	2938463	2940956	-	CUFF.952	4.40684	CM007989.1	2941302	2945277	+	CUFF.953	14.0373	2940957	2941301	3.18534	DIV.DS	ID506	DIVERGENT	Y	LOW		GCAACACCCAGAAAGAGCGATTGTATTGCAGCCCTATCACGTAGCAAGGCTGAAGCAACTCAGATTAGAAAGACTGGCAAACCTCAGCCTTAATGCAGGAAATTTGCAAATCCCCTCACAGCTAAATCATCCTTTTGGGCTTCTAGGGTATACGCCAATAGTGAATACCAGAACCGGTCATGTATTTTCCGGGTTAAATTCCGGTTCAACTTGTCAAGCTGAAAGGAGACGGTTTTTTCATTTGTCTGTCTATGGCGGTTCAAGAGAAAGATTCCTTTTTTATGGGAATGGAGTGCGGTAAAAAAATCTATCGGGAACTGTAAATTGTGGAATGGGATAAGCAT	NA	NA	NA	NA	NA	NA	NA	NA	NA	NA	NA	NA	DI	NA	NA	NA	NA	NA	NA	DI	NA	NA	NA	NA	NA	DI	NA	NA
CM007989.1	2941302	2945277	+	CUFF.953	14.0373	CM007989.1	2945559	2946168	-	CUFF.954	46.9707	2945278	2945558	3.34614	CON.DS	ID507	CONVERGENT	Y	LOW		CGAACTGGCCATCTGGGTGTGACGGAACATCATACGGCATACCAAATGTAGATTTGTGTCGTGTCACGAGAACAAAGAGCAGACTATATAAGAGCGTTCTTTCTCAACTTTTCATTTTCGGATGTTAGAATACACCCTACACAGCAACTTAATCATACATCCATCACCGATGCTGCAGCATTGAAATATGGACAGAGAGAGAACACAGCATGCCACGTTCAGGAATCAAAACCAGAGTAGATCCCATTTTCCCTTAGCAATCTCTTCTCTTCTTCAACGT	NA	NA	NA	NA	NA	NA	NA	NA	NA	NA	NA	NA	NA	NA	NA	NA	NA	NA	NA	DI	NA	NA	NA	NA	NA	DI	NA	NA
CM007989.1	2945559	2946168	-	CUFF.954	46.9707	CM007989.1	2949939	2957852	+	CUFF.956	27.4124	2946169	2949938	1.71349	DIV.US	ID508	DIVERGENT	N	LOW		TTTCACTGGGCGGTTAATTATCGTTACTGTTGACATAAATAGCTATTCACTGAGGGCATTTCTGTCAGTCCACTCTCACAAAGAAAAGAAACGTTGTGTAATAAAATAAAATTTGTGCAAGCACGATCTCAGATTTATCTGCGTTCTGTTAAGTTTTTGTTCATGAAAACAGGAATTGACTGTTTTGCCCACGTATAGGGAATCCCGATATTATTTAAACCAATATTATCTTCCATTAATTATCCTTCGTTCATATATTCACAGTGTTTTATTTCAATCAAACGCTAATCTCAGGAAGAGTTCCCTTTTCCAGATGTGCCTCTCCGCCGCCGATCTTCCCTAGCAGCGGTCCCAAATCTCTCTTATGCACCTGCATTTTCAGCCCATTCTTCATGAACA…	NA	NA	NA	NA	NA	NA	NA	NA	NA	NA	NA	NA	NA	NA	NA	NA	NA	NA	NA	DI	NA	NA	NA	NA	NA	DI	NA	NA
CM007989.1	2949939	2957852	+	CUFF.956	27.4124	CM007989.1	2958022	2958916	+	CUFF.957	226.065	2957853	2958021	8.24683	PAR.DS	ID509	ALT3	Y	LOW		CACCAGAGCAAGATCTTCCAAAAACTGCCCATGCAATGTACTCTCTGAAAGCTGCTATGAAATGGGATGAAGATGTAAGATGCAATGCATTACTTTTTGTGAAGAAATTATTCAAAGAAAGATAATGAGTTAATTTGGCTACTATTTATGTGCAGGTCTTCGGTCTAG	NA	NA	NA	NA	NA	NA	NA	NA	NA	NA	NA	NA	NA	NA	NA	NA	NA	NA	NA	DI	NA	NA	NA	NA	NA	DI	NA	NA
CM007989.1	2958022	2958916	+	CUFF.957	226.065	CM007989.1	2959337	2961277	+	CUFF.958	44.5924	2958917	2959336	5.06959	PAR.US	ID510	ALT1	Y	LOW		GGTCCAATGGCCCATCCTGTTCGACCTCATTCTTATATCAAGGTCACAATTTTCTCTGTCCATTTCTCTCTTTCCAAACATTGCGCAATATATCAGATGGTTTTCCTGTAGCATGTTGAATCAATTTGTCAAATCTGACTGATATTAATTTTTTCATGCTTTCTCCTTTCAAAGATGGATAACTTCTACACAGGTCAGTCCCCTGCTTCTCATACATTCTGTTGAATCCAAGTCCATAATTCTTTTAAATCTGCTAATGTCTTATTTGTTAATGATTTTGACATGCATCCTGCAACCACTCCATAACACTCAGTGACGGTAAGCCTTCAAATTATTGATCTTCTTCGTATGTTTTTATCTTATCCATCTTGAGATGAACTAATAATCGTTTTTTTATTT…	NA	NA	NA	NA	NA	NA	NA	NA	NA	NA	NA	NA	NA	NA	NA	NA	NA	NA	NA	DI	NA	NA	NA	NA	NA	DI	NA	NA
CM007989.1	2959337	2961277	+	CUFF.958	44.5924	CM007989.1	2961413	2965184	+	CUFF.959	10.0111	2961278	2961412	4.4543	PAR.US	ID511	ALT1	Y	LOW		ACTCTTGTTTGCAAGGTATCTAAGCCCTCTTTTCATTACTGTCATCTGATGCGTATATGGGTCGTGTGTGCAGTATATCTTGGCTCTCTTGATGACCCAGAAACAATCGAGCTCGCATTACATGAATACAGAAC	NA	NA	NA	NA	NA	NA	NA	NA	NA	NA	NA	NA	NA	NA	NA	NA	NA	NA	NA	DI	NA	NA	NA	NA	NA	DI	NA	NA
CM007989.1	2967562	2968926	-	CUFF.962	8.19042	CM007989.1	2969159	2972493	+	CUFF.963	2.96971	2968927	2969158	2.75799	DIV.US	ID512	DIVERGENT	Y	LOW		CATTCACTGAATATTAAAAAAAAAGAAAAATCCTAACAATATACGACATGGAAGAACAGAACCCTTACCGAAGGTCCAAAACCAGAACACGTTAGGCTTTAAGGCCCAATTATGCCATTTGGAAATATGGCCCGGCCCAAATATGTAGATTGGAAAATGACGGCCCGGTTAGTTTGTAGCATTTGATGAGTGACATTTTTTTCTTGTTTTTTTTGTTTGGTTTTTGGAAGA	NA	NA	NA	NA	IV	NA	NA	NA	NA	NA	NA	NA	NA	NA	NA	NA	NA	NA	NA	NA	NA	NA	NA	NA	NA	NA	NA	NA
CM007989.1	2969159	2972493	+	CUFF.963	2.96971	CM007989.1	2974755	2977319	-	CUFF.965	18.4891	2972494	2974754	6.2259	CON.DS	ID513	CONVERGENT	N	LOW		CAACCGGTTCCTGTTTCTCTGTCGATAACACGTACACTTGTGAAAAAATTCATATAAGTTGGATTTGACCTTTTTGTTGTGTATCTGATTGTTTCCTCCATGTCCAGTTCACTCTACACAGGACTGAAGACATGAGGTGGGAATGGCCAAAAGAGGATTAGCTCTGCAACAAACCAAACCAAAGTGCTCCTCCATGTCCAGTTCACCATCACCAACAGCTTCCCAATCAAAGCAATGCACCATCTGAGCTACCACCAGACGCACCAGAAGCAGCCCCAGCTGCATCCCAGGGCACTCCCTTCTCCCTGAACCAAAAGCCAGCACCTCAAAATCCTTCCCCACTTCACCACCACTACTCCAAAATCTTTCAGGCCAAAACCTCTCGGCTTCTGGCCACAC…	NA	NA	NA	NA	IV	NA	NA	NA	NA	NA	NA	NA	NA	NA	NA	NA	NA	NA	NA	NA	NA	NA	NA	NA	NA	NA	NA	NA
CM007989.1	2977812	2980352	-	CUFF.966	26.3512	CM007989.1	2980495	2981410	-	CUFF.967	1.34764	2980353	2980494	19.5536	PAR.US	ID514	ALT3	Y	HIGH		CATCAACCACTAGCTGACAAGTTAAGCCCATGTTTCCTTCTTAAGGCCAAACAAGAAAATAAACTGGAACCCAATCCAAATAATATCTACGAACACATTGATACTCATGCAGACATGGACCAAGATTTAGGACCAAAGATG	NA	NA	NA	NA	NA	NA	NA	NA	NA	NA	NA	NA	NA	NA	NA	NA	NA	NA	NA	NA	NA	NA	NA	NA	NA	NA	NA	NA
CM007989.1	2980495	2981410	-	CUFF.967	1.34764	CM007989.1	2981726	2985418	-	CUFF.968	59.6553	2981411	2981725	44.2665	PAR.DS	ID515	ALT1	Y	HIGH		TACCAGAAGGATCTTAATCAAAATCGAAGTACCCAACGGAATGGTAAGAGATGATGAGTTGGAAGTTGGACGAGGCCGTGAAGTCCGATTACTCTTTCATCATCAGGGAAGGAGATGACGGTCTAACCCCCACCTGATAGGCAACTTTCGGCGTCAACCGGGGACAATAATGTCATTTCACCGTACCAACTAATCAGCATCAACTTCCAAATATCTCATCACCCATCTGCTGAGTCCCAGCTCCCCTGCGTCCGATTTGCAGCTGAATTGTTTGACGAATACTTCATGCTCTCTTTTTCTATGTAAGTTTTTTC	NA	NA	NA	NA	NA	NA	NA	NA	NA	NA	NA	NA	NA	NA	NA	NA	NA	NA	NA	NA	NA	NA	NA	NA	NA	NA	NA	NA
CM007989.1	2981726	2985418	-	CUFF.968	59.6553	CM007989.1	2985580	2987435	-	CUFF.969	25.453	2985419	2985579	2.34374	PAR.US	ID516	ALT3	Y	LOW		ATGGCCCATAAGCTTCCGCCTTCCAGAATCATATATTCCTGTGACTCTCAGCTGCCTCAAGTTTGTAATAAAATATTTCAGACGATGTTTGACACTTTTGTCGTCATGTTTCATAGTAGTGTTTTCGTTTTTGCCTCATAATTCCTTACATGTTCCCAAA	NA	NA	NA	NA	NA	NA	NA	NA	NA	NA	NA	NA	NA	NA	NA	NA	NA	NA	NA	NA	NA	NA	NA	NA	NA	NA	NA	NA
CM007989.1	2985580	2988785	+	CUFF.970	8.15146	CM007989.1	2989340	2994720	+	CUFF.971	18.9989	2988786	2989339	2.33073	PAR.DS	ID517	ALT3	Y	LOW		TTCACTACTAGAGGAAACTCATTTTCATCTAGATTAACGTGTGCAATAACACCGGTGAAAATATGGGAGACATTTGTCTGTGCTCAATTTTTATGGCGGTTGCCTTCTCCAGGGTCTAGACTCTAGCTCGGGCAGCCTCATCGAGGAAAGATGGAGATGTGCATTGTTAGAATATATATTTTATTGTTAAGAAGCCGCAATCAAACAGGAAGCCGAATTTAAAATTCCTGAAAGTATACTTGGTAAAATGATGCTGAAGGCGTCTATCCAGTACGATTGACTTCTCCACTTTGAAGATTTCGACAGTTCTGGATTGAGAAGTGAGAAGGGAATCTGCGGGAACTTCTGAGCTGATTTGTGGAGTTGTAAAGGTGAAATCTTGGTTGTTTGAAAAACCAG…	NA	NA	NA	NA	NA	NA	NA	NA	NA	NA	NA	NA	NA	NA	NA	NA	NA	NA	NA	NA	NA	NA	NA	NA	NA	NA	NA	NA
CM007989.1	2989340	2994720	+	CUFF.971	18.9989	CM007989.1	2994991	2996954	-	CUFF.972	8.60899	2994721	2994990	2.20686	CON.US	ID518	CONVERGENT	Y	LOW		GGAAAATCGGGTTTACAAATAGCTTTACTGTGTAAGATTATATCAACTTTTGACTATAACCCATTGCATACAAAAGGAACTGCAAAGTTCAGTTCATTCCCAAATGAAGAATGGTTACATGCTCAAGATCATATACTTGAAAATAGGAAATAACTGCTGATAACCAAATGACTGCATTCATTTATTCATTCTTTGGGGTGTAGCCTGATCTTCTCAAGGTTTTCACAATTCCTCTAGCGATCTTCCAAAACCAGAAAATATTCATCATA	NA	NA	IV	DI	NA	DI	NA	NA	NA	NA	IV	HI	NA	NA	NA	NA	NA	NA	NA	NA	NA	NA	NA	NA	NA	NA	NA	NA
CM007989.1	2994991	2996954	-	CUFF.972	8.60899	CM007989.1	2997196	2999124	+	CUFF.974	7.42053	2996955	2997195	1.16016	DIV.US	ID519	ALT2	Y	LOW		CTCTAACCTAAAGAACAAGGCAACCGTCGTCACTTTTACCATTATTTTATTCCAAACCAAGTACAGTCCAAGCAGTCCTATTCTTATCTTGGTCAAAGATGCTATGAAAGCCTTTCAGGCCTCTCATTTTCCATTATCTTGTTCCAAGCCATAACAATCACAACGTGAGTTTTTAAATCGAGCATTTGCCATCTCATTTTCCATTCTGATCAGAAGAAGTTCACCAATCTAGTGTTTTAG	NA	NA	NA	NA	NA	NA	NA	NA	NA	NA	NA	NA	NA	NA	NA	NA	NA	NA	NA	NA	NA	NA	NA	NA	NA	NA	NA	NA
CM007989.1	3004460	3005215	+	CUFF.976	4.80955	CM007989.1	3006366	3009571	+	CUFF.977	16.0503	3005216	3006365	3.33717	PAR.DS	ID520	ALT3	N	LOW		TCCTGCTGACATTTCCTGATTGAGCTTGGAGCTTTCTTCCCCTGGATGCTCTGGTTCTGCAGGCCATCAGCGGCGAGGCTAGTTCACCAAGGTTCATGTTAGCACCTGCTGTCTACGTATTCCTACTACTGAGTTATGCAGATGTACAGCAAACGCAAGCGTTCAATATTACAGAACAAACGTGCTACTCTACACCAAGAGCAAAATCAGCGGTTTTATCAAGCGGCAGTAGTAATAGGGATAAAAGCACCACCTGAAGCCGAAGCCTCGTTTCTTATAATATAACTTATTATAACTTAAAAAAATCGAATGATTTATCCCAAATCTATATTTTTAGACAAAATTAACTGTTAACTTTGTAATAAAGGGACTTTGAATCGAATTTATTGAAGGAATTTT…	NA	NA	NA	NA	NA	NA	NA	NA	NA	NA	NA	NA	NA	NA	NA	NA	NA	NA	NA	NA	NA	NA	NA	NA	NA	NA	NA	NA
CM007989.1	3006366	3009571	+	CUFF.977	16.0503	CM007989.1	3010054	3011851	+	CUFF.978	72.0564	3009572	3010053	4.48942	PAR.DS	ID521	ALT3	Y	LOW		AGTGACAGCGAATGACGATCGAATTCGTCCTAATGTAGCTGATTGTGCTTGTTGCGATCATCAGTCCGGCTTCTTCCTTGGCAAAAAAGGAGCTTACCCCCGTGTAACCTGTACTTCATAGCCTGAGATACTGTGTTCCCCGTTACCACCATTGTTTTAAACTCCGGCGGGATTCTGCCTGAATCTCATGTTTTATCTCGGCTGTATCAGTGACCGGAGAAAAAGATACTTCTATCAAAATTCAGCTTTAAATCGGGTTTCCAGACAGATTGTATGTCATTGGGTTTGTAATAAAAAAGAATGCTTGAAATTGACTATTGTCCAGAAATTTCGTATTTTTCTCAAATCCAGAATTCGAAATTTTTTTTACATTTAAATAAAATCTAAGAGCAGTTGGGC…	NA	NA	NA	NA	NA	NA	NA	NA	NA	NA	NA	NA	NA	NA	NA	NA	NA	NA	NA	NA	NA	NA	NA	NA	NA	NA	NA	NA
CM007989.1	3011750	3012866	-	CUFF.979	206.957	CM007989.1	3013398	3016295	-	CUFF.980	6.40143	3012867	3013397	32.3298	PAR.US	ID522	ALT3	Y	HIGH		GTAGGGGTCAGAACGAAATAAAAAAGAATTCCGGGGTCTATTTTCAACAAAACTTCATATATATATATATATCCAAATGTCAATAACCATACTAAATATTGTACCTTTAGATCATCTAAATTTCACAGTTTTACTTTCTTAACTTTCGAAAAAAATGTCTTATTTAAAATTACGAGAATCCCTCTATTTAAATGTATCCCTTATTTCATCCATAATCAATATTATATATCATCACTAAACCCGTTTATATATATTTCTACTTTTTTCTTATAAAAAATAGATGCAAACCAAATTATTTTTATTTTGGCACATGCAAATTATACAACTTTTCATTATATTTTTCTCCACATTCAATTTTAAAGTTGTATTGCGGGCTATGTGAACTTCCATCCCAATGTG…	NA	NA	NA	NA	NA	NA	NA	NA	NA	NA	NA	NA	NA	NA	NA	NA	NA	NA	NA	NA	NA	NA	NA	NA	NA	NA	NA	NA
CM007989.1	3013398	3016295	-	CUFF.980	6.40143	CM007989.1	3019489	3023320	-	CUFF.981	16.1277	3016296	3019488	2.51939	PAR.DS	ID523	ALT1	N	LOW		CGAAGGCGAAATCCAATCAACCCAAACGGCGTCTAAATGCTATAAAATATATAGCTTTTTTTCCTTGAATAAAAACACAATATATTTTAACATTCAATAAAATGGAATAAATAAGAAATTACATATTTAATAATATTGGCTATACATTATGCCAATAAAATATGAAATTATGATGTAAATTTTATACACCAGTAAATTGTACCAAAAAACTCCAATAATTAACATTTTAATAAATAAATTACGTATTTTGTTTCCATTGGCAAAATTTGATATATAGAACATAATTAGTATTCGTATATTTAAACACCGGAAATAATTAATCTCCCATTATTTAAAAATTCCATACAGTGACTTGGAGCTTACTTTTTTAAAAAAATCAAATAATTGAAAACTATTTAT…	NA	NA	NA	NA	NA	NA	NA	NA	NA	NA	NA	NA	NA	NA	NA	NA	NA	NA	NA	NA	NA	NA	NA	NA	NA	NA	NA	NA
CM007989.1	3019489	3023320	-	CUFF.981	16.1277	CM007989.1	3024037	3027349	+	CUFF.982	1.88596	3023321	3024036	8.55144	DIV.US	ID524	DIVERGENT	Y	LOW		GTTAGAGCACTCCCTGGGCTCTACGCATATATTATATATTTTAATAAATCACAAAAAAAGATTCCTGTTTATCTATTTCTCATATTAAAGAAAAATAATTATTTAATTTGATTTTATTGGCCAATAGAATAATTTTACTGCTACCCCAATTTCATTTCTAAATTTACTCCCTTAAAAAATTTATTAAAAATGATGCTGCTTTGTTGCAAAATATGGATGCATTCACTCTCTCTCTCTATATATTATATTATATATATTTTTATATTTTTTAATTATAAATATAATGGGTCAACCTGGCCCAAGAGAATAATTAATGTAATTGAGCCGGACTGGCCCGCTTCCGCCCCGCCGTTGGGCCCGGATTCAGCCAACACGTGCTCTGTTTATCATTAAAAAAAC…	NA	NA	NA	NA	NA	NA	NA	NA	NA	NA	NA	NA	NA	NA	NA	NA	NA	NA	NA	NA	NA	NA	NA	NA	NA	NA	NA	NA
CM007989.1	3025136	3027349	-	CUFF.983	9.11718	CM007989.1	3027447	3030758	+	CUFF.984	68.0369	3027350	3027446	7.46249	DIV.DS	ID525	DIVERGENT	Y	LOW		CTAGACCCAATTGAGTAGCAAACGACAGCTCAGCAGTCCAAAGTTAACAAAAATCTCCTTCGGAAGGCCTATAAACTTGGAAACCCTACGACTTCT	NA	NA	NA	NA	NA	NA	NA	NA	NA	NA	NA	NA	NA	NA	NA	NA	NA	NA	NA	NA	NA	NA	NA	NA	NA	NA	NA	NA
CM007989.1	3027447	3030758	+	CUFF.984	68.0369	CM007989.1	3031991	3033831	+	CUFF.985	3.51465	3030759	3031990	19.358	PAR.US	ID526	ALT1	N	HIGH		ACCGTAGGGACGGTGGCCGGAGGTTCTCCGGTGGCAGGGGCGGCAGAGGCGGAGGTGGCCGGGGCGGAAACAACCGCAGATGGTGAATGGCCCCGTCCCCCCTGCGCTACAATTTTGGCTTCTTCTAATGGCGCCTGAATTTGGCAGACTCTACCCTCTTTGTGCTCGTTTATTTATTTATTGTAGCAGTTCGATTTATGAAACAAGACAGATTCCTATCCATTGAAGTCCTCGTCCTTGAATCAACTACCATTCTTGCTCTTTCTCGTACCGGAACAACCGCCCGTCCGCCACGTGTATCCTCCTTTTCCAGCAACCCGAGTGCGGTGCAGCCAGTTCGTGATGCACCCGCCCACACGTGATTCCTGCTCCACTCCCGGGGCCCCATCGTCGTGGTCA…	NA	NA	NA	NA	NA	NA	NA	NA	NA	NA	NA	NA	NA	NA	NA	NA	NA	NA	NA	NA	NA	NA	NA	NA	NA	NA	NA	NA
CM007989.1	3039391	3041504	+	CUFF.988	0.785365	CM007989.1	3044154	3047290	-	CUFF.991	114.976	3041505	3044153	146.398	CON.DS	ID527	CONVERGENT	N	HIGH		AAACTACAGTGATGGAAACCTTGTTGCCTCATTGTTAGCTCAACGGATGGGCATCACACAGGTGAGTATCAGTGTATTTCTATTCCGGATGCTTTCGCTCAAGATCAGCTTAACCATGTGCTTGTTACCAGTGTACTATCGCTCATGCCCTGGAGAAGACAAAGTATCCTGACTCAGACATATACTGGAAGAGATACGAGGATAAGTACCACTTCTCTTGCCAGTTCACTGCTGATCTACTTTCCATGAACCATTCGGATTTTATAATCACCAGCACTTATCAGGAGATTGCAGGAACGTGGGTACCCCATGCTTTTGCTTCATAGCTTGAAACTGCTGAGTTCGAATTGCTTGCCTTTTTTTTACCAGGAAGAGTTCGGTTGGTCAGTATGAGAGTCA…	NA	NA	NA	NA	NA	NA	NA	NA	NA	NA	NA	NA	NA	NA	NA	NA	DI	NA	NA	NA	NA	NA	NA	NA	NA	NA	NA	NA
CM007989.1	3044154	3045899	+	CUFF.990	75.1278	CM007989.1	3047906	3048707	-	CUFF.992	232.126	3045900	3047905	3.08975	CON.DS	ID528	CONVERGENT	N	LOW		TGAGACTACACTGAAGAACAAGCACGCCCACTTTTCTCGTTTGGTTGCCGTCGATTTTTCGACCATGTCAAGTTTTTGTATCCTAATAAAACTGAAATTGCACTCTTCGTCCCCTTGGAGGGTTGATAATTTTTTTTATAACTACAATACAGAGCAAATCTCATGTGTCAATTAACACTGCAATTTCAGGATTTGAATGAAACATGTCTTCATAAAAGTGATGTTGCAAGGAAATAAGTAACGAAACACAACATTGTCTAGAATCAAAATGCAACATACGGTTTCAATGAGAAGAGGATATTCTGGAGCACAAAAAAAGCAGAGTAACAAGAGACGAGGCACCGCGGTGTGGAAGTTTAATCTTCTTCCTCTCCCTCCTGCTCAGCGATGTTGAAGTAC…	NA	NA	NA	NA	NA	NA	NA	NA	NA	NA	NA	NA	NA	NA	NA	NA	DI	NA	NA	NA	NA	NA	NA	NA	NA	NA	NA	NA
CM007989.1	3047906	3048707	-	CUFF.992	232.126	CM007989.1	3049065	3051390	-	CUFF.993	8.45981	3048708	3049064	27.4387	PAR.US	ID529	ALT3	Y	HIGH		TCTACAACTGAAAATGCAGCGACTCTGCTACCATTATAATGGTGCAAAAAGCCCCAGGGGCTTGTGGAACACGTCACTTGTCATCTAATCTCTAGCGTGTAAAGGCTCCATGACGAGAACAAAGAACAGATTCCTCCATATATTCCTGACCGTTGAGCGCAAATTATGATTTATTCCCGGGGCGAACTGTACACTCCAGTGACCGATATATCCTTCCTCCCCGCGACGCATTCGCCTATTCAGGACAGGGTCAAAATCGGAATCGAAAGCAAGAGTCGTGGGGAACGGGCGTACGATCCGATCCTTCTTTCCAGATCACACCACTATTCATTCACGCTTTCAGCAAAGCTTTCTGC	NA	NA	NA	NA	NA	NA	NA	NA	NA	NA	NA	NA	NA	NA	NA	NA	DI	NA	NA	NA	NA	NA	NA	NA	NA	NA	NA	NA
CM007989.1	3049065	3051390	-	CUFF.993	8.45981	CM007989.1	3051645	3053098	-	CUFF.994	80.6062	3051391	3051644	9.52814	PAR.DS	ID530	ALT1	Y	LOW		ATTCATAGCGGTAAACGTACAGCAGCCCCATGTAAAAGTAAAACTAAGCGAGAGCCCAAAATGGGCCTAGCCTCCGAGGCTTCCAGACAGTACGGCTCTCTTGCAGTACTGTGAGCAACAGCTCTCGTCATCACAAGCTTCTGCAACGAAACGGAAGTGGTACTTGCAAATATGCCTCTGATTCGTAAACATAGCTAGCTGGGTGGTAATCGGATCGAAAACGACGATTAAGTAGATGTAAAAGGAGTCAGTG	NA	NA	NA	NA	NA	NA	NA	NA	NA	NA	NA	NA	NA	NA	NA	NA	DI	NA	NA	NA	NA	NA	NA	NA	NA	NA	NA	NA
CM007989.1	3051645	3053098	-	CUFF.994	80.6062	CM007989.1	3053472	3057773	-	CUFF.995	2.05609	3053099	3053471	39.2037	PAR.US	ID531	ALT3	Y	HIGH		TCCAACGTTGTTTTGTAGTTACGTAGCTGGTGACGTATATAGCAAAATCAAAATCAAATAATTAAGTTAATAATTGTTGTTATAATACATATCATAATCAACATTATTATGTAAAAATCCATGTAATAATATTTTTTAATCTTAAAATTAATTTATTATTATATTATATTTTTTATTAGATATTTTTATTATTAAATTAACAATTTTTTGATTGATCACATAAAATGATTATAATTTAAACTCTTTTAATTTTAGAATTCATACCAAATAAATTTCATCGTATTCAAAAAAGATCTCAAACTAACACGACCAACATTGAGCAGTGTTTCCAAAAGTGGATCAATAACATTTTACAGCACAGAAGAAAAAAGT	NA	NA	NA	NA	NA	NA	NA	NA	NA	NA	NA	NA	NA	NA	NA	NA	DI	NA	NA	NA	NA	NA	NA	NA	NA	NA	NA	NA
CM007989.1	3059824	3062022	+	CUFF.997	3.84477	CM007989.1	3062192	3064994	+	CUFF.998	11.4539	3062023	3062191	2.97908	PAR.DS	ID532	ALT3	Y	LOW		TACTGATATATATATGTTATTATTTTAGTATTATTTTATATATTAAATACGAAAATTTATTATAAAGTTTAATGAAGAGGTCATATTATGATAATAATTATCCACTGAATGGCTAATATTCTTTAAATAATTTATCTTTCAAAAGGCAATGGTGCAATTTCCTCAGTT	NA	NA	NA	NA	NA	NA	NA	NA	NA	NA	NA	NA	NA	NA	NA	NA	DI	NA	NA	NA	NA	NA	NA	NA	NA	NA	NA	NA
CM007989.1	3062192	3064994	+	CUFF.998	11.4539	CM007989.1	3066975	3068973	-	CUFF.1002	17.6027	3064995	3066974	1.53684	CON.DS	ID533	CONVERGENT	N	LOW		ACATGATGGTTTTCTTGAACTGATTAACTAAACCTAGGCCTGATTAGTGCTAAGCCTACTTAATCATCTTCTGATTTTTCAATCCATCATTGATCATTAGCCCCTACTTGGGCTCCTTGTCCGAACATCTCCATGTTTCCCTAAGCATGGCAAGATATCACCCTCAATTTCATCCATTACTGATGGGACATTGAGCTAGTGGAAGTCCATGGAGTCATCCATTTCCACAACTTTCAAGGCGATCACCATAGAAACTCAAGATCAAATAAACCAGGTGACTGCATGAAGCCCTCAACTGTATATTTTCAGGACTTATAAGGTGATCAAGCTACAAACTCTTAAGTGAAATGATCCATCATTTTAGAAACTCTGGTTCTGTTTCTATAATTTGACCGTGTG…	NA	NA	NA	NA	NA	NA	NA	NA	NA	NA	NA	NA	NA	NA	NA	NA	NA	NA	NA	NA	NA	NA	NA	NA	NA	NA	NA	NA
CM007989.1	3066975	3068973	-	CUFF.1002	17.6027	CM007989.1	3069047	3070201	-	CUFF.1003	9.90797	3068974	3069046	1.77662	PAR.US	ID534	ALT3	Y	LOW		TGATCAGAAGGGTTTTTTGCACCAGGAAACTTTCCATTTTGACCAATGTGGCCATTAAAACCAGATATATTA	NA	NA	NA	NA	NA	NA	NA	NA	NA	NA	NA	NA	NA	NA	NA	NA	DI	HI	DI	NA	HI	NA	NA	NA	NA	NA	NA	DI
CM007989.1	3069047	3070201	-	CUFF.1003	9.90797	CM007989.1	3070329	3070698	-	CUFF.1004	54.6301	3070202	3070328	5.51375	PAR.DS	ID535	ALT1	Y	LOW		GCTAACAGTTGGTTTCACAACAATGCTTGGGTGCTCCTGATCTTGATATCCAGCAGCAATTTCCATCTGTTTTACTTCAGAAATTGGGGCAGGAACTGCCACAGCAGGCTGGTAAAGGGATCTCAA	NA	NA	NA	NA	NA	NA	NA	NA	NA	NA	NA	NA	NA	NA	NA	NA	NA	NA	NA	NA	NA	NA	NA	NA	NA	NA	NA	NA
CM007989.1	3070329	3070698	-	CUFF.1004	54.6301	CM007989.1	3071241	3073160	-	CUFF.1006	15.0888	3070699	3071240	3.62058	PAR.US	ID536	ALT3	Y	LOW		TTTTTCTTTCGATTGAGGATTCCCAGTACTTTTAATAGTGGATCTCTCATTGGGCATGCTTTGATCTTTGTTAAAGCTGGATTTTACAGAAAGGTGATGATCTTTTGACCTTCCTGCAGATGTCAATTCCCCATTAAGCGATTCAGTGTCATCTTCGTCATCATCATCAAATTCCTCCTCTCCGAAGAAATCCTTGTATCTGTTAGCTGGTTTTTCATTTTCCTTCTTTGGGTCATGTAAATCATTTTTACTATCACCAAAGCGAGCATCCACCAGCTTTTCATGTTTATAAGCCACGGACAACCCTACTGCTGATTCGTCTTTTCTAGAACATGCTCCTTGAGAACCTGCAGACTGAATTATCTTAAGCTTTTTGTTGTCGCTGTTAGTTGATAGTTC…	NA	NA	NA	NA	NA	NA	NA	NA	NA	NA	NA	NA	NA	NA	NA	NA	NA	NA	NA	NA	NA	NA	NA	NA	NA	NA	NA	NA
CM007989.1	3071241	3073160	-	CUFF.1006	15.0888	CM007989.1	3074286	3082883	-	CUFF.1007	9.11555	3073161	3074285	1.65528	PAR.US	ID537	ALT3	N	LOW		GTTCTCCTGATGCACACCGGCTGCCTTCTCTCCTTTTTCTCATTTCAATTAAATTAAAAAAAAATCATTTCCTTCGCAACCAAATCCAGAATATTCTCTTGGTCACCCATAATGCAATTACGTAATTTTGCAACTAACCTTAGTATTTCATCGTTGGCTCATTTAAAAAAGTGATCATTCGTATAATTTCTTACACAATGAGTTAAAATTTTTACATTAGGAATGATCATTTTTATTACACAATGATGAAAAAATGACCAAATTTCTGATATATTATCACTCCTCACCTTCATCATCATTATTTCCACGTATTTTCGTTCGATTTTTTTCAATATTATTTCTACTTTTGAAAAAAATACATATATTATTTTAGTATGATTGTGGAAAATTCTTTGAATA…	NA	NA	NA	NA	NA	NA	NA	NA	NA	NA	NA	NA	NA	NA	NA	NA	NA	NA	NA	NA	NA	NA	NA	NA	NA	NA	NA	NA
CM007989.1	3087730	3092106	-	CUFF.1009	13.2902	CM007989.1	3092832	3093265	-	CUFF.1010	55.8622	3092107	3092831	4.20326	PAR.DS	ID538	ALT1	Y	LOW		AACATCTCCAAGTCAACCTGTATTGTTTATCTGATTTGATTATGCTTATCAAACACCAAACAGAAATTTTGAATGTAATATACTCCACAAAAAAAAAAAAAAAACCTGTACGATTGACCCATCTTCAGCAATGTGCCGGATGATATTGTTACCAGAGTCCCTGATTAATTTGTTAAGCTGCATTGGACTGAGCTCATGCAACCCTTTCACAGCGGCAATCAAATCAACAGCCTTAACAGAAAATTAAATGTCATTTAGGGCCATAAAGTGTTTGGTAGCAAATCCTAAGTATACCTCAAGATGGCAGAAAAAAAAAACTTCAAGTTCTTAACCTTGTTCCAAATCAACTTCACAACACAATTTCAACTCCAGAGGGAAACATAATGCTTCACTTAGAAG…	NA	NA	NA	NA	NA	NA	NA	NA	NA	NA	NA	NA	NA	NA	NA	NA	NA	NA	NA	NA	NA	NA	NA	NA	NA	NA	NA	NA
CM007989.1	3092832	3093265	-	CUFF.1010	55.8622	CM007989.1	3093399	3095055	+	CUFF.1011	28.8244	3093266	3093398	1.93802	DIV.US	ID539	DIVERGENT	Y	LOW		CCAACATCCCGATTTTCCCATTTCTGCCCTCGTCCATTTTTCTTTTCTTTTTTTTTTTAAAGGGTAATATTTTTAATACCCCTAAAAAATAAAAAAAAAGTAATAAATCAAATCACAAATTATTTTCAAGAA	NA	NA	NA	NA	NA	NA	NA	NA	NA	NA	NA	NA	NA	NA	NA	NA	NA	NA	NA	NA	NA	NA	NA	NA	NA	NA	NA	NA
CM007989.1	3095376	3101137	-	CUFF.1012	24.9192	CM007989.1	3103105	3106378	+	CUFF.1013	11.7731	3101138	3103104	2.11662	DIV.US	ID540	DIVERGENT	N	LOW		TCACAATTCTATCCTCAGTTAAAAATAATAATAATAAATAAAATAAAATAAATAAAGAGCCCAATACCTTGAATAGTTTATTACTCGGTCTTGGGTTGAGCCCAAACTGGACCCGGCCCATTATAATATTTTATTTACGTAAAAAAATGATAAAAAATTCAAGAAACAAACTTCATCATCATAATCTCAACTAATCGCAGTACTTTACTTGAAATCCACGGCATGGGGATAATTAAGCGTTGTGGCGTGACCTCTGTATGGTATTCAAGTTATCATGTCTTGAAGCACAATCTGTCCTTCATGATAACCGTCATTTTTCTCACCCCCTGAACCCAAATCTCTGCTTTCTTCAATCCCACATTCTTCTACTGTAAAAAGATACTGTCTTGAATTGTCTTC…	NA	NA	NA	NA	NA	NA	NA	NA	NA	NA	NA	NA	NA	NA	NA	NA	NA	NA	NA	NA	NA	NA	NA	NA	NA	NA	NA	NA
CM007989.1	3103105	3106378	+	CUFF.1013	11.7731	CM007989.1	3106803	3108874	-	CUFF.1014	2.20584	3106379	3106802	5.33723	CON.US	ID541	CONVERGENT	Y	LOW		GTACTCCAATTTAAGCAGATGAATATATCTGATAGTATTGAATCAGAATATAAAACTATCAAACTAGAGAAGAACATAGAGAACTGAAGCATCACACAGTGATGCTGATTCCTATGCCATTTTCCACATCCATTCCAATGTTGATTTTTTTCGTTGAACAATCGATGGTTATTTCTGGATCACCGCCGCTGACGAGTACCTTTGAATGCAGGGAGATCCTTCGCAAAACACATCGAAGAGATCTCCGCCGCTGACGACGTACTCGAGAAACCCGTCGCCGCTGGCGGCAATGGTATTGTGCATATTTCTCGAATATAAGTTAATTTTTTTAATATCAATTAGCGGGATTTTAATATCCACCATGTTCGGTAGAAAATAAAATGTAATTATATGCCAGTC…	NA	NA	NA	NA	NA	NA	NA	NA	NA	NA	NA	NA	NA	NA	NA	NA	NA	NA	NA	NA	NA	NA	NA	NA	NA	NA	NA	NA
CM007989.1	3106803	3108874	-	CUFF.1014	2.20584	CM007989.1	3109781	3111567	+	CUFF.1016	10.2183	3108875	3109780	4.63238	DIV.DS	ID542	DIVERGENT	Y	LOW		CAGCTTTGTTGCTTTGAGGAAGAAGGTGGAATATATGACAAATATACATACTAAAATATGCCAAAATAATAATATAAAATTAAAAGTCATTCCTAACTCATGTATCGCGCCATTTTTGGGACGATATTGCCCCCACATTGGTAAGTACTCGTTTGGACTTACCAAAGTAATAAAAAGGAAAAAGGATTCCAACTGCCTCCACTCACATTTTAATATTTAAATTTATTTAAATACCTTTTTAAAAAAGTATTATTTATTATTTGCAATATATTCCAATTTTTAAAACAAATATTAAACTTAATTATTAACAGTTAACAAGCTAGATTATCAGTTAACATGGTCATGTGTTTGAGAATTAAATTAGAAATAATTATTTTTCCTTAGAATGAATATAAAAAT…	NA	NA	NA	NA	NA	NA	NA	NA	NA	NA	NA	NA	NA	NA	NA	NA	NA	NA	NA	NA	NA	NA	NA	NA	NA	NA	NA	NA
CM007989.1	3109781	3111567	+	CUFF.1016	10.2183	CM007989.1	3111646	3113409	-	CUFF.1017	18.3767	3111568	3111645	1.79841	CON.DS	ID543	CONVERGENT	Y	LOW		CATGCAGATTCGCTGTTTCGCGGCATTCTGCTTACTCAGATGAGAACCTCAAAAAGAACTTGAAAAATCTTGCATAA	NA	NA	NA	NA	NA	NA	NA	NA	NA	NA	NA	NA	NA	DI	NA	DI	NA	NA	DI	NA	NA	NA	NA	NA	NA	NA	NA	NA
CM007989.1	3111646	3113409	-	CUFF.1017	18.3767	CM007989.1	3115044	3118645	-	CUFF.1020	5.8919	3113410	3115043	3.11897	PAR.US	ID544	ALT3	N	LOW		TTCCGCATCAGGAAATTAGGGTTTTTACATTCACATTAAATTTTGTTTATGTTATTTTTTTGTAATTTTAAAAATACAATATTAATACATAATTTCCACATTTTTTACATCATCAACACAATCTCGTACTGATGTTCATTACACAGAAATATCAGCAACAATGGAGACCTCTTCTTCATGACAAGAAAGAAGGTGTCTAAGCACTCCCCTGATAACTAACTAAACTACGTACTTCAGATGATCATCCAACAGAGGCATCGTACATCACACACATGAAAAGCTAAGAGACATGTGGGGTGTTAAAGGATGAGTGTCTGATCATGGCCTTCCTTCTTCTCTCAATATATGCATCAGACTTCTCGTTTATGTTCGAAATCGCCTGCGGTCGATGGCTCGGCT…	NA	NA	NA	NA	NA	NA	NA	NA	NA	NA	NA	NA	NA	NA	NA	NA	NA	NA	NA	NA	NA	NA	NA	NA	NA	NA	NA	NA
CM007989.1	3132970	3135216	+	CUFF.1026	0.82091	CM007989.1	3145887	3147551	+	CUFF.1032	9.47821	3135217	3145886	11.546	PAR.DS	ID545	ALT3	N	HIGH		CAAGAACCTGAGACTTAGTGTTCCACATCAGTTCTAAAAAATCACGCATGCCATTGCCACGTACGGATAAAAATACAATATTTCTTGTCTGACGCAGGCTATTTTTAGAATGTAAAAATTAATTCGGTAATGGAGAAAACATTGAATTCGGACAGTTGGCAGAACTAACGTTCAGATTTCAGGAGGCAGAAGCACGTGCCTGAAAAAACAACCAGATCCCACCAAGTCTCATAATTGCACAGCGGTGACATGGACCGGTGAGGGCGCTCGTGTACCTCCCCAGGCTCCCACGTGTGCAGTGAGAAATTTGGGGCTCTCATCGTTCCCCGTCACGTGAACACGGCCACCCTGTCGCCCTTCACCGCCATAACTCCACGACACTATTATGTTCGCCGATGC…	NA	NA	NA	NA	NA	NA	NA	NA	NA	NA	NA	NA	NA	NA	NA	NA	NA	NA	NA	NA	NA	NA	NA	NA	NA	NA	NA	NA
CM007989.1	3145887	3147551	+	CUFF.1032	9.47821	CM007989.1	3147945	3152351	-	CUFF.1034	5.64861	3147552	3147944	1.67797	CON.US	ID546	CONVERGENT	Y	LOW		TATCCCAAGCATTGACATTATCCATGATAAATCGCCTGAGTAATCATTATCTTGAATATTAGGAACAAGATTTTTTGGACATGTGGCCCTTGTAATATGATGCATTGTGCTTATCCTGATGTCCTTCAATGTGGGACATCCATTTTAGTACTATTTATGTTTATCAAAACTTGTGTACTCTGTCTGGAGTGGTTAGTTTACACAAGTTTTGTTGCAAGGGGGACAGACAATCTGGGAAGCTTGAGAACTGGTGGGTTGTTGGTGAACTTTGAATTTTTTCTGTATTTAAAGAACTATTATTTATTAAATCCGATAATAAATAAATTAACCTATTGTTAGAGAACTCCCCACTAGTCATTAATGATCGCATTAGGTTCATTCAATGAGGTTTC	NA	NA	NA	NA	NA	NA	NA	NA	NA	IV	NA	NA	NA	NA	NA	DI	NA	NA	NA	NA	NA	IV	NA	NA	NA	NA	NA	NA
CM007989.1	3153456	3154401	-	CUFF.1035	25.4214	CM007989.1	3156875	3158813	+	CUFF.1036	36.6802	3154402	3156874	1.44289	DIV.DS	ID547	ALT2	N	LOW		GGAGCGTTAAAAAGGCAGGAGAAATTATAGCAGAACTGGATGGGGAGTTCGAAGCTCGCGGGGAAAGAGTGACTCATGAGAGAAAAAGTCGTTTTCTTTCAACCTCCTTTTCTTTCTCCATTGTGTTTGTATGCAGAGAACTCAACTTGCTGCACTTACAAGAATTTCCTTTTATCTCCATTATTTTCTGGGTTTTTTCGCTGTAAGATCAAGACGTGGACTTAAGTAAGACAATCACCCAAACTTGGAATAGAAAAATAAAATAACTACTATTATTTTTATTTTTGGAATTGAAAACACAGTGCATAATTATGGCAAGAATGTTATTTTTTACAAAAAATAAAGAACCCTGACAAAGACGGAGAGGGGCGGGGGGGTTAGGGGAATTTAATAGATGGC…	NA	NA	NA	NA	NA	NA	NA	NA	NA	NA	NA	NA	NA	NA	NA	NA	NA	NA	NA	NA	NA	NA	NA	NA	NA	NA	NA	NA
CM007989.1	3156875	3158813	+	CUFF.1036	36.6802	CM007989.1	3166675	3167760	+	CUFF.1039	2.95883	3158814	3166674	12.3969	PAR.US	ID548	ALT1	N	HIGH		TGCTGAAAGCTGAGCCTTTTCATTTTTTGGCCCAGCAGCATTTTTGCACTATTAATCGAGCTTCTTTTCTTCTTGAATAAAGTCAATGAGAAGTAGGCAATGCTCTCATCAGACTCTCTTTCTATGGTGCTTCCTATTTGTGCTAGCTGTAAGCATTAAGCACTGTAGCTTCAGTGCCACTTATTTTGTTCATCTTGATTCATGGGAAGCTTTCCAAGACTTTATACATAATTTTGGAACGCTATTAGTTCCTTGCTTTATCATTGTTGGTTTGATGCTATTATTTGTGCAATCATTCTTTAGTTTCTGCCATTCCCTGCTAGTTATTTCGTTAATTACCTTGTCAAGGGGAGAGGAAGTTTAGCAATTGCATTGGCATATTGATCCTCGTAACATTAC…	NA	NA	NA	NA	NA	NA	NA	NA	NA	NA	NA	NA	NA	NA	NA	NA	NA	NA	NA	NA	NA	NA	NA	NA	NA	NA	NA	NA
CM007989.1	3166675	3167760	+	CUFF.1039	2.95883	CM007989.1	3169014	3169928	+	CUFF.1040	329.025	3167761	3169013	111.201	PAR.DS	ID549	ALT3	N	HIGH		ACATTGATGGTGTACTAATGCTTTTTTGAATATAAAATTTAGATTAAAACTACATTAATAGTTCTTTATTCAACAATATATGGGTCTCTCACATGCATAAAACTTATCCTCTCAAGTCCATTGGGCCTCTACATGGGACCAATGACCAGATTCACCTCTGCAATCGAAGTAGAATTCATGTTTCAGAGCTCATGTGGGAAAAAAATGGTGGTAGCATGTCCATGGGACCATTTCAGGTGCATTCGGGGGTGTGCTTGGCGTTATGGAAGTATTTGTCCTTTAAGTTCAAGTTGCATCTCCGGCGGCACGCAGACCAGAAACAGTGACGGAGAAAAAGAAAACCGACTACTGTAACTACAGAGTAGACTCAGGCGAATCTACAGATTTCAGCCGGGATTC…	NA	NA	NA	NA	NA	NA	NA	NA	NA	NA	NA	NA	NA	NA	NA	NA	NA	NA	NA	NA	NA	NA	NA	NA	DI	NA	NA	NA
CM007989.1	3169014	3169928	+	CUFF.1040	329.025	CM007989.1	3170394	3174188	+	CUFF.1041	6.01495	3169929	3170393	54.7012	PAR.US	ID550	ALT1	Y	HIGH		AAGAAACGAAAGGACATTGTAGAACGAGCTGCTCAGCTCGACATCGTCGTCACCAACAAGTTGGCCAGGTTGCGCAGCCAGGAAGACGAGTAAGCTGCATTGCAGTCTGTATTTTTTTGCTCTTGGTATGTTTTGTTTCTGACGCGCAGTTTCTGCTTCATGCTCTTGGTATGTTTTATGAATGACGTGTGCTTCACGAGCTTCATTGAAATGCTTCCCCATCTCTGCTCTCTGTTTGAGGCACTGGCCTGCGGTTGTTACTTTGACCATTCTAATGCACCGGCACTGCATCGAAACATCACTAGAAAAAAAAAAACCCGCAAAATTACAGTTTCAAAACTTGGGTTCTGGATAATGCACGTTTGCCTTAGTCACACCGAAGTGATCGTTTCCGTCACT…	NA	NA	NA	NA	NA	NA	NA	IV	NA	NA	IV	NA	DI	NA	NA	NA	NA	NA	NA	NA	NA	NA	NA	NA	DI	NA	NA	NA
CM007989.1	3171975	3177263	-	CUFF.1042	2.0082	CM007989.1	3177565	3178610	-	CUFF.1043	295.052	3177264	3177564	146.924	PAR.DS	ID551	ALT1	Y	HIGH		ATTCTCGAGCTATCCAAATGATTTGAGCTAGAATGGTTGGGGTATGCAGTTTGCGATCTCAGTCACTATATGACAGTGTATTAACCGATCGACTTATCAAAGAAGTATCGAAAACGGCTATTGATCATCAGGTGCTGTGGAAAATGCAGAATGCGAACATCCAGGATAATGCATCCTAAAGTTAAGCCGGAGACTGAAAAGCATTTGAATGAAGCTCCTGATTCAATACAGAAACAAGAAAATTCCAAACAAGAGTTAAAACACAAGCTGCAATGCAGCTTACTCGTCTTCCTGGCTGCG	NA	NA	NA	NA	NA	NA	NA	IV	NA	NA	IV	NA	DI	NA	NA	NA	NA	NA	NA	NA	NA	NA	NA	NA	DI	NA	NA	NA
CM007989.1	3177565	3178610	-	CUFF.1043	295.052	CM007989.1	3178849	3179522	-	CUFF.1044	38.0592	3178611	3178848	7.75247	PAR.US	ID552	ALT3	Y	LOW		TTCCGTAGTGTTTTATATAACTATTTGGGCCGCATTCTATTAACCCAACTTTGAAAGGGGTCCAGCTCGGAATGTTTTAGTGGAGGACTGCAGCCTTTCTGTCCAGCCCAGCAATTTTTTCCTCATTATTTTTAATAATTTATGCTACTTTTATTTAAAGTTTAAACCATTTGTAAGAAAATATTATTAAATTAACACCGCCGATTCAGTGCAAGAACGCGTAAACAGAGGTCGAAA	NA	NA	NA	NA	NA	NA	NA	NA	NA	NA	NA	NA	NA	NA	NA	NA	NA	NA	NA	NA	NA	NA	NA	NA	NA	NA	NA	NA
CM007989.1	3178849	3179522	-	CUFF.1044	38.0592	CM007989.1	3180518	3184826	+	CUFF.1045	8.37928	3179523	3180517	4.54205	DIV.US	ID553	DIVERGENT	Y	LOW		CAAACTCTTGCTTTAGCTTTATTCGTTTCCTTTTTCTACTTAAAAAAATAGAATTGGGCCTACAGATTTCTTCGGAGCCTACGTCCGTAGACTATGGGCCTGTCGTATAATTTGAAATTATGTTTCGAAGTATGTATAAAATTTAATATATTACATTAATGTATAATTTAATATTAGGATATAAATGTATTTTTAGAGTAGATAAAAAGTGAATAGTATAATTTTTCTATTTGCTCTCTTAATTAATCGGTGAAAAAGATATTCAATAATCTAATTTTTGATTTACTATAAAACGATTGAAGATTAGAATATTTAAAAATTAAATATACTCATTTCATGAAATTATTAATATAAAACAGTATCTATCATTGATCTATCCTATTGAAAAAATTAAAATTT…	NA	NA	NA	NA	NA	NA	NA	NA	NA	NA	NA	NA	NA	NA	NA	NA	NA	NA	NA	NA	NA	NA	NA	NA	NA	NA	NA	NA
CM007989.1	3183866	3187806	-	CUFF.1046	2.9802	CM007989.1	3188108	3189821	-	CUFF.1048	70.222	3187807	3188107	23.5628	PAR.DS	ID554	ALT1	Y	HIGH		GCAAGTTCAAAACTCGGGATGATTAAAACAAAATCATCACAATCGTAAACACAAGAAAACCCATATTAAAGTAAATGTAAGTCCTTGCGGCACAAAGAAACAATGCGCCACCCTCCGCCATCCAGAAACCCGAACGTACTTCCACATATAAACAAAACGACATGCATTTCCAGCAATCGGAAACAAATTCCGTACATGCACGCAACAAAACAAAGATGCGAAATGCCAAAAACAATGAACGGAAACTTACCATGTCACACAAAAAAAAATGAAGCAGAAAATCAGTGAATCCGAATCGCC	NA	NA	NA	NA	NA	NA	NA	NA	NA	NA	NA	NA	NA	NA	NA	NA	NA	NA	NA	NA	NA	NA	NA	NA	NA	NA	NA	NA
CM007989.1	3190457	3191062	-	CUFF.1050	20.5672	CM007989.1	3202568	3205134	-	CUFF.1053	107.541	3191063	3202567	5.22875	PAR.DS	ID555	ALT1	N	LOW		ATTTTTTTCAGATCTCATTTTTCAGAGCAACTCTTAAGCTAAAGAAGTCAGCTCTTCTAGAAGCCAACATTCAATAATAGAACTCGAGAATATTCTTCATTTGTATTCTGATACTTGGAATACAGTTATTTGAATACGGTGTGCCTGCAAAGAATTTTCGCACCTCGTGATAAATGTGCCATGACACCAAAATCACGCATTCAAATCCTACTACTATTTTAGAGGTTAAGTCTGCCCGAACACAACTCCAGTGCTCATGCGTTGTTGCTACCCAAATATGCCTATTGGGAGTTGCCAAATCTCATGCATTGCTGCCCAATAAATGTCTGAATTCGTGCAACTCTGTCATGGAATTCAAAATCCAGCAACCCCATGTTATCTGCCTGCCATTTGATCATC…	NA	NA	NA	NA	NA	NA	NA	NA	NA	NA	NA	NA	NA	NA	NA	NA	NA	NA	NA	NA	NA	NA	NA	NA	NA	NA	NA	NA
CM007989.1	3202568	3205134	-	CUFF.1053	107.541	CM007989.1	3209489	3212493	+	CUFF.1055	10.4588	3205135	3209488	10.2823	DIV.US	ID556	DIVERGENT	N	HIGH		CCCTGTGCCGGTGTACTCCCTTTGTTGGGCCCCCCACAACCTGGGCTTGGGCTACCACTTTGTATTCCCATCTCTAAGCCCTAATTCCGGCCTCTCGTGGCCACTCATTCCGATATTGTTGTAAATATCATTACAGCAACGTGGCAACGTGCATAATTAAATGTCCACGTGGCACGTGAAATATCCACCCGATTAAAGAAAATCGATTTAATTGTTGAGCGCAATTATTGTTAGTATTTAGTATCGCATCCGTCGGCTTTAATTCCTCTAGAATTTAATTACTCTATTAACTTATATATAATTAATTACTCGGCAGTAGATGAATTTCTTTACAGATTGTAAATAATAAGAAAACATGGCAGCACGGCGCGTGAATCGAACACAACCAGTTCACCGCCG…	NA	NA	NA	NA	NA	NA	NA	NA	NA	NA	NA	NA	NA	NA	NA	NA	NA	NA	NA	NA	NA	NA	NA	NA	NA	NA	NA	NA
CM007989.1	3209489	3212493	+	CUFF.1055	10.4588	CM007989.1	3213100	3216045	-	CUFF.1056	17.1162	3212494	3213099	1.63653	CON.DS	ID557	CONVERGENT	Y	LOW		CAAGATGGTTTCACAGAGATGGAGATGGATCTTTTCGTTATATCGGGGATACTGGGAGGCACGAGACGGAGCACACTGGAGTGGATGCTTGAATATTTTTGGAGACATCACTCAGGACTACGTGAATTCGTCTCAATGTAGCTAATCCTAAAGTCAGTAAATGGTTTAATCTCTGTTGAATCATACACATGCTTATCCCCAACATGGTATAAGTGCCAGGTACATCAAAGCTTGCTAGTTCGATGCATAAAGTTCTGTGTTGTGGTGACACTGCTAATTTTATCAAAGTTTTAAGGTCATTTGAATGACAGAAGAAGTGATATACCATTCTTATATGAAGTGCTGTTTAGGCTACTGGAAAATATCATTAGAAAAGATGGCTTCTCCTAATCACTGGCT…	NA	NA	NA	NA	NA	NA	NA	NA	NA	NA	NA	NA	NA	NA	NA	NA	NA	NA	NA	NA	NA	NA	NA	NA	NA	NA	NA	NA
CM007989.1	3219019	3221343	-	CUFF.1058	12.9019	CM007989.1	3221955	3230102	+	CUFF.1060	15.3038	3221344	3221954	1.18616	DIV.DS	ID558	ALT2	Y	LOW		AAGTTGGACATCTAAAAAGGAAATCACAAATATACCCATACTCTCTAATACGGGTCGACTCAAAACCCCATTCGGACCCTGTCTACTTCACGAATGGGAATATATAGATAGATTGTTATTTTAAGTTTGCGCTGCAAAAACCCGCGGGATCTCCGGCGCTGTTTTGCTCGTCGGAGAAATACTTCAAACGCCAACGGGTTTTTCCTTACCCAAACTCATTCTTCTTTAGTCAAGTCGCCGATTCTACTAAGGAGTGAAATGGATACTCCTCCTCCCGCCGAGCAGGGTGCCGCGGCCATTGAATTGGATGAGGAAGTTGAGGGGGACTTCGCTGGTTCAAGGAATTACTGCTTTTCCCCAATCGGAGTGCAAGTTCCTGTCATGATCAAAAACAAAAAA…	NA	NA	NA	NA	NA	NA	NA	NA	NA	NA	NA	NA	NA	NA	NA	NA	NA	NA	NA	NA	NA	NA	NA	NA	NA	NA	NA	NA
CM007989.1	3221955	3230102	+	CUFF.1060	15.3038	CM007989.1	3232588	3234190	-	CUFF.1061	27.7271	3230103	3232587	1.81178	CON.DS	ID559	CONVERGENT	N	LOW		AAATGTTTAACAAAAGGTAGGAAATATATTCATGTGCCGCAAGCAGCCTAGTATCTTAATAATGAACTATGATCACTAGTCATTCATTGAATCTGAACCAGAAATTTGGTGTCTTCCCTTGTCGTGCGGTTCGGTTTATTGACCTGTTTACAAGTGTTTTCCTTTGGAAGGTCCATATCAGATAAGCTTGTTGACTGTTGGATGACTCATAACTTTCTTACATTTAGCAGATAAGCTTTTCTCTGCAGCATGTTATTGCATGGCCTAACTTCAAGTGAAAGCCAAGGAGATCTTGAGGTAATGTAGCTCTGATACTTGCTGATTAATTTTCCTTAATGAGAAGTCATCATTGAAATAATTTTAGAAGCCTCTATATTAGCAAACCTTAAAAATTCATAA…	NA	NA	NA	NA	NA	NA	NA	NA	NA	NA	NA	NA	NA	NA	NA	NA	NA	NA	NA	NA	NA	NA	NA	NA	NA	NA	NA	NA
CM007989.1	3232588	3234190	-	CUFF.1061	27.7271	CM007989.1	3239762	3243553	-	CUFF.1062	1.26486	3234191	3239761	21.9211	PAR.US	ID560	ALT3	N	HIGH		GCAAGGCGTGACCCTTGGGGGATGGGTGGCTTATATACAAGGGGGATAGTGGCAACCCTAAAATTACTAAAACAACCTCATCACCCTAACCAAGTTCTCATTTTCACACACAACCTTCCTTTAATCATGCCACATGATTCAACTTACATACAGTTTCTATTTTTGTAGAAAATAATTAACAAAATTAAAATAAAAATATCTTAAATTTAGATCAGTATACAGGTTTAACACTTCAAATTTTAAAATTATAAAAAATACTTCAAATTATCAAAATCATGTAACGAAAATCCAAACAATTTTCAAAATTTTTATAAAATGAACCGTCTTTGATTTCAAATCCAACAAAATTTTATATTAAAATTTTTTGTATCCATATATGAAGTTTAGTGAATAAAATGA…	NA	NA	NA	NA	NA	NA	NA	NA	NA	NA	NA	NA	NA	NA	NA	NA	NA	NA	NA	NA	NA	NA	NA	NA	NA	NA	NA	NA
CM007989.1	3239762	3243553	-	CUFF.1062	1.26486	CM007989.1	3245604	3247575	-	CUFF.1065	54.1476	3243554	3245603	42.8093	PAR.DS	ID561	ALT1	N	HIGH		ACTACAAAATCTCTCAGTTAATCAGAACACATAGCAGGAAAAACTCTAGTAATCAAGCCTGGCATCAAATGTGCACTCCATCAGTTACTCAAAAGTGATAAGCCTATCCGCGATCTGCGAATCCGCTAAAAAAGCAAAGACTAGTTCTACTTCTGCGGCTGAAAGCAAAAGGCGGAGGAGGTAAAATTTGGAGGACCTCAAAAGGGAAGTGAAGGGGGCCTTCGAAGCAGCTCTGAGGAATCTGTTCAGAGAGTTAGGGGAAGCAATCGGGGAGAAAAGACGGGGTTCTGCCGTGGAGCAACAATGCAGAGACGATAATGGGGCAATCGCCGGCGCAATCTGGTCAGGATTCAGGGAGTTTGAGTTTCAACGGGGCTATGTTGGAGGAGGATAAGTTTC…	NA	NA	NA	NA	NA	NA	NA	NA	NA	NA	NA	NA	NA	NA	NA	NA	NA	NA	NA	NA	NA	NA	NA	NA	NA	NA	NA	NA
CM007989.1	3245604	3247575	-	CUFF.1065	54.1476	CM007989.1	3247751	3250914	-	CUFF.1066	3.51772	3247576	3247750	15.3928	PAR.US	ID562	ALT3	Y	HIGH		GCAGGGGCAACTGCTAGTGTTTATTGAAACAGAAACTGGACAAAACATAAAACCTGGCAATAGCAACACAATGTGCACCTTCTGATGCGTAGTGTACAATCCTAGAATCTACCACCGGATTGGAGACAGCGTTTCTGATTAGATCTACGCGGGTGCAATTCCGTGTGACGCACC	NA	NA	IV	NA	NA	NA	NA	NA	NA	NA	NA	NA	NA	DI	NA	NA	NA	NA	NA	NA	NA	DI	NA	DI	NA	NA	NA	NA
CM007989.1	3247751	3250914	-	CUFF.1066	3.51772	CM007989.1	3252801	3254137	+	CUFF.1067	15.3087	3250915	3252800	4.35188	DIV.DS	ID563	DIVERGENT	N	LOW		TTCCCTGGATCAAATTTCTGAGGGAGACAAAAAGCAAGACCATAATATTTTATTATGCATTTTCACTATGAAAAAATAAGATTCACATATTTTTATACACAAAAAAGCTATTCATGAATATGTTGTGAGTAGAATTGTAATCTCTTCGAACCAAAACCACAATTTATCTTCGTGATTTCAGTTCAAGATTCTGACTTTGGATACAATTTAGGACCGATTCGTTATTCTTGAAACCAATAAACCGTTACTGTTGCAGATCATCGGTTTCATATTAAATTTTTTTTAAAAAATAATTAAACATTAAAAAAACTGGGCCGGGTTCAGTCGTCGTTTGGTAAGGGCTGTTTGGTGCAATTTGGGCTGAGTTGGGACCCAACATTTAAAATTAGATACGTTCAA…	NA	NA	IV	NA	NA	NA	NA	NA	NA	NA	NA	NA	NA	DI	NA	NA	NA	NA	NA	NA	NA	DI	NA	DI	NA	NA	NA	NA
CM007989.1	3252801	3254137	+	CUFF.1067	15.3087	CM007989.1	3264132	3264767	+	CUFF.1069	1.95345	3254138	3264131	7.83673	PAR.US	ID564	ALT1	N	LOW		CAAACGCATGTTCAGTGATGTGAACGAGTAGAGGAAGGCGGGGTGAAATGGGAATTTCACTTGTCGAGATTTAACATGTCGTCGTGGAATACACGTGGCCCAGTACTATGTGGGGGCATAGTGGCGTGGAAGGGGCTGCGGAATTTTGTGACGCGCCTTTTAGTTTGGTGTCTCGTAATTTGTAATCCTTGTCACATAGTAATAATTACCAATAATAATTTGAAAAAAACAAAGTGGGACCCAAACCATTTTTGGAGGCCACCAGTAACTATCTATTCCGGAACAGCGATGGTAAAAACGAGAAGACAGTAAAAATGAATAATTTTGAAAAATAAAAATATATTTTGTAAATATTATTATTTAAGGATATATTATTTATCACGTGTTCGATAAAACACT…	NA	NA	NA	NA	NA	NA	NA	NA	NA	NA	NA	NA	NA	NA	NA	NA	NA	NA	NA	NA	NA	NA	NA	NA	NA	NA	NA	NA
CM007989.1	3264132	3264767	+	CUFF.1069	1.95345	CM007989.1	3265112	3267557	+	CUFF.1070	6.71567	3264768	3265111	3.43785	PAR.DS	ID565	ALT3	Y	LOW		TTTCTATCACTACAGTATCTAAAACTTTTGGATCAATGATTGCATACTTCACGCGGATCTAAAATTTACAATTCTTGTATTGAAAGTGAGTAAGAATGTCATTAGATCACATGAACTCGTATAAAATTAAGACCTCCGGATTTCTCGGAGGATTGGTATCGCCAACTTGATGATGTACTTGTAAGTCAAACTCAAGACTCAAAAACATGGTTCTGATCCGAACTGTCCAAACGAGGCGGCTGGACTGTTGTTCTTTGTAATTGTCCAAAAGATTTAATTTTTGTGATGAATTTAAGTAGGGCAAACACAAATTCTTATAAATTATGAAATGCGAGCAGTTACT	NA	NA	NA	NA	NA	NA	NA	NA	NA	NA	NA	NA	NA	NA	NA	NA	NA	NA	NA	NA	NA	NA	NA	NA	NA	NA	NA	NA
CM007989.1	3265112	3267557	+	CUFF.1070	6.71567	CM007989.1	3268218	3268945	-	CUFF.1071	71.2588	3267558	3268217	10.6108	CON.DS	ID566	CONVERGENT	Y	HIGH		GCTCCTTCGTTGGGAATGAGGGGCTCTTATTTTTCTCACCTGATTCACGTGGGTAGTTAATATCCTTGGTCATGTGCTGCATGCTAACATTAGTCTTCTCAATTTTCGTAAATACTGCAATACACACACCATCGGATGAGATGGTGACGAAGGGCGGCCGGGTGGGTGCCGTAGATGGGAGGAAAGATGAAGCTTGGTAGTACTGCATCGCAGTTGAATTTGAGATGACGCAACCCCACACCTTTGGAGCAGACAGATGGCAACATTTTCTGTTTCAGTCAACAGATGGGAACTTCCAATATGGACACAACGGCCATGCAAGATCCTACAACAAAGGAATGATTGGAAACTTCGTGGAGACATTCTGTACAAGTGTTCCTCCATCCAGGAACAATTTCC…	NA	NA	NA	NA	NA	NA	NA	NA	NA	NA	NA	NA	NA	NA	NA	NA	NA	NA	NA	NA	NA	NA	NA	NA	NA	NA	NA	NA
CM007989.1	3268218	3268945	-	CUFF.1071	71.2588	CM007989.1	3271278	3274557	-	CUFF.1072	16.9662	3268946	3271277	4.20006	PAR.US	ID567	ALT3	N	LOW		CACAGAACTCCCCGCCCCTTTTAAATAGACGTGGGCCTGATTGAATCCATCATTAAAGTTATTGGGCCTGGGCTTTTAACATTTTAATCTACAAGAAAATTTACCTTTTGGCAGTCTGGACCAAATGAATATAAGGATGAAAAAGGGATAAATAAATTGAATCGAATATAAATTATGTTTTTTACTATTCAAATTGAATTTGGATTTTAATCATACTATTCAAATTGATTTTAGATTAATAACTATAAATCCCCTCATTTATTTCTAGTTATTTGTTTTTAGATTTTTTTTGATTTTATATCAAGTAGTTATTTTTTTCATTACCTGAGCAATAAATCTAATTTCGAGTAAATAAATAATATTCAAAAAGAAAAAGAGTAATGCCGCAAGGATTTTGTT…	NA	NA	NA	NA	NA	NA	NA	NA	NA	NA	NA	NA	NA	NA	NA	NA	NA	NA	NA	NA	NA	NA	NA	NA	NA	NA	NA	NA
CM007989.1	3271278	3274557	-	CUFF.1072	16.9662	CM007989.1	3274743	3278516	-	CUFF.1073	8.32237	3274558	3274742	2.03862	PAR.US	ID568	ALT3	Y	LOW		CTGACAAAATTTTATTCCAAATTTCGCTTTTTAATTTTTAAAATAATGAAAATTCCACTTTGAGGAGTTTTTTTTCCCTTACTAAAAAAATTAAAAAAACTTTCAGACAAGGGACCCACATTTTAAATTGAAGAAATATTCTGATTTTATTTTATTCTTTTAAGAAATAAGAATATGAAGTGTT	NA	NA	NA	NA	NA	NA	NA	NA	NA	NA	NA	NA	NA	NA	NA	NA	NA	NA	NA	NA	NA	NA	NA	NA	NA	NA	NA	NA
CM007989.1	3278960	3281945	-	CUFF.1074	9.2779	CM007989.1	3284459	3286064	+	CUFF.1075	8.63998	3281946	3284458	1.07383	DIV.US	ID569	ALT2	N	LOW		CTTTCGGGTGTGGAAGGCTATGGTTCCTATTATTAATGAACTTCATTTTGGGCTTCAATTTCAGCAGCGGCCCAATTTTCACTTCAGCCCCCTTTCCTTGATCCATTAATTATTCCTCTTTCCAACCACTCATGGCCCACTTAAATTTCCCATTAAATAAATAAATAAATAATTCCAAATCCGCATGTATTTGATTGTAGAATTAATAATACACCAAAAATATTTTAATAAAATATATGTATCATAAAAAATATATATTATTTTTAGCATAAATAATAAAAGAAAAATATCAAATAAACCACAGAGCATAGAATTGAAATTTACATATCATAAAATTACTAAATATCATATTCTAATCTAAATCCTTCATAAATCTTATCCTATTTAACAAATATAAGA…	NA	NA	NA	NA	NA	NA	NA	NA	NA	NA	NA	NA	NA	NA	NA	NA	NA	NA	NA	NA	NA	NA	NA	NA	NA	NA	NA	NA
CM007989.1	3284459	3286064	+	CUFF.1075	8.63998	CM007989.1	3286200	3287153	+	CUFF.1076	19.7534	3286065	3286199	2.28628	PAR.DS	ID570	ALT3	Y	LOW		TATGGACCAGCTTCAAGCACCATTTTAAGGTATCACTTGCACTATCAGCATACAGTAAACCCATTTTAGCAGTTAATGGAGGTCTTCATGCCAAATATTCTTGTTTTCTTTTTCTACTTGTCTTCAGGCACGAT	NA	NA	NA	NA	NA	NA	NA	NA	NA	NA	NA	NA	NA	NA	NA	NA	NA	NA	NA	NA	NA	NA	NA	NA	NA	NA	NA	NA
CM007989.1	3286200	3287153	+	CUFF.1076	19.7534	CM007989.1	3287626	3289310	+	CUFF.1077	9.96833	3287154	3287625	1.98162	PAR.US	ID571	ALT1	Y	LOW		TACTACAATCACAAATAACAGTACTGCTTTAAAAACTGAGTGAGCGGTTTGAATGCTTTTTTATAACAAAATTGAGAAATTTTGCCATTGAAAAAAAACTAATAAATTGAATAAGATTTAATAATTTTTAATTATATGTTAAAAATAAAAATTACCATTTAAATGAATTGAATTCATTTTTTAGTTTAACTATAAATTTCAAATTAATCAATAATTTTAAAACACTGCTTATGAATTTGAATAAAGTATCATAAAATAAAAAAAGAAGCATAATACCAATATTCCTATTAAATTACATTTTTAGTTTTCTAAAAACATAGATGAAAAATGATATCCTTTTAATAAGATTTAAAAAATATTTATGTTGTATTGGGCTTTAATTTGCTGTGGCGCATCTTG…	NA	NA	NA	NA	NA	NA	NA	NA	NA	NA	NA	NA	NA	NA	NA	NA	NA	NA	NA	NA	NA	NA	NA	NA	NA	NA	NA	NA
CM007989.1	3287626	3289310	+	CUFF.1077	9.96833	CM007989.1	3289894	3299708	+	CUFF.1078	19.0229	3289311	3289893	1.90834	PAR.DS	ID572	ALT3	Y	LOW		TAGTGAGGAAGAGGAGTTGGATAGCAAAACAAAAGCTTTTGCTAAAAAGACAGCCCCAAGTAGAACCACACATACTCCCAGCAAAAAGTTCAGATGAGTGCTTCAGCAGAAATGTGATTTGAAACACAACGCAATTATTGTTTTCTGCAGCATATGAAGTTGTTACAGATGAGCTAAAGTCTGTTTTCCTCATCTCCACCACGTTTTTTTTTTTTTTTGAAACTGTGTCTCAGACCCCAGAACACTATGGAGAGAGGTGAACTGTTGCACCTTGTAAAACGTTTCCAACAAAAAATATTTATTTTTAAGATATCGTTTTACATGAATTTTGTATGCAGTTTTTCCACCTCTTCAAAAAAAAAAAAAAAAAAAGACAACTTTGCTGTTAAAACAGTTATT…	NA	NA	NA	NA	NA	NA	NA	NA	NA	NA	NA	NA	NA	NA	NA	NA	NA	NA	NA	NA	NA	NA	NA	NA	NA	NA	NA	NA
CM007989.1	3298539	3302722	-	CUFF.1079	8.53963	CM007989.1	3304518	3305838	-	CUFF.1080	15.0003	3302723	3304517	1.75655	PAR.DS	ID573	ALT1	N	LOW		GGGCATATATATATATATGCTCGCTTCACTACTAGTTGAAACAAGAACCAGGGAAAAGTTTCCCTACTCTTGCTCTGTTCTTCAGAAACTGAACAAAAATCTATTCTTTCCATCCGATTCCAACTTTTCTTGATTCAGAGGGAAGAGCCCCAAGAACCTTCGTTGAGTTAAACTAAATTAAAACAGTCTTCAGATTGGACGGCTCGAATCCATAGAACAGTGTGCGCCTCCACTTGAAAACACAGAGTGATGTGATTCATACTCTAGTATTTTATTACACAGTAAAGTAGAAGACGAAGAAGAGAGAGAAAGCCGATTAGGACAACACACTACTACATTCTTCTATGTTGATTACAGCTGATTAATTTCCACATGAAAAGATACGCTTCCACCACTTCA…	NA	NA	NA	NA	NA	NA	NA	NA	NA	NA	NA	NA	NA	NA	NA	NA	NA	NA	NA	NA	NA	NA	NA	NA	NA	NA	NA	NA
CM007989.1	3304518	3305838	-	CUFF.1080	15.0003	CM007989.1	3305909	3312851	+	CUFF.1081	0.706703	3305839	3305908	21.2258	DIV.US	ID574	DIVERGENT	Y	HIGH		AGACGATAAGGGCGATTTTTTTTTTTTTTTTTTTGTCTTCTGTCTTGCAAAAGAATAAAGAGACTTTCA	NA	NA	NA	NA	NA	NA	NA	NA	NA	NA	NA	NA	NA	NA	NA	NA	NA	NA	NA	NA	NA	NA	NA	NA	NA	NA	NA	NA
CM007989.1	3316291	3317324	-	CUFF.1085	1.18268	CM007989.1	3332115	3334308	+	CUFF.1087	7.95377	3317325	3332114	6.72521	DIV.DS	ID575	DIVERGENT	N	LOW		CTGCAATACTATTTGCACTTGTATCAAGAATTTGCAGCGCCTTCCATTCCCCTATAGTTTTGGGGATCTCACCAATCAATCTATTGTGATCTAAAAAGAGAGCATAGAGTTGTGAAAAGGGAGAGCTCATGTCTGGAGGAATGGAACCACTTAGCCTATTGTCAGACAAAACCAGCACCTGTAATTGTGCACACGCCGAAATATTGGATGGTATCTCTCCTCCCAAGGAATTTTCTGGTAATCGCAAATCCACAATTTTTGGAAGTCCAGAACAGAGATGGGATGGGAGGAGGCCAACGAAATCGTTAACCCCAAACTCACAACTTTCAAGTTGGATAAGTTAAAAACCGATGCCGGTATTGCACCGTCCATCTGGTTGACATGACATATCAGTCTCTC…	NA	NA	NA	NA	NA	NA	NA	NA	NA	NA	NA	NA	NA	NA	NA	NA	NA	NA	NA	NA	NA	NA	NA	NA	NA	NA	DI	NA
CM007989.1	3332115	3334308	+	CUFF.1087	7.95377	CM007989.1	3335072	3338951	-	CUFF.1088	4.08953	3334309	3335071	1.94491	CON.US	ID576	CONVERGENT	Y	LOW		TGGGTGGTTGGCAGAGTCCTCGATGAGTAGCTTGGTGCACCCAAACCTCTGATCGTGTAACTTGCTGCTACAGCTAACACTGGCTCACAAAACTCTTATTTGTTCTTGCCGATAGATGTCACAGCTTACTTCAATCCGGTGTAAAGCAGCAGGCTTCAACATTCTTGCATTTTACTGTGGTGTAACGCAGAGTAAAGCATTTCAAGATACTTCTACCATTGCGTTACTTTGATTCAAGGATCCACAGGGGAATTTTCACAAGCACCTAATAGAACAGAAACGAGAAACTACTTGAGAACGCGACACACCACTCGGTGTCAGCTTATTCTAGAAACAGCAAACGCACCCTAGTCCATCAAACCGTGGAGCGCGGACAAGGCAGCGATTTCTTGAGCCTCT…	NA	NA	NA	NA	NA	NA	NA	NA	NA	NA	NA	NA	NA	NA	NA	NA	NA	NA	NA	NA	NA	NA	NA	NA	NA	NA	DI	NA
CM007989.1	3335072	3338951	-	CUFF.1088	4.08953	CM007989.1	3340468	3343333	-	CUFF.1089	28.8935	3338952	3340467	7.06525	PAR.DS	ID577	ALT1	N	LOW		CTCTATACTGTGTAATCTTTTTGTGCCTGGGGGTTTTTATGTGAGTGCTGAGTTGCCATGTGGAAGTACCCAATTGGCGGTGATTGATAGAAGAAATGGATATGGTGATTTCACCAAGGAAGCAGGAGAGGAAATCAATGGTAGAGCATTGAATGAGGCCGGCTTCATCAGTTCTGAAGAGACTAACTCTTCTGCAGATCCCGTTTCTCTCGTGATCCCCCATCACTCTTCCATCTTGTGTCCCCAACACTTAATTGCTTTCTTTTTGTATAGCCTTTTTGGTTACTGTGCATTCATAAAAACTCGAAAAACATCGTGGGAGTGAGTAGTCTATCATGTGGCCAGCAGGGTTTAGGGTTTATGGCATCCTGATAGATGTCTTTTGGCGAGTGTGTGAAA…	NA	NA	NA	NA	NA	NA	NA	NA	NA	NA	NA	NA	NA	NA	NA	NA	NA	NA	NA	NA	NA	NA	NA	NA	NA	NA	DI	NA
CM007989.1	3340468	3343333	-	CUFF.1089	28.8935	CM007989.1	3343601	3344825	+	CUFF.1090	20.8568	3343334	3343600	1.38533	DIV.US	ID578	ALT2	Y	LOW		GCAGTGAAATAAAATTATATCATTTATTTTTATACATAAATATTGAAAAATGTTTTTTTTAACCTAAATAAGAATTGGGATTTTCTTATTCCACTACTATAATTGCGTTTTTTCATTTTTTCCGCAATTAACATATATGGATTTTTTGACTGGGCTGGGTTGTAACAGCTGGGAAAAGCCCACCGATTACAGGCTTTGGGTTAGGCCCACATATTTGATAAGATACTGTTCAACAGCTAACGTTTTGGGCCAAAAGAGTCCATCTT	NA	NA	NA	NA	NA	NA	NA	NA	NA	NA	NA	NA	NA	NA	NA	NA	NA	NA	NA	NA	NA	NA	NA	NA	NA	NA	DI	NA
CM007989.1	3343601	3344825	+	CUFF.1090	20.8568	CM007989.1	3345318	3347866	-	CUFF.1092	3.18374	3344826	3345317	6.55106	CON.US	ID579	CONVERGENT	Y	LOW		ACCTGGATCAAGCCTGGAGCAGTTATCATAGACGTTGGAATCAATCCCATCGAGGTTCAGACCTTTTTTGCTAGTAGCATACCTCATACGTGAGTTGGGTTGTTGTTAACCCCAACATGAATTACAGGATGCATCAAGTCCTCGTGGTTATCATCTCGTGGGTGATGTTTGTTATGATGAGGCAAGCAAAATTGCATCCGCAATCACTCCTGTTCCTGGTGGTGTCGGGCCAATGACAATAGCGATGCTCTTGTCAAACACTCTCACAGCGGCGAAGCGGCAACTCCGCTTCGAATAGGTGCGCCAATTCTTCGCCATAGTCCTTAGCAAGGGCGCTTCATAGCCGCTGTGTGCTTTAAGCTGCGTGCAAGCAACAAAATAGTCATTCATTGCCTTTTC…	NA	NA	NA	NA	NA	NA	NA	NA	NA	NA	NA	NA	NA	NA	NA	NA	NA	NA	NA	NA	NA	NA	NA	NA	NA	NA	NA	NA
CM007989.1	3345318	3347866	-	CUFF.1092	3.18374	CM007989.1	3348152	3353007	-	CUFF.1093	47.6372	3347867	3348151	14.9627	PAR.DS	ID580	ALT1	Y	HIGH		GTCACGTCTTTCGGAGATTCTACTTTGTGTATCAACATTTCTTTAATTTAAAAATTCGGGTTCCCATCAAAATATAGAATAAAAATATCTAATTCACGCTGAAAAATATTTTTAAAAGTAAAAAAGGGATACAAGTGCAATAATAACCAGGAATTCATTTTTCTCTCTCAAAACATAAAAAAAAAAGTGAAAAAAATCTCATTACCGAGTACTCCATTAGAAAGAAAAATTATTACACGGTGCCAGTAAGTGCAAATAAGGCACAGTTACACGAACTCGGGAGA	NA	NA	NA	NA	NA	NA	NA	NA	NA	NA	NA	NA	NA	NA	NA	NA	NA	NA	NA	NA	NA	NA	NA	NA	NA	NA	NA	NA
CM007989.1	3348152	3353007	-	CUFF.1093	47.6372	CM007989.1	3353478	3358905	-	CUFF.1095	6.45197	3353008	3353477	7.38336	PAR.US	ID581	ALT3	Y	LOW		CAACCAGTGGATTTCCATTGCCATCAATCAGAAGCAAATGACGCCTTTACCCCGGACCAGTGGAATAAATCTCCGGGGCGAAACGGCATCGTATTCCGAGGCATCCCGTGTCGTCCATCCTTTTTTGCAAAACTATTTTTAATTCTTTTAAACATTTAAATTTGGAGAATAAATTATCATGATAAACAATTTTTCGGGACTTAATATAAATTGAATTATAATTCAAAAATTATTTAGGAGAAAATCGCAATTTTATAATTCATTATCTTTTTTTAATTTTTTTGAGTTAATATTTTTTTATAAAATTTAGGTAAATGCAGCCATTGGATAGTTTTAAACTTTGGAAACTCAGACATGGGTTTTATCGAAAAAAAAGGGATCGGAATATTATTTTAATAT…	NA	NA	NA	NA	NA	NA	NA	NA	NA	NA	NA	NA	NA	NA	NA	NA	NA	NA	NA	NA	NA	NA	NA	NA	NA	NA	NA	NA
CM007989.1	3353478	3355952	+	CUFF.1094	71.2792	CM007989.1	3360663	3362218	-	CUFF.1096	13.4026	3355953	3360662	5.31829	CON.US	ID582	CONVERGENT	N	LOW		AAATCGTGGTTTGTGCCAATCATCCATCAAACGAGTTCTTCAAGCAGTTCCCAAATTGTCGAGCATACAACGATGGTGAAGAGTTTGTGGAGCAAACACTCAAGGCATTGCAAGAGCAGCCTGCTCCCCTGACAGACGATCAGAGGCATGAGCTTTCCTGGGAGGCTGCCACGGAAAGATTCCTGAAAGCTGCACAACTCAACAGCGTAGCAAAGAGCCTTACAAAGGCATCCTCAAAACTTATCATGCCTGGCTCATTGAGCCTTGGCAGGAATCTGGAAGATGCTTCGGCTATATTTCATTATATGGGAACTGGCATAGTGGCGCATAAACCAGATGAAGAACAGTACAGAGAGGTTGGATTATCCGTTCCAGTGAAGAAAAGATCATACCCTTCTA…	NA	NA	NA	NA	NA	NA	NA	NA	NA	NA	NA	NA	NA	NA	NA	NA	NA	NA	NA	NA	NA	NA	NA	NA	NA	NA	NA	NA
CM007989.1	3360663	3362218	-	CUFF.1096	13.4026	CM007989.1	3364723	3366964	+	CUFF.1097	9.88221	3362219	3364722	1.35624	DIV.US	ID583	ALT2	N	LOW		TCGCCTCAAGCAAGAAAATGGATAGATATTTATTTAATTGGCCCCTCATTTTTAAAATAAATAAAGTGGTATTTTGTACAATCCAATTAATTGTGTTTAGGCACATGTGAACATGCCTTGTAATGCCTATGATATTTTCCATTGAAAATAGAATATGATATTTTCCCGTCACATTCAGACAGATACCTTATCTTAATTTTCCTTAACCGCCCTCATCCCCCGGGGGCCCCACGATATGTGTACCACGTCTTACGAACCTCACGCACCACTAATATTATCCATTTTTTGTGGTGAATAAATATCTTTATTAGGACACCCCTAATTTCCTACCCCACCCTTTCTGATATTTTATTTAATTATTAGCCCAATTTTTTATATTTTTATTTATAATAAAAAATT…	NA	NA	NA	NA	NA	NA	NA	NA	NA	NA	NA	NA	NA	NA	NA	NA	NA	NA	NA	NA	NA	NA	NA	NA	NA	NA	NA	NA
CM007989.1	3364723	3366964	+	CUFF.1097	9.88221	CM007989.1	3367119	3367896	+	CUFF.1098	17.5546	3366965	3367118	1.77638	PAR.DS	ID584	ALT3	Y	LOW		GAAGCGAGTGGAGTACTACATGTCGATCGATTCCCAACTCGCTGAACCCGGCCGGTAACTTTCCCTCCCACATGCATATGTAACCATCCAAATGATGGCATATTTCTATGAGATTTCACTTAACCCTCTAGCTTCTTTTTGGTCTGATAGATA	NA	NA	NA	NA	NA	NA	NA	NA	NA	NA	NA	NA	NA	NA	NA	NA	NA	NA	NA	NA	NA	NA	NA	NA	NA	NA	NA	NA
CM007989.1	3367119	3367896	+	CUFF.1098	17.5546	CM007989.1	3368010	3371037	-	CUFF.1100	3.9799	3367897	3368009	4.41081	CON.US	ID585	CONVERGENT	Y	LOW		GCAGCATATGGTCCCCCGGAATGCTTTCATTTTTCTATATATAATTTTTGCTTTTTTTTTCTATTTTTTTTTTTTCTGGTATGGGTATTCATTTGATGTATTTGTTTATATG	NA	NA	NA	NA	NA	NA	NA	NA	NA	NA	NA	NA	NA	NA	NA	NA	NA	NA	NA	NA	NA	NA	NA	NA	NA	NA	NA	NA
CM007989.1	3373717	3378889	-	CUFF.1102	7.25812	CM007989.1	3380465	3382356	+	CUFF.1103	13.2197	3378890	3380464	1.82136	DIV.DS	ID586	DIVERGENT	N	LOW		GAAACTGATGGTTCGGATTCGGGTTCATTCTAGTATATAGTTTACGTACGATTTTGATTCGGTTCGAACGTGCATCGATCGAACTGATGGTTCATGAACCATCGGTTTATATTGAAATATTAAAATATTTAAAATGTTTATTAAAATATACAGATGAATTAACGAATTTGGCATATATTTATGATTATGTCAGTATCGTTAATTGTGAATCATCTACAATGCATCTTTTTTATAATAAATTTTTTAAACACATATGATTTTTTAGGATGTGTGTAATCAATTATGTACAACTATTCTAGACATCCATAACAATTATTAATGATATCTAGAAATAATTATACAAAATAAAATTTATTTCCAGCCACCCATAGCCCAATTTAGGTTTCAATTCAGTTTAAT…	NA	NA	NA	NA	NA	NA	NA	NA	NA	NA	NA	NA	NA	NA	NA	NA	NA	NA	NA	NA	NA	NA	NA	NA	NA	NA	NA	NA
CM007989.1	3387677	3388623	-	CUFF.1107	37.8525	CM007989.1	3408124	3408807	-	CUFF.1112	19.1093	3388624	3408123	1.98085	PAR.US	ID587	ALT3	N	LOW		AAACCGATAAATGTCACTTCGGAAGCGCATTTGGCTCTTCGCATGTCTCATTCTTTGATTCATTATCCAGTGTCCTCGGTTGTCAGCTCGATAATCCTGAATAAAAAGCAAGTGTCAGAACACAGAGTCTTCAATTTTCTTATGAAACGAAGTGGCTGCTGTAATTTAAACAAAAATGAAACGAAGAACGAGAGATCTCTTCATAAAAAGGTTCACCTTATCACGATGGTGCTTCTTATTGTCAGGCTTTCCCAGAGTTTCATCACTAACTTCAAGGACTTCGGAAAGCTTATGATACAAACCATCATCCAACCCAAATTCACTGCTGGCCTTGTCCTGTCCACCACTTCTCAATTCTTCACCATTTTCAGCAGACTCCAATGCATCACCAGCAACACA…	NA	NA	NA	NA	NA	NA	NA	NA	NA	NA	NA	NA	NA	NA	NA	NA	NA	NA	NA	NA	NA	NA	NA	NA	NA	NA	NA	NA
CM007989.1	3408124	3408807	-	CUFF.1112	19.1093	CM007989.1	3412411	3413882	-	CUFF.1115	1.55819	3408808	3412410	12.2638	PAR.US	ID588	ALT3	N	HIGH		TGCTAACTGAATTCAATAGGAAACACAGAACAAGAAATAAGGTTACGGCAGTTGTTTATTGGGAATACTCAGCTGATTTGCAGGGATGATGGCAGCCTGTCCAGTCCGTCTTGCCTTCGTGCTTGCAGTGTTTTTACAGAAACCAAAGCCGGATGATGAAGTTTAGAGCAATGCTTTTGCTGCAGCTACAACAGCTTCGGCAGTAATGCCGAATTCCTTGTAGATCTTCCCTGCTGGAGCACTGGCACCGAATCGGTCTATGCCAATAGCTTTTCCCCCAGATCCAACTATCTTCTGCCAGCCAAATGTGGAACCAGCCTCAATGCTCACTCTAGCTGTTACAGCTGCTGGAAGTACGCTTTCCTTGTATTCATCAGATTGCAGATCAAAAAGCTCCCA…	NA	NA	NA	NA	NA	NA	NA	NA	NA	NA	NA	NA	NA	NA	NA	NA	NA	NA	NA	NA	NA	NA	NA	NA	NA	NA	NA	NA
CM007989.1	3420137	3422096	+	CUFF.1116	3.96331	CM007989.1	3423630	3426778	+	CUFF.1118	17.7896	3422097	3423629	4.48857	PAR.DS	ID589	ALT3	N	LOW		AGAACACATCCGTTCGGAAAAAAAAAAACAAATAAAGAAGAGAAAAAACACATCATCGAACAAGTTCGCATTGGCGACCCACATTCACTGGAGTTGTTAAAATTTGCAAAGTTTCTGTATTGAGCTGTAGGGGAAGTAGTTGTAGTAAGCAGTTTTGTTGGGTACACCAACTGACAATGTAGACATAATTAGCCTCCATCATTGAGAAAAATAATTATGCTTACTTCATCTCTCATACATTAAAACTTCCCAAATTTTTCATTATACTTACAAAATTTGAGGAAATTTTTTTTCCTATACAATTTTATAAATCATGCAATAGATTAATCACTCATTTATACCAACTTAGTCCATCATTATTCATAATCGTATCTATTGATAATTCGCAAATTATACTGC…	NA	NA	NA	NA	NA	NA	NA	NA	NA	NA	NA	NA	NA	NA	NA	NA	NA	NA	NA	NA	NA	NA	NA	NA	NA	NA	NA	NA
CM007989.1	3423630	3426778	+	CUFF.1118	17.7896	CM007989.1	3427784	3429938	+	CUFF.1119	80.1175	3426779	3427783	4.50361	PAR.DS	ID590	ALT3	N	LOW		GTGCTACACTGCTCACGGCTTTAAAATAATTTTGTTTGAAAAGTACACATTCATTTTTTCCCGAAAAAAAACAATTAACTTTTTTCAAGGTAGAATATCAAAATGCAAAAATATAACCTAAATAGATATAATTAACTGTATAATATTTAAAAAAAAATTAAAAAATCTAAAACTATCAATTTTATTATGTTTTTCATCAATAACTTTACAATTTATTTTAATATTTCTTAAATATTCTTTCAAGTTTTAAAGAATATCATAATCTATCTTTTTTCTGATACGATATTATTTACTTTGATTATCTATCTTTTATGTTTTATCATTATGATAAAAATATCTTATGTAAATTTTGAAGAATTCTTCTATTTAAATATCACTTATTGGTGTTACCAAGTCACA…	NA	NA	NA	NA	NA	NA	NA	NA	IV	NA	NA	DI	NA	NA	NA	IV	NA	DI	IV	NA	NA	DI	NA	NA	HI	NA	DI	NA
CM007989.1	3441935	3442650	-	CUFF.1122	80.5039	CM007989.1	3442810	3455869	-	CUFF.1123	21.1299	3442651	3442809	3.80996	PAR.US	ID591	ALT3	Y	LOW		TTGCTGCTGCTGCTGCAGCTGCTGCTGTTGAATAGCCTACACAAAGAAACGGAGTTTGTCAGGCTAGAAGGTCCGCATGCACAGGGGAAACTTTGCTTTCGGTATTCAAGGATACTGAAAAATGGAAATCATTCAGGAATGAGTAAGATGGATTCGTA	NA	NA	NA	NA	NA	NA	NA	NA	IV	NA	IV	NA	NA	NA	NA	NA	NA	NA	NA	NA	NA	NA	NA	NA	NA	NA	NA	NA
CM007989.1	3442810	3455869	-	CUFF.1123	21.1299	CM007989.1	3456229	3460236	+	CUFF.1124	11.0231	3455870	3456228	1.91687	DIV.US	ID592	DIVERGENT	Y	LOW		ACATGCCTGACTATCCAATAGAAAAAAAGATTTTTGATGACGGTGACCACCCGACCCGATTGATGACCCGCCCAGAACATAGCCCAAATCTCAACAAAGCCCAGCCCATCTTTTTTATATGATTCATTTACCTTGTGGGAACCGCATAGCCCATTCCATTTTCTATATGGGCCCACCGCCCATAGCCAGCTCGAAATTTAAGAGCTGTTAAGAAATATCTCCGAGGTTTTCCCGCATTCGATTCTCTGAGACTGAGCTCTTCAGAAAACGGAAACTTGAACTCCGCCCGACAATCCCCGTCGTGTTTATATGAGATCTTTTTTATATGATTGGACGGCGTCGAGCTGTTAAGAAATAT	NA	NA	NA	NA	NA	NA	NA	NA	IV	NA	IV	NA	NA	NA	NA	NA	NA	NA	NA	NA	NA	NA	NA	NA	NA	NA	NA	NA
CM007989.1	3462746	3463585	-	CUFF.1126	4.72563	CM007989.1	3467490	3472521	-	CUFF.1127	36.4342	3463586	3467489	7.70991	PAR.DS	ID593	ALT1	N	LOW		AAAACCCTAAAACTAAGAAATGGAGCACACACACTTACATTTTACATTTGCATTTTTTTTTATTTCTTCTTTTGTTGTCTGTAAAACAGCATCTTTTTTTGTTTCCATTCTCTCTCTAGACCTCAGCAAAGAGACCGAACAAGAGTTAGGCCGCTTCGACAGCCTGTCCATCATTTTGCATCGTCACCGAAATTACCTTTTCACCCTTCGCAGACCCATGAAACTACTACATGTGAACCCAATTTTTCTTACAAAAAAAAGTTGAATTTTCCTTCTGGTTAGCATTTGAACACGCCACGAGACAACTTCTTAAAGATGTCTGGTTTCCGCAGAAGACTCGGGTTTTGTTAGGAGCGAGCGCCCATGTAATAACATCAGCATATCCGACAGTTCAGTGTC…	NA	NA	NA	NA	NA	NA	NA	NA	NA	NA	NA	NA	NA	NA	NA	NA	NA	NA	NA	NA	NA	NA	NA	NA	NA	NA	NA	NA
CM007989.1	3467490	3472521	-	CUFF.1127	36.4342	CM007989.1	3476850	3478116	+	CUFF.1128	15.1784	3472522	3476849	2.40039	DIV.US	ID594	DIVERGENT	N	LOW		TGAACCAGGACTAGGAAAAGGTCCCTTTTTTAATAATAACAAATCGCAGATTTTTATTGTATATAAAACTGAAGTGCTATAGATTGAGCTTTGCAGACAAACTGCACAAAAGAATGTGCGCCAACAATACCTGAACACACAGTGCACAAACATCTTGTTAGTTTCAGTACAAGTAATGGTAGCAAACAGCAAATGAGTAGTGGCTGGTGTGAATGAAGTGATCAATCTCTAAGACCATTTTGATGGGCTTGGAAGAGGCTCAATCTCATCAAACATATCCATAGGAGGGAAGTCATCTATGAAGCTGTCTATCGACACCAGGTCGAAGCTCTCGATCTTCACTTCATTGGCTCGAGTGTTCATGTTGATGTCGTAAAGAGGCTGTCCGAAGGGGATGTG…	NA	NA	NA	NA	NA	NA	NA	NA	NA	NA	NA	NA	NA	NA	NA	NA	NA	NA	NA	NA	NA	NA	NA	NA	NA	NA	NA	NA
CM007989.1	3476850	3478116	+	CUFF.1128	15.1784	CM007989.1	3478750	3479991	-	CUFF.1129	42.4014	3478117	3478749	2.79353	CON.DS	ID595	CONVERGENT	Y	LOW		ACCGCCGGCTGCAGAAGGAGTTGACGGAGCTACGGGCCTTGAAGCTTTCACCGCAATTCTACATGAACATGAGCCCTCCGACGACTCTCATCATGTGCCCACAATGCGAGCGCGTCAACGTCTCATCGACCACGGCATCTTCCGCCGTTGGTGCTGTTACGCCCCCCCGGCAGGCGGCGCACCATCAGCGGACATTGCCAGTCAACTCATGGGCGGCAGCCATTTTTGCATCACAGCCTCCCGATGCAAACCGCCCCAGAACATAGTCGATCACCTTCCTTGAATGATCAGCCTTTTTCATTCCTTGGAGTTGTGGAAATTAGTTGGTTGCTTTATTTGTTTTGGGTTTCCAACTTGAGATTCATTAGCTCATAAGCTTGTTGTTTGATCATCCAAGTG…	NA	NA	NA	NA	NA	NA	NA	NA	NA	NA	NA	NA	NA	NA	NA	NA	NA	NA	NA	NA	NA	NA	NA	NA	NA	NA	NA	NA
CM007989.1	3478750	3479991	-	CUFF.1129	42.4014	CM007989.1	3480171	3482044	+	CUFF.1130	22.5162	3479992	3480170	1.88315	DIV.US	ID596	DIVERGENT	Y	LOW		CAAACGCTTTACCCCTTTTTCCCCAATTTTGTAAAATATAATATATTTTTTCTAATTTCTGACTTTATTAATATTATTACAATTTACAAACGTACAATGGAAAAAGTGTCTAATTTTAGGGGAAAATGTTATTACAAAACTCTGAAATATTTTGCTAAAATTAGTCAATTCGATTTCA	NA	NA	NA	NA	NA	NA	NA	NA	NA	NA	NA	NA	NA	NA	NA	NA	NA	NA	NA	NA	NA	NA	NA	NA	NA	NA	NA	NA
CM007989.1	3480171	3482044	+	CUFF.1130	22.5162	CM007989.1	3483353	3486630	+	CUFF.1131	65.2256	3482045	3483352	2.89683	PAR.DS	ID597	ALT3	N	LOW		TGACCTGGATTACAGTTCTTTGGTTTTGGTTACGGAGTCTGACCTTGTGGGTTACGAAGAAGAGATCCGTGGTTCAATTGCGAGATTCGTTGAAGCAAACCTTGCTTGCAGGGTCCATTTCGCTCGTCAGGCAGTTATGTCCAAACTGTCTTTCCTATGGCCTTTGCAGAAATCACCAAGTCAACCAGCCCCCATCCATGTTACCATCAACATGGGTGTTGACATCCATGTTTGCTGAACTGACCAACACTCGTCGGAGATGATGTTTCCGTTCGTTGGAGACATGCAATCGAGAAGTTTGCAAGTGGAGATGATGTTTTTCTCTTCCGCACACACATACTTGCCACAGAAGTGATGATTATACATCCTGGGTTTCCATTCCATATGGTCGTCGTAAAG…	NA	NA	NA	NA	NA	NA	NA	NA	NA	NA	NA	NA	NA	NA	NA	NA	NA	NA	NA	NA	NA	NA	NA	NA	NA	NA	NA	NA
CM007989.1	3483353	3486630	+	CUFF.1131	65.2256	CM007989.1	3486888	3487778	+	CUFF.1133	7.00297	3486631	3486887	9.31399	PAR.US	ID598	ALT1	Y	LOW		ACAACTTTTCCGAGCAACAACCAACTATTTAGTTCTTTTCTGTTGTAAAATTTTCCGGTATGAGCCCATGACCGAATGCTTGCTTAATGGAGTTGTAACTTCTTATCCAGTTTTTCTGGATTTTCTTGTCTTGGATTAATTTTTTAAATCTGTGCTTCGTAAGGGTTTTTTTTAATGGTTTCTTCTTATTTTCCCTGGTGCCCCTTGATTCCTCGTAATTGCTCTCCGACACCGCATTGCTTTTTGGTTTGGTATC	NA	NA	NA	NA	NA	NA	NA	NA	NA	NA	NA	NA	NA	NA	NA	NA	NA	NA	NA	NA	NA	NA	NA	NA	NA	NA	NA	NA
CM007989.1	3486888	3487778	+	CUFF.1133	7.00297	CM007989.1	3493324	3493981	+	CUFF.1137	3.72995	3487779	3493323	1.8775	PAR.US	ID599	ALT1	N	LOW		CCCTTTAGTGCCATCATTTCCACAGAGGACGACGGCGACCAGCCCATCCGGCCGATATCAGACATCGGCGTCGATCAGGTGAACAAGATAATGTTCAGAAATGCAAAGGCATAGGCACCAGCGGTACCTCTTTCTTCCAATTAAAAAAAACCCCTTGTTAAAAACAAGATAATCGTAAAATTATTATTTTTGTTAAATACAAAACTTTAGAAGGAATTATTTTTAAAAATTATTTCTATTTCTAAAATTTAAAATATAAATGATTTGAAAATTAAAAATGATGGAGCCAACCATGGCTTGATCGATGGGCCTTGGTGGGCTTCTTTGCTCCTAAAGCCCACACGAAGCATCTGACCATCATACTCATCTGGCACAGACACAAGTGAATTAAAATAAAAT…	NA	NA	NA	NA	NA	NA	NA	NA	NA	NA	NA	NA	NA	NA	NA	NA	NA	NA	NA	NA	NA	NA	NA	NA	NA	NA	NA	NA
CM007989.1	3493324	3493981	+	CUFF.1137	3.72995	CM007989.1	3497349	3497788	+	CUFF.1140	157.283	3493982	3497348	42.1675	PAR.DS	ID600	ALT3	N	HIGH		CCTCTTCTTTGGGTACTTTACTCACTATTCAAAAAATTTGGGATCTAATATCTTTTGACTCTTTAAATTGTTTATGATAAAAATTGAATTAATTTTATGTAATTCTAATTTAATAATTTATACATGTGATTAAATGTAAAACCAAAATGATAGTGATACTATGTCATATTGATTACAAATTATACAACATATATGCTTAAATTGAGTAATACTACTAATTTTATATGAACTATTTTTTTAAAAGTAAAGAACATAAAATTATAAAAACTTAATATTCAAAACGAATAATATCATATAAATATATGATAGTTATATCATCTAATATGTCAATTTTTTATATTAAAATATTATAAAATTGAATTTCCATTTTATTTATTTTACATACATTTGAAAACATAA…	NA	NA	NA	NA	NA	NA	NA	NA	NA	NA	NA	NA	NA	NA	NA	NA	NA	NA	NA	NA	NA	NA	NA	NA	NA	NA	NA	NA
CM007989.1	3497349	3497788	+	CUFF.1140	157.283	CM007989.1	3498866	3501266	-	CUFF.1141	29.9037	3497789	3498865	5.25965	CON.US	ID601	CONVERGENT	N	LOW		GAAACGCCCAATTAAAACTCCGATTCCGACTATTTCCGGAATAAAATTGTAAAAAATGAAAAAAAAAAGCAATTTTGAATTTTGGGCCATTTTAATTTAATTCCCTTTTACCCCTCTCCATTGTTTCAACTGGTGCAGAAGATTTGGCTGTCACAACTTGTGACTTTCTTTTTTTACCTCATCCTTATATATTTTGAAAACAAATTCAATTTACTACAATTAACTTCTTATTTGTTAAATAATTTGTACCTTTCAAGAGTATAACAAATTCTTTTAAAAATCAATGCAATTATATCATCAGTATGAAAGTGTACATTTTCAGTCAAAATAATTTCTAATAATTAATTTTAAAAATTAAATTTACATTTATGTCCATTTTATAATTATCTACAATAATTA…	NA	NA	NA	NA	NA	NA	NA	NA	NA	NA	NA	NA	NA	NA	NA	NA	NA	NA	NA	NA	NA	NA	NA	NA	NA	NA	NA	NA
CM007989.1	3498866	3501266	-	CUFF.1141	29.9037	CM007989.1	3502544	3504300	-	CUFF.1142	51.4711	3501267	3502543	1.72123	PAR.DS	ID602	ALT1	N	LOW		GAAAAGCAAAAAAGATAAGGAATTAGTCTCCCTTCCCTATTTTTAAACCTTCCCCTCTCTCTCTCCCTCTCACAAAAAAAAAAAATCATACACACACTTTTTTTGTTTTAACCCCAGAAATATGTGACATCGCTAACAGACACTATTCACTTAGGTTAATATCATTTTTCCTGTCTGAAGTAAATCATCCCATTGTCAAGCACCTCCACATGTTATGTTCATTTCAGTTAACATCATATTGTAAATTTCAAAATACCCGAAATCCGATCTTTAAAAAATCGTATTTGCGGTTTTTTTTTATGATTGAAAATACTTGGAAAACTTGCTCCCATTCAATTGTTGTTCTCCTTTCTTGATGGCCAAGGGAAGTGGTCTGGTGGTAGGATGGGGAGGGACTTG…	NA	NA	NA	NA	NA	NA	NA	NA	NA	NA	NA	NA	NA	NA	NA	NA	NA	NA	NA	NA	NA	NA	NA	NA	NA	NA	NA	NA
CM007989.1	3502544	3504300	-	CUFF.1142	51.4711	CM007989.1	3504509	3505500	-	CUFF.1144	28.9397	3504301	3504508	1.77857	PAR.US	ID603	ALT3	Y	LOW		AAAAGAACCAAATTTTGGAAATCCATGACATATTATATTTTAAGATAAATAAATAAAATCTAAAATATTAGATTATTCAACCGGACATCCTAACCATTTTCTATTTGTTTGCAATAATTAATTCAATTTTCCACTTTAAAAAAAAAAAACAGAGCTGGTTAGAACGTCTTCTCATCGACAAGATTTCAATCATGGAGCAGAGCAAAA	NA	NA	NA	NA	NA	NA	NA	NA	NA	NA	NA	NA	NA	NA	NA	NA	NA	NA	NA	NA	NA	NA	NA	NA	NA	NA	NA	NA
CM007989.1	3504509	3505500	-	CUFF.1144	28.9397	CM007989.1	3507988	3510107	+	CUFF.1145	130.429	3505501	3507987	4.50693	DIV.DS	ID604	DIVERGENT	N	LOW		AACCTCCTCTTTATATATATATATATATATACATACAATCCTCCCTTTCCTTTGCACCCCTAACAAGGCAGAGCGAGAAATTCCCCAAATGCCCTTCATCCCATCTCACCACTCTGGTGCCAAATTTCAATTACAAAGATTTCCAACAGTCCACTGTCATTTATCGTTGCAAAAATTCGGGAAATAATAATACTAATAATAATAAGGCAGGAATAAACCAGCAGTTGCAGTGTTGGTTTGCAAATGTAATAAATAATATTAACGGTCACGACAACTAAGCCACATGTGCCCCTCGGGCATTAACTGCAACCAGCTGGACAAATCACTTGCATTGTCGGCATCCCTATTTTTAGCAAATGATAAACAAAAAAGATTTAACCAAATCTCATCACTTTCCCA…	NA	NA	NA	NA	NA	NA	NA	NA	NA	NA	NA	NA	NA	NA	NA	NA	NA	NA	NA	NA	NA	NA	NA	NA	NA	NA	NA	NA
CM007989.1	3509691	3512658	-	CUFF.1146	48.1894	CM007989.1	3513219	3514711	-	CUFF.1147	353.044	3512659	3513218	7.32619	PAR.DS	ID605	ALT1	Y	LOW		ACATATTTTCCGGAACATTAATTAATTTCGTTGGTCTCACCAAATGAAAAAAAAATAAAAAATCTGTGTCCGAATGCTTTGAACCGGTCCAATCATGAAAAGGGTGCGGTTTGAAGACGGAGATAATGCTTTTGATCTTTTTAAGAGATGAAATAACACGTGTCCCACGTGGGATGTTGGGACATATTTCTGACGTCAATAATGTATTTAATTGAATTTTAATTGGTTCATGATCCTGTGATGGGGTTTGTTCACATTATCCTCATATCTAGTTTTCAGCTCCAGAAAAGATGGGCAATGAGCAACAAATAAGAGTAGCGAGACCAGGATTCCAAAGGCACCCAAAGATGGTTACGACATAGAGATAGAATGGAACCCAAACTTGTATAGTTAGGAAGG…	NA	NA	NA	NA	NA	NA	NA	NA	NA	NA	NA	NA	NA	NA	NA	NA	NA	NA	NA	NA	NA	NA	NA	NA	NA	NA	NA	NA
CM007989.1	3513219	3514711	-	CUFF.1147	353.044	CM007989.1	3522605	3524943	+	CUFF.1148	33.454	3514712	3522604	10.5531	DIV.US	ID606	DIVERGENT	N	HIGH		CTCCTCACAAAGTATAATTTTCTATCTTTTTATTAAATAAATAAAAAATCATGTTTTAATTTTTAAATAATTTATAATTAAAAAAATAGTATCTTCAAGGTTGAAGCTTTAGCTCCTTGTTGCTGCAATTGGCCTGAGATATGGGGTGCCTGATCCAGTGGACCCTTTCGCCGAATAAACCCTTCAGGCGCATCCATTCCGGATGATCAGCCGGAGAGCAGCCGCCGGCAGGGGCATCCTCCCTGAACCTTGATTCCACCAGCGTCAAGCTCTTTAGCTCGCTCGTCGACGTCGCAGCGAAGAAGGAAGCCAGCAACATGTGGCATTCCGAGAAAGTCATCCCCTCGATCCTGACGTAATTCAGTTTTTGAAATATGGTCGGCGTCGCCATGGCCTCCT…	NA	NA	NA	NA	NA	NA	NA	NA	NA	NA	NA	NA	NA	NA	NA	NA	NA	NA	NA	NA	NA	NA	NA	NA	NA	NA	NA	NA
CM007989.1	3522605	3524943	+	CUFF.1148	33.454	CM007989.1	3525809	3526156	-	CUFF.1150	384.58	3524944	3525808	11.4958	CON.DS	ID607	CONVERGENT	Y	HIGH		AGATTTTAACATGGGATGGTAGAACTAGTGCGAGTGCCCTGCCTCTTTCTGTGAGATACCAACAGGATTTCTAGTAAAAACTAAACAGTGGATTATTTGAGCCTGACTACCAAAACGTTGACATTTTTGTGATACAGTTTTTCCTTATCTCTTTAGTAGTTGCAAGGTTGTTACTGGAGTAGGTGCTCATCTTAGCGGAAGGCCAGGTCCCTACCCAAGTCGCTTTTTCAGGTCAGTTATTTTATAATACTTATTTTTAGAGAGAACCACGGCAGGTTTTATAATAGAGTTCACCTTGTCTTTATTCCTGGACACCTTATTTGGAGACTGGTTTGTTTACCCGAAGTTATCTTAGATACCATTAATCTTACCTCTGTGCCTTGAAAATGCGAGGAGTCC…	NA	NA	NA	NA	NA	NA	NA	NA	NA	NA	NA	NA	NA	NA	NA	NA	NA	NA	NA	NA	NA	NA	NA	NA	NA	NA	NA	NA
CM007989.1	3525809	3526156	-	CUFF.1150	384.58	CM007989.1	3527139	3529471	-	CUFF.1152	112.673	3526157	3527138	3.41324	PAR.US	ID608	ALT3	Y	LOW		CAAGGATGTTCTTTGTAGGAACAACCCCGGATCCTTAAATAGAAGGAACTCCCTCAAAGTCAGACGTCAGATCAAGGACAAGTCTCCATTCGTCCAGCAAACTTCTACCTTTCAGGCAGCTTTTGAAAATCTTAAGGTTGTGGATACGCGTTTCAAAAGTCTAACCTTCCCACTTTAGCCTACCAATTACGATACTACTCCATCCTTTTAACAACTCCATCTATCTCTCAAAACCTATAGAAATCGAAAAAGAGCACATGTCTGCATATTGTTACAGATCAAGGGATGCAAGAAAGTCGGTGACTTGAGTAAAAGAGACATGATTCACGTGTACATACAACAGTTATTCATAAGAATGGCTGCAAACAAAGACAAAAATATAAATTTTCAGACACGTGT…	NA	NA	NA	NA	NA	NA	NA	NA	NA	NA	NA	NA	NA	NA	NA	NA	NA	NA	NA	NA	NA	NA	NA	NA	NA	NA	NA	NA
CM007989.1	3527139	3529471	-	CUFF.1152	112.673	CM007989.1	3532211	3537348	-	CUFF.1153	16.3897	3529472	3532210	6.87464	PAR.US	ID609	ALT3	N	LOW		CGTATCTTATATATATATATATATCCATAACTATTGAATACCATTATTTTAATCGAAAATAATTATTAATAATATATCCTTGTTAAATAAGTGATTTCTTTCCGGTTTTGTGCAGCACCGAGTTGTCTGATTGTTACTTTTTAGGATTACCCGAACTACCCTAAGGAGTGTTTATTCTTTAAATATGAAGCTATGAGTATTTTGGGGAAAAGGGAAAATAGGAAGAAACAGCTTTTGTTTAGTGGCGAAGCCGCGTGGATTATTGACTTTTTTAGGGGAATATTAATTGAATTAGACTAAAAAAAGAATCTTTCACCCTTGTCTAAAAAATTGATTCCAATCCTAGCTTTTGATTTTTGGGAAAGATCCAAGGGGTTTCATATTCCAAGATTACGATTT…	NA	NA	NA	NA	NA	NA	NA	NA	NA	NA	NA	NA	NA	NA	NA	NA	NA	NA	NA	NA	NA	NA	NA	NA	NA	NA	NA	NA
CM007989.1	3543709	3546186	-	CUFF.1155	12.281	CM007989.1	3557362	3565935	-	CUFF.1156	50.8495	3546187	3557361	4.14051	PAR.DS	ID610	ALT1	N	LOW		AAGCATAGCCCCAAAAAAGAGCGCGCCGCCGTGAAGTGTTAACTTCCTCGAAAATAGGCAGAGTACTTCGAGTGCGTAAAATTAAATGCACATCGAGTTGCCGGCCAGCCGCGGCCGCCGTCCTTTGACCTCGGTGAATCTGAGGTGGGTCCCACCTATGAATCCCAACCCTTCGGCATTTATCATCTACAATAATAATATTTATCATAAATATAATTATTATTTTTTACCAAAGTAAAAATATTTTAAATCGGGTTATTTAAATAAACTCTCTTATTTTATTTAAGTATGTTGATTAAAAAAATCATTTATATTAAACCCTATTAATCCGCTCCATTAAATGGAAACCTCCAGGAAGGATCCTTTTAGGTGCATGCACAAAATATGATGATTGATTCT…	NA	NA	NA	NA	NA	NA	NA	NA	NA	NA	NA	NA	NA	NA	NA	NA	NA	NA	NA	NA	NA	NA	NA	NA	NA	NA	NA	NA
CM007989.1	3557362	3565935	-	CUFF.1156	50.8495	CM007989.1	3568598	3571120	+	CUFF.1157	38.6839	3565936	3568597	1.31449	DIV.US	ID611	ALT2	N	LOW		AGACAGAGAGGCCAGCCCAAGCTTGACTTATAAACCGGATCCAGTCCGACAACCAGCTTTAAAATTAAATAATATTATTTTATTTTTCATTTACTAAATTCTGCTAGATATCCATTTGTATTAAAATTAAATTAAAAATATATAAATATAAATATCAAACTCCTCCACATCATATCAAGATAAATTAAAAAAATGATTATACATTAGATATATGACAAAAATGATCATCTTATGTATAATTTTTTTTCTCAACATAATAGAAAGTGATCAATTTTTTAAATGAATCGATCAGAACATCTTCCCCAAATATTTATTTTTTATAATAAATTTCTAATTAATGAATTTTAAGATGCATAATAAAAGGATTCAAGCAAACTCATCGGCGCCTACTACATTTAA…	NA	NA	NA	NA	NA	NA	NA	NA	NA	NA	NA	NA	NA	NA	NA	NA	NA	NA	NA	NA	NA	NA	NA	NA	NA	NA	NA	NA
CM007989.1	3570162	3570959	-	CUFF.1158	97.7848	CM007989.1	3572382	3575178	+	CUFF.1161	37.7467	3570960	3572381	2.59055	DIV.US	ID612	DIVERGENT	N	LOW		AGTCCTTGAAGAAAGTCTCCATAGCAGGTAAGATTGCTTTTTGACTAGCGTTGCTTAAACGCGTTAACTTGTAGATAGTGACTCCCTTCAGATACATATGAAAGAAAATAGGGAATTAAAAAGTAAAAGATAAAAAACGCAGGTGAGTCCTCTAGTTCCCATATCTTTCCCTTGCTACTGCTCCAAGACGAAGCACTCACCCAGTCGCAAACAAGCAAATAGATTGATTATTCTCGTTCATTTTTTCTGGAAATATTAACAAATGGTCGTGCATACGCTTACAGATGGTACAAAAATATGTTAATTTGAGAAAAGATGCATTTCTTTTTTCCTACAGAAGACAGGAGTGGTTTGTTCCGCCAAACAGACGCTTCAAATTTCTAGGAAGCTAAGGGAACA…	NA	NA	NA	NA	NA	NA	NA	NA	NA	NA	NA	NA	NA	NA	NA	NA	NA	NA	NA	NA	NA	NA	NA	NA	NA	NA	NA	NA
CM007989.1	3572382	3575178	+	CUFF.1161	37.7467	CM007989.1	3575642	3580581	-	CUFF.1162	18.0857	3575179	3575641	2.08711	CON.US	ID613	CONVERGENT	Y	LOW		GAGCAAATGGGTGTGAGCCGTGAAAGAATCAGACAAATAGAATCGTGTGCATTCCGGAAGCTGAAGAATAAGAAGAGAACCATGGTGTTGCAGCAGTATGCCATGCAGTGATCATCATCATACCCTGGATTCGTTTTACTGAGTTCACTTACCCATAAGAATCACATCTGTTTCGGGATCCTTTTTTGCCTTGCCCCATTTCCGTTTTCTTTAGACACTTCATAGAAACCATTCGTTTTCTTCCCTTTCCTTCACATTTGCTAAGTGTAATAGTTGTTCTGTGAATAGGTGTTGTCCACGCAACCTCCTAGAAACTCTGTTCCAGTGAAGAGTAAATTGGTTCACTGTGTCTTATTGTCGTGTGTCTTGGAACCAAATATGCGAACCGAAATAAATCCC…	NA	NA	NA	NA	NA	NA	NA	NA	NA	NA	NA	NA	NA	NA	NA	NA	NA	NA	NA	NA	NA	NA	NA	NA	NA	NA	NA	NA
CM007989.1	3575642	3580581	-	CUFF.1162	18.0857	CM007989.1	3587476	3592366	+	CUFF.1164	42.1007	3580582	3587475	2.32785	DIV.DS	ID614	DIVERGENT	N	LOW		CATCTTTCTCAGCATCCTTTTTCTCTTTCAGGATTGTCTTGGTGATCAAATTGCAAAATAAGTACACAAACTCTATTGAATCATTTGCGGGTACAGGATATGTTATACTCTTGAAAGTATCCAATGGCATGCTTGAGTCCACCAGCCCAACAACGGGAATCTTCATTCTATTAGCCTCCTGAATCACCGAGCTTTTCCTCTCCGTATCGAAAATAATGATGCAATCCGGAGGAAGAACAGAAACAAGACTGAACTTTTTATTCCTACCACGAAACTTCTTTGGGCTTGAACTGTTGGTCAGAAACCCTCCTAGACGCCAAGTTGTATCATTCTTAATTCCAATGGTTTGCGTCATCTGGACTATGATTTCATCGAAGAGGGGATTCGTATTCACAAAAA…	NA	NA	NA	NA	NA	NA	NA	NA	NA	NA	NA	NA	NA	NA	NA	NA	NA	NA	NA	NA	NA	NA	NA	NA	NA	NA	NA	NA
CM007989.1	3587476	3592366	+	CUFF.1164	42.1007	CM007989.1	3593275	3594551	+	CUFF.1165	2.86502	3592367	3593274	14.6948	PAR.US	ID615	ALT1	Y	HIGH		TAAAGTCCACTGTCCTCCCCTGTCTCCATGAAGCTCAACATCTGGACCACTTGTACGGCCCCATACCTTTACTGTAGTAAGAAAACAGCATTTTCAAACCAGTCATTTTGGATTCCCCTCTTGGCACCATTATTTACCGTTAGGCTAATTATCCATCCGTACGTGAGTCAATTATCAGGTTGGATTTTGATTGTTTGGCGTGGAGAGAACAAGCCTTGGTGTGATGAAGCTTATTATTGTTAATTATTATTTTCTTTTTTTTACTGTGTGGGGTTTTATGGCAAGGTGAATTATTGTGCGTCATAATTTGGGAATTCACTTGTCCCCATTTCCATTGCACATCAATCATTGATTGGGGATTTGTCTCTTTCACACTTTCTCCAGGTCACGAAATTACAT…	NA	NA	NA	NA	NA	NA	NA	NA	NA	NA	NA	NA	NA	NA	NA	NA	NA	NA	NA	NA	NA	NA	NA	NA	NA	NA	NA	NA
CM007989.1	3593275	3594551	+	CUFF.1165	2.86502	CM007989.1	3595474	3598488	-	CUFF.1166	9.5893	3594552	3595473	3.34703	CON.DS	ID616	CONVERGENT	Y	LOW		TCCCCATTCTCCATCCAACAACACAGAGCTGCAGTTCCATGGTAAATGTTCAGAAATTACCCTCATAACTTAGTTAAAAAAACACACACGCAAGTCCTCATTCATTGAGAGGGATGGGGGGGGGATGGTTGGTTTGTCCGGAGGCCAGGTGTATAATGTTGCGGGCACTGGCAGGAAGGAATCCTGGCTAGGGACCGGTGCGCAGCCTTGTTGTGCGTCTGCTGCTAATGAATCCAATCCAATAATGCTGCTGCATCATTGGCGACTCATGTTGGAGAAATAAAACCGCATCATGATGCGGGGTTGCTACTGCTGCGTGTGTGTGTGTGTGTGTCTCCACCCCCATCTGCTATCATTTGCATTGAATACTCCAGAGCAGGGCAGGCCTCTCGGAATGGA…	NA	NA	NA	NA	NA	IV	NA	NA	HI	NA	NA	DI	NA	NA	DI	NA	NA	NA	NA	DI	NA	DI	DI	IV	NA	NA	NA	NA
CM007989.1	3595474	3598488	-	CUFF.1166	9.5893	CM007989.1	3601105	3603701	+	CUFF.1167	19.6824	3598489	3601104	2.05254	DIV.DS	ID617	DIVERGENT	N	LOW		CCAACAAACGAAGTTGCCGTCGCAGTAGATCATTCCAGAATCATCGCAGAAACCACAAGGAACTAGCAAGCGTCCCAGCCGTAACAAACAAACTACGCGATCGGAGAATCGCCGCTGTCAGCATGATCCGACGGCCTGAGTTGTTGGAGATGCGCGGACGTGAATTTTTAAGAAGTTTCGTTAAATGCAGGTGTTTCAATTCCGCCTTCTGACGCCGTCGACGTGTAGCGGGAACACCAATCGGGTAAACCATGACTCTGGAATCTGGCGTATGGTAACACCACAACGTGCTGCGTTTTTAAAATGCACCAATATTAAATATTTTCTATAATAGGTTAAATTTTTAATTATATTTTAAAATATATAAATTCCATCAAATCTAATTCGTATCGGAACTCA…	NA	NA	NA	NA	NA	IV	NA	NA	HI	NA	NA	DI	NA	NA	DI	NA	NA	NA	NA	DI	NA	DI	DI	IV	NA	NA	NA	NA
CM007989.1	3601105	3603701	+	CUFF.1167	19.6824	CM007989.1	3605414	3609232	+	CUFF.1168	64.5479	3603702	3605413	3.27947	PAR.DS	ID618	ALT3	N	LOW		TCACAAGAAGCACTGAAACCACCAGACGGGCTTTTGCTTAAGCTGCTCAAATTCTGACTGGTTTCTATGATAAACAAGGCGGTTTTCAGCCTCACCTTTCCATGTAAGAATGGATAGAAACTGAGCTATCGATGAGCTGCAATCCAAAGAAAAGGGTGAGATTTGCAGTGTCAATGTAGCACACAAGTGGTTGGGACCAGAGTTACCCTCGGATAGCTACAGAAAGCAATGCTTTTAATGGCTGGGTAAGTGGATGCAGCCAATTTGGGTGTCTGTTTTATGGCATGCCCCATGTGGTTAAAGAGCAACAACTTTTTGTATAAGATGATAACAGCTGATGCGATGCAATCTCGTCAGAAAGCGAGCAAACACCTAGATGATCAGACTGTTTTTCTTGAT…	NA	NA	NA	NA	NA	IV	NA	NA	HI	NA	NA	DI	NA	NA	DI	NA	NA	NA	NA	DI	NA	DI	DI	IV	NA	NA	NA	NA
CM007989.1	3605414	3609232	+	CUFF.1168	64.5479	CM007989.1	3610058	3618910	-	CUFF.1169	14.6014	3609233	3610057	4.42066	CON.US	ID619	CONVERGENT	Y	LOW		GTTTGTGAAGGAAGATCAGAGGCAAGATGAGAAGAGTGCTGCTGCTGGAGCATCCGTATAGAGATGAATGGGGCTCCCAGGATAATCAGGAGCTTATTCTACTCTCATTTTGCTAGTTTAGATCTTATCTTTCTTTGTTTTTTTTGGCATGAAGTTCTACGAGACCTTCATGTAATGATGTAATCATATCTCAGAAACCCAACAGGCATCTACTTGGCCAATAATCTGGGGAGTAATTTGTATTATTATATTGTGCCTCCTCTAGCCAACGTATCTATAGAGTGTGACATGTTGAGGTGGGTACAGTTTCTGAAGGGTGTCAGATAATGAATATTTGGTAATTCTAAATATATATCCTAGTTAGGCATGACAGTCCATTCAGGTAACTTACTCAACATT…	NA	NA	NA	NA	NA	IV	NA	NA	HI	NA	NA	DI	NA	NA	DI	NA	NA	NA	NA	DI	NA	DI	DI	IV	NA	NA	NA	NA
CM007989.1	3610058	3618910	-	CUFF.1169	14.6014	CM007989.1	3619065	3619895	+	CUFF.1170	2.88379	3618911	3619064	5.06327	DIV.US	ID620	DIVERGENT	Y	LOW		GGCGATTGCTTCAATGTAAAACCCATTTTTTGCAAGGTTTTATTGCGGTATAGAAATTAGGGGTAAATGCGTAATTGCACATTAATCTTTGGCTAGATCAAGGGTTTCATTTCAGGGTTTTAACTATATTTAACGAACCACTTTATATTCAAG	NA	NA	NA	NA	NA	NA	NA	NA	NA	NA	NA	NA	NA	NA	NA	NA	NA	NA	NA	NA	NA	NA	NA	NA	NA	NA	NA	NA
CM007989.1	3619947	3621135	-	CUFF.1172	5.2076	CM007989.1	3621261	3623364	-	CUFF.1173	32.0731	3621136	3621260	6.15889	PAR.DS	ID621	ALT1	Y	LOW		CCGGAGGACGACCACACCGTCATGGCCACCTCCTCTCTCTGTCCCACACAATTCAATATTAATTTTTTTTATTTAATATATGAAAAAAAAATGTATTTTCCATTTTGTAAATTGTATTTCTTTT	NA	NA	NA	NA	NA	NA	NA	NA	NA	NA	NA	NA	NA	NA	NA	NA	NA	NA	NA	NA	NA	NA	NA	NA	NA	NA	NA	NA
CM007989.1	3621261	3623364	-	CUFF.1173	32.0731	CM007989.1	3624572	3627518	-	CUFF.1174	21.3819	3623365	3624571	1.50001	PAR.US	ID622	ALT3	N	LOW		CGATTTTTTCCCCCTTCTCACTCCTCTTAATTCTTAAAATACAAATGCCAAATAATCCGAATAGTAAAATGGGGAGATGGAGGGGCGGACACACATGGCCGCAGGCAGACTCTCAGACGTCTGTCGTGGGCCCCAGGGCCGAAATTTACCTCACTGTCTCTTTCATTGACAGTGTATTCCCCCTTGGTAACTCTGTTAATTTTTTCATATTTTAATACTTTGTTTGATACTTAATTTTATACATATATCATTATTTGATTAACTAGTATATATATGTAACAATTGTATCAGTATACCACTCACATACTCATTTTTTGAGCATAATATACACAAATGAAGTGGAAACTAAAATATTTATATTAATTGTATATTTAAACTTCTAATTTCAAATATCAAATC…	NA	NA	NA	NA	NA	NA	NA	NA	NA	NA	NA	NA	NA	NA	NA	NA	NA	NA	NA	NA	NA	NA	NA	NA	NA	NA	NA	NA
CM007989.1	3624572	3627518	-	CUFF.1174	21.3819	CM007989.1	3628138	3629427	-	CUFF.1175	79.6005	3627519	3628137	3.72279	PAR.DS	ID623	ALT1	Y	LOW		CGTCAACGTCGTCCTTATATAGCTTCGCCTCGTTTTTTACATGCGGGAATTGGTCTAAATGGGCCGGTACCATTTTTACGGCCCAATAACTCCAGGCAAAAGTAACACAAATTCAATGTTTGTAGGTGTTTAATTGAGGCCAGAATCTATTTCAATAGCAAGCCGAAGTTAGCTTTTAGCTCCATACATTAATTATATCAAGTCCTATCAGCCATAAACTAGATTCAAATGTTTGATTTTGATTCTCAAAAAATAATTTCCAAAAAAAAATATTTTTTAAAATTTGTTTTTATAGATAAGTAGAATTCATTATTATATGATAATAAAATTAATTATTTTAGAAATAAAAATTATTTCAAATATATTTTGAAGAGAGTTAGGGCTAACATGATACATGTG…	NA	NA	NA	NA	NA	NA	NA	NA	NA	NA	NA	NA	NA	NA	NA	NA	NA	NA	NA	NA	NA	NA	NA	NA	NA	NA	NA	NA
CM007989.1	3628138	3629427	-	CUFF.1175	79.6005	CM007989.1	3632700	3636501	-	CUFF.1177	1.99937	3629428	3632699	39.8127	PAR.US	ID624	ALT3	N	HIGH		CCGAGAGTTCATCGATCAGGTATATTTATCCCTGTGCTGCGGTCCACCTGAGCCCACCCCCAAGACCTGAAAAGTATCTTTTAGATTGGCCCAAAGAGATAGTCCCTTACCCAAAAAAAAAAAAGAAAAAATCCGCACCGATTTAGAAGGGGTCCAAATAGAAACAAATAATAAATTGCCTCGCCCCCTGGCCATGACGGGATTTCATACTAAAAATATTGAAATTCTTATCTTTAAAAAATATCTCATTGAATCAATCTTTTTATCCAGTGGGGCCTGGGCACTGAAACAAAAGTGAAGTAATGGGAAGATCCTGATCTATTTGGAATCATGAAATAAAGCTAGAAGCCTCGCCCCTTTTGACACCATAGATTAAGAAAACTACAATCGAGATAGGCA…	NA	NA	NA	NA	NA	NA	NA	NA	NA	NA	NA	NA	NA	NA	NA	NA	NA	NA	NA	NA	NA	NA	NA	NA	NA	NA	NA	NA
CM007989.1	3632700	3636501	-	CUFF.1177	1.99937	CM007989.1	3638094	3647857	-	CUFF.1178	16.9429	3636502	3638093	8.47408	PAR.DS	ID625	ALT1	N	LOW		GTGGAGATGTCATCCTGAAGTCCCTGGGGTGTGCTATGGTCGCCATGAACTTCTTGGGCCGCCAGCTGCCGACGTAATTTCTGTCGTTGCCAACGGAATGGCCTTGCGTGCTTCTTAGTTAACAAAATTTTACGTTCTGCGCCTTCTTCATTTTCTTTACTGAAAGGCTCTTCATAAGAGACACAACTTGACCCTGCATTTAATCATAGTTCCTCAGGTGAATCTCATTAAGGGATCACGAGCTTTCCAATACTTCTACACATCCTCACCCAGAAATCCATCATGCTTAGTAGAAGATGAACAGGTCTCAGAACCCGAAGAATAAACAGGTACTTGTTTCCCTAGTAAAGGCTCGCCAAGCTCATCCCTTTTCCTCTTTCTTGTTCCTGAAAAGACTAA…	NA	NA	NA	NA	NA	NA	NA	NA	NA	NA	NA	NA	NA	NA	NA	NA	NA	NA	NA	NA	NA	NA	NA	NA	NA	NA	NA	NA
CM007989.1	3638094	3647857	-	CUFF.1178	16.9429	CM007989.1	3649638	3653427	+	CUFF.1180	10.638	3647858	3649637	1.59268	DIV.US	ID626	DIVERGENT	N	LOW		TTTGCTCTCATTCCCACGTCACGTATGGTGCATTTAGAATGATAATTACATTAATTATATTTTCTATTTAAATTTATTTAATAAAACAATAAATAAATAAATTAGCTAAAATTCAACCCATGCGGTTAAGGGAGGCCCAAAAGATCAAGCGAATGCAGCCCATTGGAATGCTTTTAACATGGCTTTTATTATTATTTTTTGATATATTCAAAATTTAATAAAAAAGTAAAAGTAGGGTGGGGCCCGCGTACCCGCGGCTTTTGTTCAATTTCGTGGATTGTCAAGATAGCCGTTGCACTTGACTTGGATCGGATCTGCCATTGACGTGTCTCTTACCTTGAGATTTATCGCCTTCAAATCCTGGGAGAAGAAATGGCGCTGTGCTCTGTTGACTTGGAT…	NA	NA	NA	NA	NA	NA	NA	NA	NA	NA	NA	NA	NA	NA	NA	NA	NA	NA	NA	NA	NA	NA	NA	NA	NA	NA	NA	NA
CM007989.1	3649638	3653427	+	CUFF.1180	10.638	CM007989.1	3654887	3656486	-	CUFF.1182	4.37911	3653428	3654886	2.42925	CON.US	ID627	CONVERGENT	N	LOW		CGCATTTTGTCACGTATCCGGCGGCGTCGCCGACGAGCGCCGCCCTTCCCCGGACTCGCAATGGACGTGGGTGCTCTGGTATGGGGTGCGCCTCCACCTTGATGATTTTGCCGCCTCGGACCTTGTCATGTGCTCGGCTTCTAATGGCGCGCTGAAGGTGTTTGATGTTCTGCTTCGAGCATGTTGTGCCTGTTCCCACAGCTACGTGGTCGCATTTGGGGAAAACCCAAGCGTAGAAATCAGGGGAAACATCGTCACCGACGTACATCTCCGCGAGATTTTCGTAGTACTTCATCTGTTCTTCAGGAAGCTTGATTCTCTCTTGAAAAGCAATGGCGCAGGTATAATCCCCTGCTTTAATCGCTCTTGCCACTTTGCTGTTCGCACCATCTGCTCCGA…	NA	NA	NA	NA	NA	NA	NA	NA	NA	NA	NA	NA	NA	NA	NA	NA	NA	NA	NA	NA	NA	NA	NA	NA	NA	NA	NA	NA
CM007989.1	3654887	3656486	-	CUFF.1182	4.37911	CM007989.1	3656695	3661862	+	CUFF.1184	9.21852	3656487	3656694	2.10511	DIV.DS	ID628	DIVERGENT	Y	LOW		GAAGAACATGTATAGGTATAACTGGTATTCACCATACAGTTTCTTTGATGAGAAAAACGATATTACCCATTCCCATATGGAAAACGAAACAAGATGAACAGGGAAGGATGCGAGCAAGTGATGCCATTGAGTATGATGAGCAGCTGAATTGCACAAAGAAAAATCAAGTCTTCCATCGATGGAAGTAGTTGCTGAAACACGATAAAA	NA	NA	NA	NA	NA	NA	NA	NA	NA	NA	NA	NA	NA	NA	NA	NA	NA	NA	NA	NA	NA	NA	NA	NA	NA	NA	NA	NA
CM007989.1	3663207	3667470	-	CUFF.1186	10.3074	CM007989.1	3667650	3669772	+	CUFF.1187	194.965	3667471	3667649	18.915	DIV.DS	ID629	DIVERGENT	Y	HIGH		GTACGCCTGCCTATTCGAGATTAAATAAATATATATATAATATTTCTATTTATTTTCTTAATTTTTAAATATTATTTTTTTACAACACTCCTATTGAAGCCCACAGTTTTAATGGCCCAAAATGGAAGCCCAATACCAGTAGATCCTTATCTCTCATTTGGATATGTCACTGCCTTCC	NA	NA	NA	NA	NA	NA	DI	NA	NA	NA	NA	NA	NA	NA	NA	NA	NA	NA	NA	NA	NA	NA	NA	NA	NA	NA	NA	NA
CM007989.1	3667650	3669772	+	CUFF.1187	194.965	CM007989.1	3673009	3679503	-	CUFF.1188	72.0487	3669773	3673008	2.70602	CON.US	ID630	CONVERGENT	N	LOW		ATGCTAGACTTCAAGCTTCTTTGAGACAGTGTACATCGTGTAAAGTTTTGTTTGAACCCCTCAAGGAATCTTCTGACGGATAAATTGTAGCACAGAAATGATTCATCAAAACAGAGCAATGAATGAGTCTCTTTTATCCAACTACTGGCAGCTGAATCTTCTATTGAAAATTATATTGTTTCAAAGGAATGCATGCAAAGAAGTGGAGCCAATGAAATGCACTCTACATGTATTTGACGTCTGGCTCAGATTTGTGCAGATTGTGAAGAATATACAAGGAAGCTGATGACAAGAATACACACAGTGAGTAGCTTAACAAGTCTAGGCCTGTTGAAATTGTAACCATTTTGCTCCTTTCAAACATTTTCACCAGAAGGATCATCACTATGATATGCCCCA…	NA	NA	NA	NA	NA	NA	DI	NA	NA	NA	NA	NA	NA	NA	NA	NA	NA	NA	NA	NA	NA	NA	NA	NA	NA	NA	NA	NA
CM007989.1	3673009	3679503	-	CUFF.1188	72.0487	CM007989.1	3682431	3684913	-	CUFF.1189	1.41736	3679504	3682430	50.833	PAR.US	ID631	ALT3	N	HIGH		TTTTTTGTATAAATTATATGGCATTTTGAGATTTAATATTGTTTATTTTAAAATGAGATGAATGTGGGTAATTTAGGGTTTTTAAAATTGGGTATAAAAATATCTTTTTTATTTAAAATTTGGAATGTAAATGGGTATGATAAATAAACGAAATTATTATTGTGGTGATTTTTGGGAATGGATAAATAAGGGATTTGGTGCGAGTAGTTTTTATTTAATATTTTTGGGTTTTGTTATTTGAGTTTTTAATTCCATATTTATTGACATTTAATTTTTTGGGCATTTGCAGGTACAGCGTAATGATGTCCGCGGTAGCTCGCTGCTGCCGGCGGCCGGGAAAAGGTGTGCGGTGCTGTATCACTATCCGTGCCCCGACGGCGCGTTCGCGCACTTGCGGCG…	NA	NA	NA	NA	NA	NA	DI	NA	NA	NA	NA	NA	NA	NA	NA	NA	NA	NA	NA	NA	NA	NA	NA	NA	NA	NA	NA	NA
CM007989.1	3684973	3688735	-	CUFF.1191	2.28844	CM007989.1	3691164	3692520	+	CUFF.1192	7.54524	3688736	3691163	3.2971	DIV.DS	ID632	DIVERGENT	N	LOW		GGTAAATGTAAGAAAGCACACAAGTTGGGAAAGCGCACTGGTGTGACTCTCCAAGCGCCTGCACATAGGCACACACACACACATACACGGACGGGTATCCGTGTTTTCTGGTTTGACCGGTGGCGGGGGTAGGGGCAGGGGAGCGATAGGTGTTGACTTTCTGATCATTTTGGCTTCGGAACTGAACATCCGGCATTCATTGCTATTTGCTAGTGAATGTTTTTTACTTGCGTAATTGCGTAGTGGGACATATGAGCCCTTAGTCTACCAGAAGGAATACAATACGGGCTCCATATTGGGCCGGTTCATGTGGGCCCAACATAACAGCCATGCCATTATGGCACAGCACAGCACCACACAATCCATATTTGGTAAGTATGCTTACCCATTTAAACGCAT…	NA	NA	DI	DI	NA	NA	NA	NA	NA	NA	NA	NA	NA	NA	NA	NA	NA	NA	NA	NA	NA	NA	NA	NA	NA	NA	NA	NA
CM007989.1	3691164	3692520	+	CUFF.1192	7.54524	CM007989.1	3692918	3693893	+	CUFF.1194	13.3364	3692521	3692917	1.76752	PAR.DS	ID633	ALT3	Y	LOW		AAAGAAAGCATGCAAGATGATTAGTTTATGAGTGCTTTTGTAGGCATTTTCTGGATGGGATTTATTGGAGTGTATTATAAAAATTGGTTCAAAGAAATTAATCTATGTATAAAATTTTGATGGTAACATGTGAGAGATAAAAATCAGATTATCATTTTACTAAATGACTTGATTTATGAAGCGTAAATTAAAATGTGGATTTTTATTTAATTTTATAATTAAAAATAATATTCTAAATTTCCGTTACATATTTCATAATATTTTAAAATCGAATTTAATCCATATTTCGATTTATTTTAAAAAATATTGAATTTTATTCAAAAAATAATAAATAATTTCGAATTTAAACTTGGCTTTTAACCGGCCCACACGTGCGAAGCCCAGATGTAAGATTTG	NA	NA	NA	NA	NA	NA	NA	NA	NA	NA	NA	NA	NA	NA	NA	NA	NA	NA	NA	NA	NA	NA	NA	NA	NA	NA	NA	NA
CM007989.1	3693025	3698042	-	CUFF.1195	12.421	CM007989.1	3698276	3700208	+	CUFF.1196	12.6217	3698043	3698275	1.01616	DIV.DS	ID634	ALT2	Y	LOW		GGTAACTGGACAAGGAAGACTTCGGCGAGGCGAGTGTAATAAATAGATCTCGCTCCGTACTGCTTCTGCAAAGCAACAAGAGCAATCCCAATTTTTAGGTCATAATGCCCATGCAAAAACATGAAGACGTGGAAAATAGCATATGGAAAGATCTCATTTTATATGGATGATAATGGGCTTATGGCCCAAACATGGCCCAGATGATGTAAATGGGCTTCCCCATCAAGTCGTT	NA	NA	NA	NA	NA	NA	NA	NA	NA	NA	NA	NA	NA	NA	NA	NA	NA	NA	NA	NA	NA	NA	NA	NA	NA	NA	NA	NA
CM007989.1	3700541	3701471	+	CUFF.1197	11.9863	CM007989.1	3701600	3701866	+	CUFF.1198	337.869	3701472	3701599	28.188	PAR.DS	ID635	ALT3	Y	HIGH		ACGAATTACTCAAGGTAGACGTGGTAACTGAAAAGGAGCCTGTGCTGTTTTACACTACATGGCTTTCCAATCAACATCTTGGCATTACCTACTTTCCTTTCTTTAGTGAAGAAAGTGGATTGTTTAG	NA	NA	NA	NA	NA	NA	NA	NA	NA	NA	NA	NA	NA	NA	NA	NA	NA	NA	NA	NA	NA	NA	NA	NA	NA	NA	NA	NA
CM007989.1	3701600	3701866	+	CUFF.1198	337.869	CM007989.1	3702080	3702846	+	CUFF.1199	11.166	3701867	3702079	30.2588	PAR.US	ID636	ALT1	Y	HIGH		ATATAGATTCAGGCTTACTCTGAGAATCCTGAAGCAGCATAGCTGCATGTACCTCACTGCAGTTTGGAGGCAGGTTGTCAGGGAAGATGGCGTTGGAACTAGCTAAGTATCATACGAAGAAGGAACTGTTGAAGAAGGTTTGAACACGGTATCGCGTCTGGCTGCATATTAGTTACACGCTCTTATGTAAAGCATTCGCCTTTGATTTCAGT	NA	NA	NA	NA	NA	NA	NA	NA	NA	NA	NA	NA	NA	NA	NA	NA	NA	NA	NA	NA	NA	NA	NA	NA	NA	NA	NA	NA
CM007989.1	3704271	3705966	+	CUFF.1200	10.0415	CM007989.1	3706258	3707823	+	CUFF.1201	48.8526	3705967	3706257	4.86507	PAR.DS	ID637	ALT3	Y	LOW		CAATAATTCTTTCTTCATGCGAAAATAACACATCAAATCGGGGAATTTTCCGATGCACCTGAACATGGCCCGGTTACCATACATTGATGGGCCTAGAATACAATGCAACCCATTCTAAAAGTGGACCCTTGGAGCCACATTTGTTGGTTTTCGCTCAACTCATTGCCTTCTTCGTGGGCCGTGGCTGCTCCAAGACGAGTTCAATCGTGGCGCGATTCAGCAAGTTTCAGTCTCTGATTTCATTTCAGTGAAAAGATGGCAACGGTTGGTTGCTACGTTCCGGGAGAGGA	NA	NA	NA	NA	NA	NA	NA	NA	NA	NA	NA	NA	NA	NA	NA	NA	NA	NA	NA	NA	NA	NA	NA	NA	NA	NA	NA	NA
CM007989.1	3706258	3707823	+	CUFF.1201	48.8526	CM007989.1	3710503	3712326	+	CUFF.1202	9.85046	3707824	3710502	4.95943	PAR.US	ID638	ALT1	N	LOW		CTTTGACCTATCCTTCTGTGGTATCCTTCTCCAGAAACAGTTTGTTAGTTGATGACCAGCACTCACATTACACAATCCATGAATCCAGTTACATACAACACCATCGAAGCAAATCTTACCATAAGAAGCATCCTCTTAAGTTGGCGAATTTAGCAGTGAAACAACAACGATCAATGAACTCCATGTGGATGATATACTAAGGTCTAACCCAATCCAACCGATTTGCCTTACACTGACGAGTTTTGAAATTTTGAACAACTTCCTCAGACTGTACAGGCCGAGTAATTTATCCACCCGGTCCAAGATCAACACCTGAACAACGCATGATCGCACACATTCAATCCCGACGGAATACTCAACTCCGACCGGAGTACCTACGCGGAGTGATTTCGATTCGTT…	NA	NA	NA	NA	NA	NA	NA	NA	NA	NA	NA	NA	NA	NA	NA	NA	NA	NA	NA	NA	NA	NA	NA	NA	NA	NA	NA	NA
CM007989.1	3710503	3712326	+	CUFF.1202	9.85046	CM007989.1	3715432	3717282	-	CUFF.1203	118.063	3712327	3715431	11.9855	CON.DS	ID639	CONVERGENT	N	HIGH		GTACACCAGTTTGTGTTTGGTGCTCGGTTTACTGCGATCAATCCAATGAAGAAGAATTTGTAGATTTTGCGGCAGTAAGGAAAAAAAAACCGCATTGAAAGAGTAAATAAAATGGCAAAGGATTCAACGCCTGGCTAAGAAAGGCGCCTTGCCTGTGTTCTCTAACACCGGATACGAATGGATGGTGGGTCAGCAAGGAACTTCGTGTCCGTTTTCATACAATGGGTCATACAGCTCCCACGGGTAGTTCTGGCGTCTGCGGCTTCCATATGCAAAACACTCGATATCTAGGAGGGAGACCGAGATTCCATCTCCGGCGGAGGAACAGAATGTGAAACTTTGGTATGCGGGAATCCTCGGGCGAGCGGGGTGCGCTGGATGAATCCCGATTCGGAGCTC…	NA	NA	NA	NA	NA	NA	NA	NA	NA	NA	NA	NA	NA	NA	NA	NA	NA	NA	NA	NA	NA	NA	NA	NA	NA	NA	NA	NA
CM007989.1	3715432	3717282	-	CUFF.1203	118.063	CM007989.1	3720400	3721988	+	CUFF.1205	43.1269	3717283	3720399	2.73757	DIV.US	ID640	DIVERGENT	N	LOW		CAGCTATTTCGGGCCTCCCGCAGTCTTCTAACCTTCTCCGACGACTAATGGGCCTATTTTCTTAAATTGGGCCTGCAACCTTTTTTATTATTCTAAATTGTATCAATATATTTTTAATAAACATATTTTAAATATATATAAATTGTATAATATTCTAAATTAAGTTTTTAAAATTCATTTAATTACTGAAGAATAAGAATAAAAAATAAATGATCATTTGTTAATAATTATTGTAAAATATTTATTATGCACCTAAAAAGTATAATATTATTTTAAAGTTTATATTTTTAACAAATTCTTAATTTTAAGACACGCGATAAACACAAATAAATTAAATATATTATTAATTAAATTATCTTAATTAACTAGAGAATTTAATTTATGCGCCTTGCCCATTAT…	NA	NA	NA	NA	NA	NA	NA	NA	NA	NA	NA	NA	NA	NA	NA	NA	NA	NA	NA	NA	NA	NA	NA	NA	NA	NA	NA	NA
CM007989.1	3720400	3721988	+	CUFF.1205	43.1269	CM007989.1	3734863	3735844	+	CUFF.1207	28.0891	3721989	3734862	1.53536	PAR.US	ID641	ALT1	N	LOW		ACATAATATGTAACCTAATATGTCCATAGACGTGTTTGGTAGATGTTAAAATGAAATGTACGAAAAATCAATACTTTGTTTGATCGATGTGGTTTTATATGATAATAAAATTTAATTCAAAATTAAAATTTCTTTTGTAAATGATATTTTACTTTCAAAATAGCGATAAAAAACTTTTAAAATAAAATAATTATTTATAAAAAAAGTTATTTTAAATATTCCAACTTTTTCACTAACCAAATATCAAACATATTTCATAATTTATTCAATACATCTTATTTAATTTATATTATATTTTATCATCTTACTATTTACTCGATAGTAACTAACAAATAGACCTAGTTTGTTTGATAATGGATTTTATATCATTTCAAAACATATTATTTTATTAATTTTGAT…	NA	NA	NA	NA	NA	NA	NA	NA	NA	NA	NA	NA	NA	NA	NA	NA	NA	NA	NA	NA	NA	NA	NA	NA	NA	NA	NA	NA
CM007989.1	3734863	3735844	+	CUFF.1207	28.0891	CM007989.1	3736111	3738112	-	CUFF.1211	13.4391	3735845	3736110	2.09011	CON.US	ID642	CONVERGENT	Y	LOW		AACTCGGTCTGAGAGGATCTGATGCTGCAGCAAGGAATCCAAACTTTCATCCCTCCTCTTTGTATCTCAGCAGCAAATTCCTATTACATAATAGCATCATGAGTGAAGAAGGTTCAAGATTTTGCACCTCTGTGACGCTGCTGTGTGAAGCAATCCTCTATCTTGTGGAGTTTCTTTTGGGACTACACTGAGAAAAGGCGAAAGCAAAGGATCAGGGGTGGTTGCTTGTCCATCGCTAGCCCGTGAATCGACACCAGGGAATGAG	NA	NA	NA	NA	NA	NA	NA	NA	NA	NA	NA	NA	NA	NA	NA	NA	NA	NA	NA	NA	NA	NA	NA	NA	NA	NA	NA	NA
CM007989.1	3736111	3738112	-	CUFF.1211	13.4391	CM007989.1	3740775	3744734	+	CUFF.1212	41.1446	3738113	3740774	3.06157	DIV.DS	ID643	DIVERGENT	N	LOW		TTAATTGATAGTTATTCTATATAGTTTTCTTACTTTCCTTGACATATATGTTAAAAATTGTATATTTATTGGTTTTACATTGTTTTTTTAAATGTTAGTAAATATATTCATAAAAGGGAGCTTCATGTTATTCTAATATTATTTCAACTATTTTAAATCCAATGTTTAAAAAATCTGTTTCCACTGTTTCAACATAGTATCAAAATTGAAATCCAATGTTTAAAAAATTGACTTTCAATATTTTGTTACTTATCCATTTAGCATAAATAATTTATATTATTTAAAAAAATTGGTATTACTAATTCTAAGTATTTAAAAATTTGACAAAATTAGTGTGCAATTAATTATGTCTGATATTTGGGAATCAATTTTTAGAGTTATAAAAAATAAGGATTAAGT…	NA	NA	NA	NA	NA	NA	NA	NA	NA	NA	NA	NA	NA	NA	NA	NA	NA	NA	NA	NA	NA	NA	NA	NA	NA	NA	NA	NA
CM007989.1	3740775	3744734	+	CUFF.1212	41.1446	CM007989.1	3746156	3747479	+	CUFF.1213	3.02597	3744735	3746155	13.5972	PAR.US	ID644	ALT1	N	HIGH		AGATAGCGAAGCAAAAGACAACGGGGCGTCCACCAAACCAAGTTTCATAGCCAAGCTCTGAGAGTCCCCGGTTCCCAAACCTGTGTGCAACTTCTTGCTTCCCATGCATCAAATAAATGAGAATGACAGTCCATCTTCAACAGCTGTAGTCATCTTGTGCTGTCTGTGGATGATTGATTTCCATGTTGTATTTTAATAAACGTGTGATGAATGCTAAGCATCACATTTGGTGTGCAGATTCATGCAGAGTAACAAGACAGGGGTCAATCAGTATCCCTTTAGCGCAATAGCAATAGAACCATCTTCCACCTTCAACCGAAACACTTGACAAAAAGTTGGTTTATGGGGTGTAGGATCATATTTGGTGTGCAGATTCATGCATAGTAACAAGACAGGGGA…	NA	NA	NA	NA	NA	NA	NA	NA	NA	NA	NA	NA	NA	NA	NA	NA	NA	NA	NA	NA	NA	NA	NA	NA	NA	NA	NA	NA
CM007989.1	3746156	3747479	+	CUFF.1213	3.02597	CM007989.1	3750014	3750517	-	CUFF.1214	8.78721	3747480	3750013	2.90393	CON.DS	ID645	CONVERGENT	N	LOW		CTGGTGCTAGTGCTAGTCCTAGAGCCTAAGTGACCTGTCTTCTTTCTCAGTTTTTTCTAGGGAAAAGTGAATATACTAATCCGTGTGACTGATTGGGAATGGGATCGAGCTGTTGGAATAATCACTTACAGTAACTGCATTTGTCTCGGACGAAGAAAAAAAGAGTTCTGTTCATATTAGCTGACTGAGAATTGGGTGCTGGCTGGTTGATCAGATGAACACTCGCATTCCTCATCTTGCTGTTGTGCTTGTCTGAATCTGTCCTTGAGCTTGATTTGCATGAGATTGGTGAGATCTGAGACGACATCTGCTTCCATTTCGTGCCCCCAAATGCTTATCACCGAACAAGAAAGGGTTGGTGTGTGAAAAAAGCGAGCAAACAGAAGAAGTTGCAGCATG…	NA	NA	NA	NA	NA	NA	NA	NA	NA	NA	NA	NA	NA	NA	NA	NA	NA	NA	NA	NA	NA	NA	NA	NA	NA	NA	NA	NA
CM007989.1	3750014	3750517	-	CUFF.1214	8.78721	CM007989.1	3750602	3753040	-	CUFF.1215	2.50939	3750518	3750601	3.50173	PAR.US	ID646	ALT3	Y	LOW		TTCTCCACAACTGCTCTGAGTTGCCCCCATCTCTCTGACATGAGACCGTAGCTGTGGTCGAAGAAGGGATCGACTTCCTTGAA	NA	NA	NA	NA	NA	NA	NA	NA	NA	NA	NA	NA	NA	NA	NA	NA	NA	NA	NA	NA	NA	NA	NA	NA	NA	NA	NA	NA
CM007989.1	3750602	3753040	-	CUFF.1215	2.50939	CM007989.1	3753532	3754951	+	CUFF.1217	17.1109	3753041	3753531	6.81877	DIV.DS	ID647	DIVERGENT	Y	LOW		ACCCAGTTTGTTTTCTTGTATATATAATATAAATCCTTGCAGGCACTCCAGCCACCGCATCCCCAGATCAGCCCTAGCGAAGCTGCGCAATGCTTGAGTTGACGGCCGGACAAATTAACAGGAAGCTAAATAGAAAGATGACAACCCCCTCTTTTTCTTTCCGTACACTATATTTTGATTTAGGTTTTATTTAATTAAAACTAATTTTGGAAAATTTATTATAAGAAAATAGAATTTTTTTTATTTATATTTTTTAAAAAATATATTTCTAAATTTCTAATTTTTTAATTACAATAATTTAATTTTTCAATAAAATAGAATTTCTTAATATATGCAACGACTGGGTCAACCCGAGTCCCAAAAATGGGCTTCTTCTTTGGGTCAATGGGCTTTCTTTGG…	NA	NA	NA	NA	NA	NA	NA	NA	NA	NA	NA	NA	NA	NA	NA	NA	NA	NA	NA	NA	NA	NA	NA	NA	NA	NA	NA	NA
CM007989.1	3753532	3754951	+	CUFF.1217	17.1109	CM007989.1	3755186	3756600	+	CUFF.1218	89.0465	3754952	3755185	5.20407	PAR.DS	ID648	ALT3	Y	LOW		AAAGAAGCTGGTCTTCACCCGAAAGCTAGCGTCTTCTTGGAGATTACCTGACTGATACCTTGTAAATGGATTTGATGGCGCTGTCTGTTGAACAGATTTATGTAGCTATCAGACGACGTGATTAACTTGTTAATTAGTTGCGTAATTAAATTGTTAATTATGTGGTTAAGAAGGTGCCTATCGCAATCAACCGTTTGATGAAGCAACCAGACGAAGTAGGAAATATGGATGGT	NA	NA	NA	NA	NA	NA	NA	NA	NA	NA	NA	NA	NA	NA	NA	NA	NA	NA	NA	NA	HI	DI	DI	DI	NA	NA	NA	NA
CM007989.1	3755186	3756600	+	CUFF.1218	89.0465	CM007989.1	3757422	3763825	+	CUFF.1219	19.0839	3756601	3757421	4.66605	PAR.US	ID649	ALT1	Y	LOW		TATTTTACAAGGCAAACGACTCCTCCCGGCTTTTGACAGTGGTACACTTGGAAGATAACATACTTCCTTTTTATCTGCTACGAGCACTGGATATGAAACAGATGACTGATTGTAAGTAGGAGAATACTATGCAACGTTATATAAACAATAAACCTGATTAATATTCCTGTGCTTTAACAGTTCTTTTTATTTGTATTGAAAACACATGTTTTGTCAACTCGAGCAAATGAATAACGGAGTAGAAGGCTCCAGTATAGCTTCCTGATAACAATCTGAAGTATCCTGATAATATTTTAGAGCATCTTGATAATCCACCCCGATCAGCCATAACCTTGTAATATGTGTGGCGATAACGAGCATCTCAGCAGGGGTTCACAGCATTCACCAGTGTGTGCAGAG…	NA	NA	NA	NA	NA	NA	NA	NA	NA	NA	NA	NA	NA	NA	NA	NA	NA	NA	NA	NA	HI	DI	DI	DI	NA	NA	NA	NA
CM007989.1	3757422	3763825	+	CUFF.1219	19.0839	CM007989.1	3768830	3770059	+	CUFF.1221	3.72058	3763826	3768829	5.12928	PAR.US	ID650	ALT1	N	LOW		GCCAACCTGCAATGATTGGAGACCGTAACTGCATGAGCTAGAGGCTAAGTGCTAACTCTGAATCCAGAATCAGTTTTGCATTCAAAAGCTGAAAGGGATCTAGATGTTTTACCAAAAGGGAAGCAGATTGCTGCGCCCAAAACCGAACCCAAAACTGCATTCCTCAGGCGCCACTTTAGCGAGCCTGGAACTGTCAACATTCACAGGGAAAGCAATGGCAACATTATTTACTAGTAGATATGCCTGTCACGCATGCTGATCATTGACAACAGGAAACTCACGTATTAGGCCAGAAGTGGCGGCTGTAGTAGAACCTGCTGCAACTATGTTGTACACATCATTCACGCCACGTTTCTCAGCTAGCAGGTTTTCCAAACCATAAAAAGCAGCTGTGAACAT…	NA	NA	NA	NA	NA	NA	NA	NA	NA	NA	NA	NA	NA	NA	NA	NA	NA	NA	NA	NA	NA	NA	NA	NA	NA	NA	NA	NA
CM007989.1	3768830	3770059	+	CUFF.1221	3.72058	CM007989.1	3773554	3795697	+	CUFF.1222	14.8399	3770060	3773553	3.98861	PAR.DS	ID651	ALT3	N	LOW		CTTCACAAATTCTGCTCTCATCATCCACTTTCCAACATCACTCACTCATGGTTGTGTTGAAATGCTCCAGAAATGCTTTAAAAACAGAATCTTTGGTCTCGGATTCAGGGCATGAATTCTGAATCCGCAGTGGAATGTTTTACTGGGTCTTGATGGAGTCTTGCGCTTAGGAACAGTTTTCAGGATGAGGCTTCTAATACAATAATGTAATTGCCATAGTTTGTCGGTTTGTAATAAATTCAAAGATTGGATTCTTTCAGGGATTTGGCCGCGATTCGAGGAAGATATTCTTATGCTGGTGTTATTACTTTTGGCTTGGTTCCAACTCTTGCCGACAAAGCAGCCCCATCCCCTGATTTCCCGGTTTCCACTGTTTTTGTACGAAGTTAGTGACCAGAG…	NA	NA	NA	NA	NA	NA	NA	NA	NA	NA	NA	NA	NA	NA	NA	NA	NA	NA	NA	NA	NA	NA	NA	NA	NA	NA	NA	NA
CM007989.1	3795859	3797735	+	CUFF.1225	16.7886	CM007989.1	3798276	3801879	-	CUFF.1226	97.1938	3797736	3798275	5.78929	CON.DS	ID652	CONVERGENT	Y	LOW		GTTGTACCAGCGAATTCCTCCGCTTCGGGGATTCGTTGGTCGCTGGGGAAATGGTTTATCGACGACAGGGAGATTGCGTCGCCCTGCACGCCTTCGGAGAGTGACGATGTGCATGTGCCGCTCGAGCGCGGTGCAACTCCAAGGTGGAGTTGGAGGTCGGAATGAAAGAGCTGTTCCTGGGACGGGGGCATCAGAGTCAAATCGTTTTCATCGGCAGGCCGCATGCGAAGTTTAGCTGGAAAGTGAAACCTGGGGGCCGCCTCCCTCTACGAGCAGTCGGCAAGGATTCATATTCAGCTGCGGCCTCCCGCTCGGTTCGAGTAACAAAAAAAGTTGGCAATACTTCCGTTCTTCGTGTTACACTATTTCCTTTCTGGCTTTTTTTTTTTCTTTTTCTTT…	NA	NA	NA	DI	NA	NA	NA	NA	NA	DI	NA	NA	NA	NA	NA	NA	NA	NA	NA	NA	NA	NA	NA	NA	DI	NA	NA	NA
CM007989.1	3802316	3805832	-	CUFF.1227	85.2969	CM007989.1	3806810	3808991	+	CUFF.1228	3.40246	3805833	3806809	25.0692	DIV.US	ID653	DIVERGENT	Y	HIGH		GCCGATAAACGAGCTCCGCTCCGTTTCCGATGGATTACCCGGCCCCATCCCATCAGTCTCCAACTATCCAATCATTCATAGCAGAAAGGGATTCCTTATCTTCGCAAATACATGACAACCAATCTAAAATAGGGATTCTCAATCAACACACACAACTGAAGTAACTATAAACAAGGATTATGACCTTGTTTAGGCCAAGACTTGTGTTTTGGAATTCATTTGCAATCCTACTGATGATGGGAACTTGGAGATCTGAGGAAAATGGTAATGGGGTCAATGATTAAACTAATGCAATATGGCCACAGGCGCCTCCTATTCCATTCTTAGTAGGACAGATTCACAATCCCGACCTTATGTTGATGGAATGAGAAGGATGCTTTCTGCTTACAAAATGGCTGG…	NA	NA	NA	DI	NA	NA	NA	NA	NA	DI	NA	NA	NA	NA	NA	NA	NA	NA	NA	NA	NA	NA	NA	NA	DI	NA	NA	NA
CM007989.1	3806810	3808991	+	CUFF.1228	3.40246	CM007989.1	3810887	3820738	-	CUFF.1229	34.6491	3808992	3810886	10.1836	CON.DS	ID654	CONVERGENT	N	HIGH		CTCAGGAACAACCAACACACACACTGAATCTCAAGAACACCATAAAAAGTGCACCCACAAGTTGCAGATTGTCAGATGATGCCACCACACCACCCCACCCGCATTGCCATGATCGAGAAAGTGCACTCACCCGCATGCGAGAGCACAATCAGACTTTGTCTGGTTGCTGCTACGGGATGCGTTTATTCCCTTCTGCCATGGACCCACGACGCACTGTGGGAGCCCAGCAATGGGAGCGGGCTTCGAGATCAGAGCCCACCATTGTTCTCTGTTACTGATCTGTATGGAAATAGATGGAGAGATGATGCAAGTGCAACTGTCAGTCTAAAGCGGAGGCATCCTTTTCGGGTGTTTGCTGCCTCCACAACGTCAAGCCCTCCGAGAAACAGTTGCTGACAT…	NA	NA	NA	DI	NA	NA	NA	NA	NA	DI	NA	NA	NA	NA	NA	NA	NA	NA	NA	NA	NA	NA	NA	NA	DI	NA	NA	NA
CM007989.1	3810887	3820738	-	CUFF.1229	34.6491	CM007989.1	3821017	3823273	-	CUFF.1230	20.5622	3820739	3821016	1.68509	PAR.US	ID655	ALT3	Y	LOW		CCAACGCCACAGAGCCACGATGCTTTTCTTGTGTCGATGATGTCAGGTCAGGACAGGACCGTGATTGACGGCGTCACGGCGGTCAGTCAATCTCATTCGTGGGTAGGAAATAACGATGCTCATATCACTTGTTCAAATCAGATCATCGTCCTTGTGTTGATGACAAAAAGATGAGCTTTTTCAGGCAAGACAAGGATCATCTGATACCATCATATGGCCTGGGCAGTCACATGTGACTGATTATCTTCGTCTTACTATACTAGACTAGCCCATCGGA	NA	NA	NA	DI	NA	NA	NA	NA	NA	DI	NA	NA	NA	NA	NA	NA	NA	NA	NA	NA	NA	NA	NA	NA	DI	NA	NA	NA
CM007989.1	3821017	3823273	-	CUFF.1230	20.5622	CM007989.1	3824475	3825755	-	CUFF.1231	5.82633	3823274	3824474	3.52918	PAR.US	ID656	ALT3	N	LOW		GGCACGTTGATTGTCATTGTGAGGGGAGCAGACTGCCCTCCCCACTCCACACCCAATCGACACGTCTGTGGTCAACCACTGGCAAGCTCAGCAGAGCCCCCACCCCACCCCACCCCAGCCCCCTGGTTTGATCTACCCAGCCTAGCGTTGCTGATATGAATGTACAGAAAATCATTCTTCCCGTTGGATTATTCTACTAGATCAGGGCATGATGATGTTCTGTTTTTCCAAGGATCCAGCCATAATGCAGCTGATATGAGTGAAAGAAAACAGAAAGGGGGTAGTAAATGGTGTCGCCCCGCCTCCCCCTTTGGCTCGCCCATCCTCCTAATTGCTGCATACCAGCGTTGCAATCAAATGGGATGGAATATTTTTAGTCTGGAAGTAGAAAGGGACAAG…	NA	NA	NA	DI	NA	NA	NA	NA	NA	DI	NA	NA	NA	NA	NA	NA	NA	NA	NA	NA	NA	NA	NA	NA	DI	NA	NA	NA
CM007989.1	3824475	3825755	-	CUFF.1231	5.82633	CM007989.1	3827243	3828809	+	CUFF.1232	14.5159	3825756	3827242	2.49143	DIV.DS	ID657	DIVERGENT	N	LOW		AAACACTGGTGTCAGTGAACAGAGTGAGTGAATGCGTTAAATTTAAAGAGACAAGGAAGGAAGGGATGTCAAGGGCAGCCTAAATTTGCAAATCTACCCCCAGGCGTCACCCCCAATCCATATTAATTAATTAATTATATTATTTAACACTTTAAAATATTCTCATAGTACTTTTAGTTATATTTACCAAAGAGTATTATTTACGTGAATTTTATTAATCAAAAAAATTTTAATTTTTTTCGAATACATGAAAGAACAATAGATATATTCTTTAAATAATTTCATAATTCTTTTAATGATTGGGTTTCTTAATTAGATGAGTTTGAATTTTATTTTTTTATATCTTTTCCAAATGCAATAATATTTTAAATTTTTTTTGTAATACCTACTTATTAAATA…	NA	NA	NA	DI	NA	NA	NA	NA	NA	DI	NA	NA	NA	NA	NA	NA	NA	NA	NA	NA	NA	NA	NA	NA	DI	NA	NA	NA
CM007989.1	3827243	3828809	+	CUFF.1232	14.5159	CM007989.1	3830018	3832405	+	CUFF.1233	41.1477	3828810	3830017	2.83467	PAR.DS	ID658	ALT3	N	LOW		TTACACCAACTCTTATCATATACCAATGTGATCGGTTCGAAACGAGTTTTAAAACGGTATGATCGGTTCAAAACGAGTTTTAAAACGGTATGTTGTGTGTACTGTAAATCATCACTGTTTGGAGTATATTACATCAGAAAATGAATGGTGTTTCTAGGCACCCTTTGCACTTGGTATCTCCCAAGCCCATGTACAAGATCACATCGTAAACTCAAAATTTTACATTAGTCTATTATAATCGAATGTTTGGAAAATCGTAAATGCCCTTCAAGTCAAAATTGAGTCTCGAATCGCATTGTTCCAAACGTTCTCATTATTTTGTGATACAATTGAAGGTTAATATAAGATTATCTTTTGAGAAATCTATCTAAGACAATTTTAAAAACAATGGAGATGTGC…	NA	NA	NA	DI	NA	NA	NA	NA	NA	DI	NA	NA	NA	NA	NA	NA	NA	NA	NA	NA	NA	NA	NA	NA	DI	NA	NA	NA
CM007989.1	3832456	3839283	-	CUFF.1234	25.7322	CM007989.1	3847849	3850861	+	CUFF.1235	54.2578	3839284	3847848	2.10856	DIV.DS	ID659	DIVERGENT	N	LOW		TGTGCTGTCAACGGATACAAAATCAGCAATTACTGCAGCTTGTTACACTGCAGTAAGAACCCAAATTCCTAATTTTAGTTCAAATGTTCCTAATTTTATCTTTTACAATTATTTTCGTATAATTTAATTCATAATATAATTGAATTATTTACATTTAATTAAAAATAAAAAAAACACTTCACATATAAACATTTTACAATGTTTACCTAAAATAATATTATAATTGAATGAGATCATTTTAAAATAAATAAACAACTTAAAATAAAAAATTAAAAAATCCAAATAATATTTCAACATTATGCAATATTATTAAATTTATCAAATCTCTATTTTAATGATTAAATAAGACATCAATTAGAACAATTATGTTATTTATTTTTATCTATTCTAAAAAATATA…	NA	NA	NA	DI	NA	NA	NA	NA	NA	DI	NA	NA	NA	NA	NA	NA	NA	NA	NA	NA	NA	NA	NA	NA	DI	NA	NA	NA
CM007989.1	3850495	3851361	-	CUFF.1236	352.56	CM007989.1	3853190	3854401	+	CUFF.1238	26.1868	3851362	3853189	13.4633	DIV.US	ID660	DIVERGENT	N	HIGH		TCGAAAACTACGATGTAGTTACCGGAGTAGCTCTCCTCCACGGCGACTGGTACGTCCTCCTCCTCGGAGGCTATGATTCCCGTTCTCCCGCTTGATTTCAAGCAATTGGAGAATACCTAATTTACAGTTGATTCCGTAATAAGGTTCTCGATAGAGTGCAGTAATTGGGGATTCGAAAGCGAAGCGAAACCTCATTGGAGACAACATCCAGCTTCTTCTGATCCTCTCCTTGGATGTTGACGGCGCCCTGGACTCCGGTCAGGTTAGAGATCCCAGCGCGCTGAACCAGAGAAGCGATCTGCTTACAAGCCATCGAAATGCTCGAGATCACAATCGTAAGCTCCGCGTCGATAACGCCTGATTTCTCCTGCGTCAATAGCCAGGTGGTGAGGGTTTGAA…	NA	NA	NA	NA	NA	NA	NA	NA	NA	NA	NA	NA	NA	NA	NA	NA	NA	NA	NA	NA	NA	NA	NA	NA	NA	NA	NA	NA
CM007989.1	3854184	3857016	-	CUFF.1239	8.78227	CM007989.1	3859701	3862761	-	CUFF.1240	0.878298	3857017	3859700	9.99919	PAR.US	ID661	ALT3	N	LOW		CCACAAAAAAATGCTTAATAACCGTTGAACATGCATCTGGAAACCAAGTCAACTAACCACACATTTAGACGACAATTAGCAGTGTGCGCTCAGGCCGGCACCACCGCCCTGAGGTGTGCTCCCACGCGACTTCCCGATCCGCAAATTCCGAAATTACCCTACGGATAGACAAAGAATCACGTTGCTGCGCGGGGACCCCCAGGGAAACCAGACTAGGCGGGCTACCGGTACCGGCTAGAGGAGGTTAGGCACCCGCATTAACTCCCAATTACAATCCAATTTTGAATTTTGAAATTAACAATCATACACATCTAAAATAATTCATCCTATTTTATAAAATATTCAAATATACTTTTTCTTATATTTTACATTATTTAAAATATCATTATTCGGAATAGC…	NA	NA	NA	NA	NA	NA	NA	NA	NA	NA	NA	NA	NA	NA	NA	NA	NA	NA	NA	NA	NA	NA	NA	NA	NA	NA	NA	NA
CM007989.1	3859701	3862761	-	CUFF.1240	0.878298	CM007989.1	3863544	3865557	+	CUFF.1241	26.1122	3862762	3863543	29.7305	DIV.DS	ID662	DIVERGENT	Y	HIGH		ATGGCCATGAAGAAGGATTCCGGCGGGTATGAGAATGGAGTGATCCCGGAGAAATGGAGGAGGATTCCTGGAGGCCCAGACCCATTGCACCATAATGCGAATGATCCACAGAAGCCCCAAGCCCCATGAGATCTACTTGTTCTGCATCTATCTCCTTGCTTACCTTCTTTTTGGAGGCAAAATGTTCAGTTAACGCCGGAAACAGAAGCTCCATATATGTATTTTCCATGTGTTTTGAGGAGAAAAGGGCTCTGCTAGATCTTGTTATGCCACTGGCAGTAGGAATGCATGTAGTAGTTCTTGAGTAAGGTGATGAACATAGTAAGATTTTTTTTGAGGCATTTCAACAAACAGTTTGCGTGCTTTATCCTGGAAAGCAGTGGCTCTCCTTTAGGAGAG…	NA	NA	NA	NA	NA	NA	NA	NA	NA	NA	NA	NA	NA	NA	NA	NA	NA	NA	NA	NA	NA	NA	NA	NA	NA	NA	NA	NA
CM007989.1	3864542	3865320	-	CUFF.1242	227.86	CM007989.1	3865974	3868222	+	CUFF.1244	14.17	3865321	3865973	16.0805	DIV.US	ID663	DIVERGENT	Y	HIGH		ATCCAAAACCTTATTGTGTTTTGTGAGCATATAAAGATGAACTCATAAATCGTGATCCTGGATGAGACATGTAACACGATTTCCAGCCACTGGGGTTGAAGCCCGGATCAAAATCTTCCCCACAAATAATTACAATACAGTCGTGCATTTTTTCTAACTTAATTTAATTAATATGTATTTTAATTCTTTATTATTTAGATAAATATATTATATTTAACAGACAAATGTAAATGTTATTACATTTGATAATATATTTAGAATAAATAAAAAAATCAAAACTGAATTGAATTTTTGATAGAAAACTTATTTTTAATATACGTAAGAGTTTTTATGAAAAATCAAATATTAATTAACGTGAAAATTCAATATGAGCTTGCCATTCTATTTAAGTTGAAAAAT…	NA	NA	NA	NA	NA	NA	NA	NA	NA	NA	NA	NA	NA	NA	NA	NA	NA	NA	NA	NA	NA	NA	NA	NA	NA	NA	NA	NA
CM007989.1	3865974	3868222	+	CUFF.1244	14.17	CM007989.1	3869245	3869782	-	CUFF.1245	469.538	3868223	3869244	33.1361	CON.DS	ID664	CONVERGENT	N	HIGH		ATGCAGCTGATCTTTTTTTTTTTTTTTTTTTTTACTGTCAAAACATGCGCCTGCAACGATCCGATCCCTTAAATCTTTGATACCTGGTATCTTTCCAATCTCCTATGTGCCTTCTCCCCATATCGATAGCAATCTACATCGCCATGTGTTCTCTCCCATGAATACCCATTCTGTGCATCTTATCTCTGGTTTTGTACTAGGATTTTCAGCTGGTTCATACCTGGTAACGCTGATCCAAAAAAAGCCCTTGTTCAGATCTTCAACGTCCAGGGCAATGGAAGAAATTCAGTATGTTCTTCATTTGCTTTCACAGTTACAATTGTTGGATTGTGATTCAAAATCAAAAGAGATACTTTCACAAGAAACTAAGTTTTAAAACTAAAAGAGAAACATTGCGAA…	NA	NA	NA	NA	NA	NA	NA	NA	NA	NA	NA	NA	NA	NA	NA	NA	NA	NA	NA	NA	NA	NA	NA	NA	NA	NA	NA	NA
CM007989.1	3869245	3869782	-	CUFF.1245	469.538	CM007989.1	3870261	3873950	+	CUFF.1247	28.6831	3869783	3870260	16.3698	DIV.US	ID665	DIVERGENT	Y	HIGH		AGGTTTCAAAAACCCTACAATTCGGGGAAGGAACTGAACGATGGGAAATGCGGTAGCATATGCTGATATGCATGCAACTGAGTGCGTTCATTACCTGAGGAGAGCGAGGGTCTGGTCGCGGAAGAAGCCACAAATCTAGATGCGGCAGCGGCGACGGTTATTGAAGAAGAAGCCATTGTAGCAGGGGATTCCTTCTCGCTACTGCTGCTGCTGTGATCTCTCTGAAATTGATTCCAGCTCCTGTGGGGAAGGCGGTTATTTGTGGCGATCTTGTGAGTCTTGGGAACGAATCACAGTTCGCCACGTGGATAGATCGGATAGCAAGTCAGGGTTCGGATATCGTCTGCGCCGAGTCGGCTTAAAGCATATATATTGATTATATTTATTTTCAGTTAATTA…	NA	NA	NA	NA	NA	NA	NA	NA	NA	NA	NA	NA	NA	NA	NA	NA	NA	NA	NA	NA	NA	NA	NA	NA	NA	NA	NA	NA
CM007989.1	3870261	3873950	+	CUFF.1247	28.6831	CM007989.1	3880863	3883238	-	CUFF.1250	1.38212	3873951	3880862	20.753	CON.US	ID666	CONVERGENT	N	HIGH		TGCATCCAAGACCCACACATCTTTTTCAAGCCAATTTTAGTCACTTGAGAATTGAATTTGGAAGATAAGTGATGGTTTGTTGGATATTTCCCACACACACAAAGCCATGATATTGATTTGGTCTAAATCTTTTCATCGTAGTGTTTGCTTGTTCATGTGCATTCGCCATGTTTCTAAAAATCGATTCAGACAGGGTTCAATCTCCCATTAAGACCAAAACTTGGTATTCATGGTTTGAGGTTCATTGAATTTTCACATTACGAAATATTTTAGGTTTGATATCCATCAGATTTGCCTAAAAAGTGATAGAACACTTCACAGCAGGATGCTTGGTTTCCCTCAGATGCCCGGCATTTGCTCATGTATCTTCAGTAGTTTTGACTGTTTTCGCGTGACCTA…	NA	NA	NA	NA	NA	NA	NA	NA	NA	NA	NA	NA	NA	NA	NA	NA	NA	NA	NA	NA	NA	NA	NA	NA	NA	NA	NA	NA
CM007989.1	3880863	3883238	-	CUFF.1250	1.38212	CM007989.1	3883635	3885385	-	CUFF.1251	107.733	3883239	3883634	77.9476	PAR.DS	ID667	ALT1	Y	HIGH		TTCTCAAAGAAACAAAAAATCCAAGAGGCATTTGTTTTTTTTAATACACTGTTCCAGACAAAAATCCTGCAGAAAAAGCTCCTCAAACTTCATGAAAATAGAAAATAATGTCAATATCTGAGAGCAACCAGCCTTCTGTTCTGCCAAACGCTCAAGACTCGGTTTTCAAATATTCCAAGAGCTGGTCCTCTCACGAGTTGCTTTCTTTTTATTCAAAAATATCTTGTATTTAGAATCTTCTGTTCTCGTGATTGACCTAACTCTGATACGTGCATGCATTTTGATAGCATTTATAGATTGAGTATTGAAACTCCACCTATTAAACAACAATGGCGATCTAGTTTCAAGGAAAAGGACCAAACCGAAATAACAGGCATTCAAATAATCGAGCTCTC	NA	NA	NA	NA	NA	NA	NA	NA	NA	NA	NA	NA	NA	NA	NA	NA	NA	NA	NA	NA	NA	NA	NA	NA	NA	NA	NA	NA
CM007989.1	3883635	3885385	-	CUFF.1251	107.733	CM007989.1	3900771	3901804	+	CUFF.1254	47.627	3885386	3900770	2.26201	DIV.US	ID668	DIVERGENT	N	LOW		TCAGAACGAAGAATAAATACTGCGCCGCACCAGAAACCCTACGGGGCAAGATCCGAACGACGTCCCTTTCGTGTTGGACTGGACCCATTTACTTGTTGGATCATTGCAGGCCCATATTACACATAATATAACTAATTTTGAATTTTTAAGATAAAATTTGTGAAATACATTATTTTCTATTTTCTATTTGAAAAATACATATTTTTGAACTGAATTGATGAAATACATCAATTTACATTTTTGATTTACAAAATACATCTTTAATATATTATTTTTGTCTATGAAATAAATTAATGACTCAATTAACTACATGTACTATTTGTATGGTAGATGATTAAATATCAAATTATGTTTTCATTTCACTTTATTAAATAGTCTTGAAATTCTCCATTTACTGAC…	NA	NA	NA	NA	NA	NA	NA	NA	NA	NA	NA	NA	NA	NA	NA	NA	NA	NA	NA	NA	NA	NA	NA	NA	NA	NA	NA	NA
CM007989.1	3901692	3904059	-	CUFF.1255	7.70596	CM007989.1	3905240	3908291	+	CUFF.1256	3.65415	3904060	3905239	2.10882	DIV.US	ID669	DIVERGENT	N	LOW		CGAAATGAAGGAGCGTTGGCCCACGGAAAAACCCTTACGTTATATATCTGATACATTACGTGGGGCCCACTCACGTGCTTTCTATTTATCATACACAGGCGTTTATTTTATTTTATATTGAATTTGTAAATATTTAATTAAATTTACGATTAAATTAGAAAATTAATTCAGTCTTTATTTAAATAGCATTTATGTTTTGAAATTAAAAAATATAATTAAAATTTATTGAAATCGATTCAATTTATTATAAAAAAGTTTATCCTAAATTGAATTTTATCGTTATTAATTTTCAACATCTATGAAAATTATAAAATTGGTTTTTATTATTTTAGTGTTATCCCATTATTAAAAAAATTGGATTTAATTAACTGTATTGTTTCAAAACAGTGATAAAATTGA…	NA	NA	NA	NA	NA	NA	NA	NA	NA	NA	NA	NA	NA	NA	NA	NA	NA	NA	NA	NA	NA	NA	NA	NA	NA	NA	NA	NA
CM007989.1	3906761	3908291	-	CUFF.1257	7.06629	CM007989.1	3917134	3920309	+	CUFF.1260	8.01839	3908292	3917133	1.13474	DIV.DS	ID670	ALT2	N	LOW		TAAAATAAAGTAAATGTCCATTATGATGCATGTGTGCGTCCCCCGTTAACCAATACACGCCTCCCCAAGTGAACAACGACACTATTAGATGCCACGACAATGATATATGGAATTAACCCAATCTATTTATAACAATAATGATTTTAGGATGCCTTTTATAGCATATGAAGTATTAATTTTAATGAAAATAAATATTTAATATATACAATAAAAAATTTTATTATTTAATATTTTAGTGACTTAGATCATTGATAATTGATATAATATCACTTATATTTGTGTTTTGTATAGCTCTATTAGATCCATATTACATTGTTGTTAATATACATTTGAACTAATCTATGTGATAAGTTTTGAGCTGTAAGAATTAGGATTGATTGTAAATAAAATATAAATTAT…	NA	NA	NA	NA	NA	NA	NA	NA	NA	NA	NA	NA	NA	NA	NA	NA	NA	NA	NA	NA	NA	NA	NA	NA	NA	NA	NA	NA
CM007989.1	3917134	3920309	+	CUFF.1260	8.01839	CM007989.1	3925155	3929145	+	CUFF.1263	28.7218	3920310	3925154	3.58199	PAR.DS	ID671	ALT3	N	LOW		CTTATTTACTTCACATTGCCGCAGAGTTGAAATTGTATAATTTTTTTAATCCGAAATACTCGGCTAATTGAATTTAAATTTTTTGATAATTTTAATTCACTATAAAATACTATAATTAGTATTTTTAAATAAAATACCTACATCTTTTTATTTAAAGTAATATTAGATATATTTAATAGATAAAATAAAATTGTAGTAACAACATTTTAAATTTCAATTAATATAAAAAATTTAATTATTGTAAAAATAACACTTTAAATTATCAAAATCATGCAATGAAGATTTAAATAGATTTTAAAATTTTTAAAAAATGAATTAAAAATAAGAGATTAAATATGCACTGAAAACTCAACCTTAGTAGTTAAATATGAATGATTAAATATAATAAATAACCATATA…	NA	NA	NA	NA	NA	NA	NA	NA	NA	NA	NA	NA	NA	NA	NA	NA	NA	NA	NA	NA	NA	NA	NA	NA	NA	NA	NA	NA
CM007989.1	3928422	3931257	-	CUFF.1264	18.5229	CM007989.1	3935412	3937486	-	CUFF.1265	8.9407	3931258	3935411	2.07176	PAR.US	ID672	ALT3	N	LOW		GAGAGCGAGCGAGAAACTAAAATGGCGTCTTCTATATTAATACTAATCACCCCAATGTACGTATTTTCACTAATTAAACCAAAAATTAAAATTAATCACATTTGATATTGTCTCCTATGTCTGTTTTTTTTCTCCCTAAAAATTCAGAAATATCTTCGGTCAAAATCAATAATTTCGAATTGCCCCCCAATCTATTGAAAATTACCAATTCGCACAAATCGATAAATAATTTAAAAAAATATGAATGTTTTTGTAGAAATTATTATTTATCAAATAATTGATATAATATTTATATAGATCATTGAAGCTAACATTTTTTTAAACGATGAAGATAATATTATATTTTATCATTATGCCATAAGGATATATGTGTACCTAAAAACGTTTTTATCTAAACAT…	NA	NA	NA	NA	NA	NA	NA	NA	NA	NA	NA	NA	NA	NA	NA	NA	NA	NA	NA	NA	NA	NA	NA	NA	NA	NA	NA	NA
CM007989.1	3935412	3937486	-	CUFF.1265	8.9407	CM007989.1	3938793	3941252	+	CUFF.1266	113.206	3937487	3938792	12.6619	DIV.DS	ID673	DIVERGENT	N	HIGH		GCCCAATCACCTCTAAAAACAAAAAAAAAAAAAAAAAAAATCAACCGGAGTGATCAATTTTTTAAATATAAGTATTCATTATATGTAGATAAATAAATCATTTTAAATCCGATGAATGCCAAAAACTGGATCCGAACCCCATGTCATCATATGTGGGCCCAATCGATGTGAAGCCCAACGAAGCCCAAGCCCAATACCGATCCTCAATTCATGGAAGTAATATTCGTAATTGTAAATATTGTCAAATTATGAAACAATTAGATCAAATATATTCGGTTTTTAAATATTTAGGATCAATTATACTAGTATTTAAATGGTTGAAACAAAAAATTATTAAAATTAAAGAAATTGAGAACTAAATATGCTCGATACATTAGAATTTGAGGATTAAATATTTTC…	NA	NA	NA	NA	NA	NA	NA	NA	NA	NA	NA	NA	NA	NA	NA	NA	NA	NA	NA	NA	NA	NA	NA	NA	NA	NA	NA	NA
CM007989.1	3938793	3941252	+	CUFF.1266	113.206	CM007989.1	3943340	3945649	+	CUFF.1267	36.5234	3941253	3943339	3.09955	PAR.US	ID674	ALT1	N	LOW		AAATTAATTTATATCTATTAGATTAATTTAATTAATAATATATTTTATTTGTTTATGTTGAATAAATATGCTTTATGTGATTATAATTAAATATATATTCGATAAAACAATTTAAAAATATGTAAATTAATGATATTTGGGCCGTTGAAGGATTGTGGCGAAGGCCCACGAGAAGTGGGCCCAGAAACAAGAAACCAACAGCACGAATTATGTGACTGAACCGGTGGATCCAACCCGTGAGGGAAAGCTCAGCCCAATTTGAGACTACGCGTTCCGTCGAATTCCCGGAATGCCCCCCTACTCCCGACCCCACTCAATCTCAATCACTAGACTCCTAGACCGCCGTTGACCAAGAAGACACGCCTTGTTCTGCATCATTAAATGAGCTGCTTTTATTAC…	NA	NA	NA	NA	NA	NA	NA	NA	NA	NA	NA	NA	NA	NA	NA	NA	NA	NA	NA	NA	NA	NA	NA	NA	NA	NA	NA	NA
CM007989.1	3943340	3945649	+	CUFF.1267	36.5234	CM007989.1	3950642	3952609	-	CUFF.1268	3.18224	3945650	3950641	11.4773	CON.US	ID675	CONVERGENT	N	HIGH		TTTAATTGATGAGATTATATGCAATTTAAATTATTATTTGTTTAGTTGATATATTCAAATGAGTGTGTTAAATACACAAGTTATTTTAATCTCAGTATATAATTTTATTTAAATTCATATACATTCCTTACTTTAAATGAAATTTATTAATGAGTGTTTCGTTGATTTAAATTTGAAAAAATAAGATAAATTTAATGCAGAGGGATTAATTTTTTAGATAATATTTAGTTATTGGTATTAAAAAGAAGATTAATTGGATTTAAGTAAAGTAAGGGAATGTAGTTTTAAATAAATCTATTTACAAGAGATTAAAAAAACTCATGTGATCTCATGTCTATTTAAATATATCAATTAAACATATTATAATTTATAAATCTATTATAATTTTATCAACCAAAC…	NA	NA	NA	NA	NA	NA	NA	NA	NA	NA	NA	NA	NA	NA	NA	NA	NA	NA	NA	NA	NA	NA	NA	NA	NA	NA	NA	NA
CM007989.1	3950642	3952609	-	CUFF.1268	3.18224	CM007989.1	3952881	3955629	+	CUFF.1269	63.1109	3952610	3952880	19.8322	DIV.DS	ID676	DIVERGENT	Y	HIGH		GCTGTTTGTCCATCATTAGTAAGTTAAGGCCTGTTATGGATCATCTTATTGGGCTGGACTCCAATGTTTTTGGGCCATTAAGTGAATTAATATGGGCCACCGACGTACTGGGGCTTCCAACAATAGTTATAAGCCCAGCCCATTATTGATTGAATCTCTTAAATGAGGGAGCACCGTCAGATTTCATCGTACGGCTCATATTTGATCTTGCCTGTCTTGCAAGTTGAGGACTATAAAACAGGCATTGAACACGGATTCGAAACCCTTATT	NA	NA	NA	NA	NA	NA	NA	NA	NA	NA	NA	NA	NA	NA	NA	NA	NA	NA	NA	NA	NA	NA	NA	NA	NA	NA	NA	NA
CM007989.1	3952881	3955629	+	CUFF.1269	63.1109	CM007989.1	3971466	3977557	-	CUFF.1271	1.47326	3955630	3971465	42.8377	CON.US	ID677	CONVERGENT	N	HIGH		CACCTCTACACAGCCTGTTATAACGATGAAAACTGAACACTCTATTGGTACCTCTTGTCCGTGTCCGTGCCCGTGTCCCTTTTTTGTTGAAATGTTGCCCCGATTTCAAGCGGTGTCCATCCGCGTCGCAACAATGATGGTTGGTGGAAGGTGGGGGACACCCAAGGGAAGGGCTTTGCTTGCTGTGCTTCTTGACTCTTGAGTCCCCTGAAAGCTACGTATCGCATCAAAGCGGGACACTACCTAACGATGAAAATGATGAGGATGTAGTCGTAAAATGCTTGTATGATAATTTAATTTAATTTTTATTATAATAATCGTATTTTTTAAATAATGTGATGATTATTGTTGTATTATTTATACATACAATAATATGAGGAAAATTGTAAATTATTATTT…	NA	NA	NA	NA	NA	NA	NA	NA	NA	NA	NA	NA	NA	NA	NA	NA	NA	NA	NA	NA	NA	NA	NA	NA	NA	NA	NA	NA
CM007989.1	3971482	3977491	+	CUFF.1272	5.63758	CM007989.1	3978179	3979295	-	CUFF.1273	79.0782	3977492	3978178	14.027	CON.DS	ID678	CONVERGENT	Y	HIGH		GTTCAAGCAGCGCCGGAAACTGAATCTTCACATACGTACACGCAAAGATGCCCAGCATAACAACCGTTAGGAAGGAGCTGAAATTGAAGAGAGCCAACTGGAAATATATCACAGCAACGGATTGCATCAGTACTCATCAAAACACACGAAAAAGCAAATCGCGCACAAAAGCTGTATTTCCGTGAAGAACTCATACCATTTCTGCTTCACCCTTATCTTGATGCTACAAATTCTTCGATATACCCGCTGATACCGCCTCGAAGCCTGAAAATATACGTCGATTTCGTTTATAAGAACTGAATCGATTCAGAAACAGAAAGCAGAAATTTTTTTTCGAAAACCTCGATCCAGAATAACCAAAAAAGCCCACTCATCCATTGCAGACGAGAAAGACCTACG…	NA	NA	NA	NA	NA	NA	NA	NA	NA	NA	NA	NA	NA	NA	NA	NA	NA	NA	NA	NA	NA	NA	NA	NA	NA	NA	NA	NA
CM007989.1	3978179	3979295	-	CUFF.1273	79.0782	CM007989.1	3979502	3981282	-	CUFF.1274	0.657199	3979296	3979501	120.326	PAR.US	ID679	ALT3	Y	HIGH		ATACGAATCTCTCGGAATTTTTTTATAAAATTAATATAAAAATAACTACAAATATTAATATTTTTAAAATTTCAAAAAAATAATTGAATCGACTTTCTAAAATTATGAATTTCAATTAAATCAAATTTAATCACGAGTTTATTCTCGAATTTTAAAATGGTATATTAAACGTGATATTATTTTTAATTAATAATTATGTGAGAAA	NA	NA	NA	NA	NA	NA	NA	NA	NA	NA	NA	NA	NA	NA	NA	NA	NA	NA	NA	NA	NA	NA	NA	NA	NA	NA	NA	NA
CM007989.1	4016947	4018605	+	CUFF.1278	35.2674	CM007989.1	4024252	4026824	-	CUFF.1280	1.31779	4018606	4024251	26.7624	CON.US	ID680	CONVERGENT	N	HIGH		AGTATGATCTTCCCATTTTTCTACACTGATCTCAGAGCTGTGAAGATATGGAATTTACTGCACAATTCCTTGGTTGAAGCACCATTCACCTCTTTGTTAGTCAGTAGCTTCATTTTTTTATTTCAAATTTTTGAAATCAAAATGCTGCAATATTTATAATTATAAATTACATGAACTTGGCCAAGGCCAGTCACAAGCACTCGGTAAAACCATTGAAACAAAGGTGGTAAATTATGATGCGTATTTTCGCCATGTCACCTGCATGTGTTGTCAGTCTCCTGCAATCACTATAGCTGGTCTGAGCCCCACTGACAGTTCACAAGATCCATTCTTCTTTGCGTCGTCCCATTTTAACCTCGGTAACAGTAGTTCCCACTTCTCAGCTCCCTTGATTTTTTT…	NA	NA	NA	NA	NA	NA	NA	NA	NA	NA	NA	NA	NA	NA	NA	NA	NA	NA	NA	NA	NA	NA	NA	NA	NA	NA	NA	NA
CM007989.1	4024252	4026824	-	CUFF.1280	1.31779	CM007989.1	4028046	4029719	-	CUFF.1281	21.431	4026825	4028045	16.2628	PAR.DS	ID681	ALT1	N	HIGH		CCGTAGGGGCTACCTGGAACTGTGTGTTCACCAGCGGAGATATGATGAATTCTTCCACATGGAATGTAACCGCGGGAAAGTGCATGGTGGCGGGAAAGTAACAACGGGCCGAGCCCACTTTAATTTACGGGTTGGGCTCATGTAAAATGCCAAATCTTTTTTATTATTTTATTTTTTTCTCGTGCATTTATTATTTCCTTGGATATTTTCCAAAATTAGAATATATTTTATATGTTTGTGTACGCCTTTAGATAGACATATTTGTTAATATACACATGATTTAAAAAATAATTATATAATTGGTTCAAACATGTTTTTGAAAACTATATTTATTAATTAAATGAATTTTGGTTTATTTATTTTGTAATATAAAGCATTTTTAATTTATGAATAAATTAA…	NA	NA	NA	NA	NA	NA	NA	NA	NA	NA	NA	NA	NA	NA	NA	NA	NA	NA	NA	NA	NA	NA	NA	NA	NA	NA	NA	NA
CM007989.1	4031556	4031941	-	CUFF.1284	20.8964	CM007989.1	4034265	4035640	-	CUFF.1285	10.8528	4031942	4034264	1.92543	PAR.US	ID682	ALT3	N	LOW		GGATGGAAGATGCGTGAACCATGTGGTCATCTAATATATATATATATATATACAAAGACACATACATAGGGACGCCATTAGGATTCAAAAATTGCTCCTCTGCGAGCCAGGAATCCCGCTTCCGCCATCTGCTGCGGTCCCGTCCAGCCTTCGGGGCCCGCCGCCGCGGACCAACTGGGCCCACACGCACCAACCCTTGGACAGTGGAGAGGCGGACCGTAGTCTTTTGTTCGTCAATTATTACTCTGGACAGACGTTTGTCTTTTGTTTGGTTTTGGGGAGTCGCCGGTTGCGGGTCTTCATTGGTTGTGGTGTTCTCTGAAACGACGCAGTTTGTAGTAATTCTGCATCAAATGCACTCAAATGATGTTGTGACACATAAGTGAACTGTTATGTGTC…	DI	NA	NA	DI	NA	DI	IV	IV	IV	NA	HI	NA	NA	NA	IV	DI	NA	IV	NA	DI	NA	NA	IV	NA	NA	DI	IV	DI
CM007989.1	4034265	4035640	-	CUFF.1285	10.8528	CM007989.1	4037852	4039627	-	CUFF.1286	147.603	4035641	4037851	13.6004	PAR.DS	ID683	ALT1	N	HIGH		CCAGATGCTTCTGGCACTTAATTCCTATCGGCGCTATCCCATTTCGTAGACGGTTAGCCCTTCAGCAAAGAAAGACGAGTATATTTTTTTCCCTCTGAAATTGAGTTAAAAAAATTAAAAAAATAAAAAAGAAAAACAGGGTGATCTAAAAACTAGATAAATAATCTGAAAACATCATTTTTGTAAGATGTTGCGACAATTCACATCTCCCTACCAGTAAAATAAGACCAATAAATCAAATTTATAAAAAAGAAACAGAATTTAAAAAATTATTAAATTATAATTAAATCATAATCATCTATCTTCTTTTTGTATAAAATTATCCATTTAAGTAATTAACATTCATAATTTTATGTTTTATGTTTACATAGAAAATATATCATATAAAATTAGAGAAAA…	DI	NA	NA	DI	NA	DI	IV	IV	IV	NA	HI	NA	NA	NA	IV	DI	NA	IV	NA	DI	NA	NA	IV	NA	NA	DI	IV	DI
CM007989.1	4037852	4039627	-	CUFF.1286	147.603	CM007989.1	4044833	4048606	+	CUFF.1287	2.70592	4039628	4044832	54.5481	DIV.US	ID684	DIVERGENT	N	HIGH		TGATGAAATGGACCGGTACAGCCGCCGGAGATCGGACGGCTGAGATGGAAGGTCGACTTTCTAGTGTGGGGTCAACGGGAAGTGGCGTGCGTTCCCACTTGACTTTCTTCCTGCAACCAATCTCAAAGGTTGGAGACTGGACAGAAACAATGGGCGTTAGTGCAATTAATGACAAGATGACGGGTGCTTAAATTAATTACTGTTTAGGATTAGGAAAGTAATTAAATATTATGACTTATGATTAATGCATAATGATATTAAAATTTTTAATTATTTAAGTGTACTTTTTTATTATTTAATATTTAGAAAATTATGTAGATTGTTTTCAACATTTAACCTATATATATAATTGGTTTATAAGGAATTTAATTCATATTCATTATTTTAAAATTAGATATA…	DI	NA	NA	DI	NA	DI	IV	IV	IV	NA	HI	NA	NA	NA	IV	DI	NA	IV	NA	DI	NA	NA	IV	NA	NA	DI	IV	DI
CM007989.1	4116863	4119195	+	CUFF.1295	3.54511	CM007989.1	4121886	4122932	-	CUFF.1298	16.0741	4119196	4121885	4.53415	CON.DS	ID685	CONVERGENT	N	LOW		CCGCCTAGACCCGGGAGGAATGGAAAGTTCTACGGTTTTGTCATTGCTGACAAACTCCTTCCCGCCTGGTAGAATGGCTCCGTTGGGGTTCGCGAACGGCACTTGGCCGCCGACGGTGGGGTTGGATTCGATGCCGGTCACCGCAATGGCAGAAGAGTGCGTGCCGCCAAGGATGTCATGCATGAAAAAGACAAGCGATTGTTCATCTTGGGTTTCCACTGTCATCAGAGACCTCTGATGAGTCATCGTCACCGAGAGTTGTGCGGGAGCTCTGCTCGTCGAGGATCCTTGCCTCCGCCGTCCAGCAGATTGCCGCAGCAAGGAACAGAAGGGCGACATGTGTGTTGAGTTTGGAAGCCATAGCTTAATATGACTCGGATTTTAGAGTTGAAGAAGATG…	NA	NA	NA	NA	NA	NA	NA	NA	NA	NA	NA	NA	NA	NA	NA	NA	NA	NA	NA	NA	NA	NA	NA	NA	NA	NA	NA	NA
[truncated: 10,052 more rows]
[truncated: 16 more columns]

[truncated: 2 more sheets: UMR, VALIDATION]
